# Supplementary material for: Latitudinal Clines in Climate and Sleep Patterns Shape Disease Outcomes in Drosophila melanogaster Infected by Metarhizium anisopliae
Source: Ecol Evol. 2025 Feb 28;15(3):e71047. doi: 10.1002/ece3.71047 (PMC11868735; doi:10.1002/ece3.71047)
Supplement: Supplementary file 1 — Appendix S1. [file ECE3-15-e71047-s001.zip]

Archive with 5 entries (5 files):
- ece371047-sup-0001-Supinfo1.docx
- ece371047-sup-0002-Supinfo2.xlsx
- ece371047-sup-0003-Supinfo3.xlsx
- ece371047-sup-0004-Supinfo4.xlsx
- ece371047-sup-0005-Supinfo5.xlsx
