# Supplementary material for: Latitudinal Clines in Climate and Sleep Patterns Shape Disease Outcomes in Drosophila melanogaster Infected by Metarhizium anisopliae
Source: Ecol Evol. 2025 Feb 28;15(3):e71047. doi: 10.1002/ece3.71047 (PMC11868735; doi:10.1002/ece3.71047)
Supplement: Supplementary file 1 — Appendix S1. [file ECE3-15-e71047-s001.zip › ece371047-sup-0002-Supinfo2.xlsx]

## Sheet: Table A1-survival data
Line/mating status/sex	Experiment	Replicate	0.5	1	1.5	2	2.5	3	3.5	4	4.5	5	5.5	6	6.5	7	7.5	8	8.5	9	9.5	10	10.5	11	11.5	12	12.5	13	13.5	14	alive	N			Line	Female				Male						Virgin line/sex	mean LT50 ± SEM	N
Infected Accra, Ghana.163 mated Female	A1	1	0	0	0	0	0	1	0	4	2	0	10	13	4	6	3	2	0	0	0	0	0	0	0	0	0	0	0	0	0	45				MST	σE	ln(σE)	CVE	MST	σE	ln(σE)	CVE			Infected Crete, Greece virgin Female	4.81 ± 0.17	360
Infected Accra, Ghana.163 mated Female	A1	2	0	0	0	0	0	0	0	0	3	3	8	12	10	2	5	3	1	0	0	0	0	0	0	0	0	0	0	0	0	47			Accra, Ghana.163	6.05051	1.19279	0.176299	19.714	7.02966	1.75677	0.563475	24.9908			Infected Crete, Greece virgin Male	5.21 ± 0.04	434
Infected Accra, Ghana.163 mated Female	A1	3	0	0	0	0	0	0	0	2	0	1	7	12	12	5	5	0	0	0	1	0	0	0	0	0	0	0	0	0	0	45			Accra, Ghana.165	5.49354	1.19176	0.175432	21.6939	6.43671	1.57987	0.457342	24.5447			Infected Ica, Peru virgin Female	3.93 ± 0.09	585
Infected Accra, Ghana.163 mated Female	A1	4	0	0	0	0	0	1	2	0	0	3	5	1	6	3	4	0	2	0	0	0	0	0	0	0	0	0	0	0	0	27			Accra, Ghana.167	5.50833	0.960175	-0.0406398	17.4313	6.34918	1.33717	0.290558	21.0606			Infected Ica, Peru virgin Male	4.48 ± 0.09	420
Infected Accra, Ghana.163 mated Female	A1	5	0	0	0	2	1	1	0	0	2	2	1	2	3	3	3	2	0	5	0	2	0	0	0	0	0	0	0	0	0	29			Accra, Ghana.169	6.47401	1.48856	0.397812	22.9929	7.33871	1.86577	0.623672	25.4236			Infected Monkey Hill, St. Kitts virgin Female	5.80 ± 0.06	449
Infected Accra, Ghana.163 mated Female	A8	1	0	0	0	1	0	1	0	2	0	9	0	12	0	7	0	3	0	0	0	0	0	0	0	0	0	0	0	0	0	35			Accra, Ghana.171	5.9429	1.32032	0.277872	22.2167	7.26923	1.68011	0.518861	23.1127			Infected Monkey Hill, St. Kitts virgin Male	8.77 ± 0.07	337
Infected Accra, Ghana.163 mated Female	A8	2	0	0	0	0	0	0	3	0	4	3	7	5	8	0	1	0	0	1	0	0	1	0	0	0	0	0	0	0	1	34			Accra, Ghana.173	5.47892	0.942216	-0.0595204	17.1971	6.94214	1.77291	0.572624	25.5384
Infected Accra, Ghana.163 mated Female	A8	3	0	0	0	0	0	0	0	0	1	5	15	14	8	1	2	1	0	0	0	0	0	0	0	0	0	0	0	0	0	47			Accra, Ghana.175	5.61388	1.08785	0.0842017	19.3778	6.28938	1.49374	0.401284	23.7502
Infected Accra, Ghana.163 mated Female	A8	4	0	0	0	0	0	0	0	1	4	1	25	11	2	6	0	1	0	0	0	0	0	0	0	0	0	0	0	0	0	51			Accra, Ghana.177	5.82	0.867722	-0.141884	14.9093	6.40429	1.5974	0.46838	24.9427
Infected Accra, Ghana.163 mated Female	A8	5	0	0	0	0	0	0	0	0	1	2	11	8	6	3	1	4	0	0	0	0	0	0	0	0	0	0	0	0	0	36			Accra, Ghana.179	5.4497	1.0732	0.070648	19.6929	6.88746	1.81931	0.598455	26.4148
Infected Accra, Ghana.163 mated Male	A1	1	0	0	0	0	0	0	0	1	4	3	7	6	6	5	2	5	0	0	1	1	0	1	1	0	0	0	0	0	1	44			Accra, Ghana.181	5.82714	1.36922	0.314241	23.4973	6.01445	1.13499	0.126622	18.871
Infected Accra, Ghana.163 mated Male	A1	2	0	0	0	0	0	0	1	1	3	0	4	9	10	2	1	4	5	0	1	1	0	0	0	0	0	0	0	0	0	42			American Samoa	5.5138	1.27121	0.239965	23.055	5.72841	1.10581	0.100581	19.304
Infected Accra, Ghana.163 mated Male	A1	3	0	0	0	0	0	0	0	0	1	0	1	3	11	6	3	5	2	0	3	0	0	1	0	0	0	0	0	0	0	36			Athens, Greece	5.26212	1.2842	0.250136	24.4046	6.24839	1.58254	0.459034	25.3272
Infected Accra, Ghana.163 mated Male	A1	4	0	0	0	2	0	0	0	0	0	2	0	3	4	5	4	4	0	2	0	3	0	1	0	0	0	1	0	0	0	31			Bahia, Brazil	4.25254	1.19015	0.174076	27.9867	4.34658	1.04947	0.0482893	24.1449
Infected Accra, Ghana.163 mated Male	A1	5	0	0	0	1	0	0	0	0	0	2	3	4	5	7	4	5	1	3	1	0	0	0	1	0	0	0	0	0	0	37			Bermuda	4.80942	1.41207	0.345055	29.3605	4.67304	1.11136	0.105583	23.7824
Infected Accra, Ghana.163 mated Male	A8	1	0	0	0	1	2	0	0	0	1	0	0	3	0	9	0	4	1	6	0	1	0	0	0	0	0	0	0	0	0	28			Blacksburg, Virginia	4.3247	0.946052	-0.0554573	21.8756	5.10549	1.53075	0.425756	29.9824
Infected Accra, Ghana.163 mated Male	A8	2	0	0	0	1	1	0	1	0	0	2	1	2	3	7	2	5	0	0	0	1	0	2	0	0	0	1	0	0	0	29			Bogota, Colombia	5.7087	1.52544	0.422281	26.7213	5.50641	1.46487	0.381767	26.603
Infected Accra, Ghana.163 mated Male	A8	3	0	0	0	1	0	0	0	0	0	1	0	7	2	5	7	1	3	0	0	1	0	0	0	0	0	0	1	0	0	29			Cape Town, South Africa	5.90432	1.38438	0.325254	23.4469	6.99235	1.83835	0.60887	26.2909
Infected Accra, Ghana.163 mated Male	A8	4	0	0	0	0	0	1	0	0	0	0	1	5	20	1	5	5	5	0	0	0	0	0	0	0	0	0	0	0	0	43			Cebu, Philippines	4.99192	1.03103	0.0305538	20.6539	4.73858	0.942458	-0.0592634	19.8891
Infected Accra, Ghana.163 mated Male	A8	5	0	0	0	0	0	0	0	0	2	0	2	2	9	2	3	5	0	1	1	0	2	2	0	0	2	0	0	0	2	35			Chiapas, Mexico	4.95171	1.26553	0.235491	25.5574	5.18393	1.6878	0.523425	32.5583
Infected Accra, Ghana.165 mated Female	A1	1	0	0	0	0	0	0	0	1	6	1	17	12	10	2	0	0	0	0	0	0	0	0	0	0	0	0	0	0	0	49			Crete, Greece	4.54147	0.800125	-0.222987	17.6182	4.58807	0.930291	-0.0722579	20.2763
Infected Accra, Ghana.165 mated Female	A1	2	0	0	0	0	0	0	1	5	7	4	18	11	2	2	0	0	0	0	0	0	0	0	0	0	0	0	0	0	0	50			Fukushima, Japan	3.92836	0.909498	-0.094862	23.1521	5.0569	1.46092	0.379068	28.8897
Infected Accra, Ghana.165 mated Female	A1	3	0	0	0	0	0	0	0	0	3	4	24	14	4	0	0	0	0	0	0	0	0	0	0	0	0	0	0	0	0	49			Ica, Peru	3.68861	0.847272	-0.165733	22.9699	4.19622	0.752072	-0.284923	17.9226
Infected Accra, Ghana.165 mated Female	A1	4	0	0	0	1	2	0	0	5	4	2	0	4	0	4	1	0	1	5	0	0	0	0	0	0	0	0	0	0	0	29			Israel	4.15944	1.01241	0.0123292	24.3399	4.62054	1.26652	0.236277	27.4108
Infected Accra, Ghana.165 mated Female	A1	5	0	0	0	2	0	1	0	1	4	2	1	1	2	3	2	2	0	0	0	0	0	0	0	0	0	0	0	0	0	21			Kariba Dam, Zimbabwe	4.69901	1.10908	0.103534	23.6025	5.48961	1.02312	0.0228531	18.6373
Infected Accra, Ghana.165 mated Female	A8	1	0	0	0	1	0	0	1	1	1	4	7	5	3	0	1	0	0	0	0	0	0	0	0	0	0	0	0	0	0	24			Le Reduit, Mauritius	5.64384	0.912668	-0.0913829	16.1711	6.38032	1.54412	0.434454	24.2013
Infected Accra, Ghana.165 mated Female	A8	2	0	0	0	0	1	0	1	5	6	0	2	1	4	2	3	0	1	0	0	0	0	0	0	0	0	0	0	0	0	26			Lujeri, Malawi	5.30352	1.20405	0.185693	22.7029	5.28116	1.3612	0.308369	25.7747
Infected Accra, Ghana.165 mated Female	A8	3	0	0	0	1	1	2	5	2	7	1	8	2	11	2	1	1	0	0	0	0	0	0	0	0	1	0	0	0	0	45			Monkey Hill, St. Kitts	5.45908	1.2413	0.216158	22.7382	7.74531	2.34596	0.852693	30.2887
Infected Accra, Ghana.165 mated Female	A8	4	0	0	0	0	0	0	1	5	2	5	23	9	1	0	0	0	0	0	0	0	0	0	0	0	0	0	0	0	0	46			Montpellier, France.139	5.01733	1.08913	0.0853758	21.7073	6.51459	1.62974	0.488418	25.0167
Infected Accra, Ghana.165 mated Female	A8	5	0	0	0	0	1	0	0	2	5	6	16	11	7	0	0	0	0	0	0	0	0	0	0	0	0	0	0	0	0	48			Montpellier, France.140	5.03316	0.945536	-0.0560035	18.7861	5.34948	1.13185	0.123855	21.1582
Infected Accra, Ghana.165 mated Male	A1	1	0	0	0	0	0	0	1	2	2	2	8	3	9	0	2	1	1	0	0	1	0	0	0	0	1	0	1	0	1	35			Montpellier, France.141	4.42351	0.945135	-0.0564271	21.3662	4.97082	0.987527	-0.0125511	19.8665
Infected Accra, Ghana.165 mated Male	A1	2	0	0	0	0	0	0	0	1	2	1	5	17	4	2	4	1	1	1	1	0	0	0	1	0	0	0	0	1	0	42			Montpellier, France.142	4.56231	1.0553	0.0538281	23.1309	6.25075	1.95569	0.670745	31.2873
Infected Accra, Ghana.165 mated Male	A1	3	0	0	0	0	1	0	0	0	0	4	12	10	10	1	4	1	3	0	0	0	0	0	0	0	0	1	0	0	0	47			Montpellier, France.143	4.67952	1.02909	0.0286717	21.9913	4.94247	1.12878	0.121141	22.8385
Infected Accra, Ghana.165 mated Male	A1	4	0	0	0	1	0	0	0	0	0	3	1	10	2	6	4	4	4	0	0	0	0	0	0	0	0	0	0	0	0	35			Montpellier, France.144	4.41071	0.979371	-0.0208443	22.2044	4.45199	1.18483	0.169603	26.6136
Infected Accra, Ghana.165 mated Male	A1	5	0	0	0	0	0	0	0	0	3	2	11	0	9	6	3	2	2	0	0	0	1	0	0	0	0	0	0	0	0	39			Ogasawara Islands, Japan	6.05618	1.33361	0.287892	22.0207	6.24845	1.58126	0.458223	25.3065
Infected Accra, Ghana.165 mated Male	A8	1	0	0	0	0	0	0	0	5	2	2	12	3	8	4	2	3	0	0	1	0	0	1	2	0	0	0	0	0	2	47			Plainville, Connecticut	5.12973	1.37118	0.315674	26.7301	5.99199	1.39767	0.334809	23.3257
Infected Accra, Ghana.165 mated Male	A8	2	0	0	0	1	0	0	0	1	0	5	0	8	0	3	1	2	0	0	0	0	0	1	0	1	0	0	0	0	0	23			Pyrenees, Spain	4.79853	1.2336	0.209935	25.7078	5.15674	1.2256	0.203427	23.7669
Infected Accra, Ghana.165 mated Male	A8	3	0	0	0	0	0	0	0	0	1	2	6	10	7	2	4	3	0	0	0	1	0	1	0	0	0	0	0	0	0	37			Queensferry, Scotland	4.99692	1.0794	0.0764095	21.6014	5.41201	1.09555	0.0912522	20.2428
Infected Accra, Ghana.165 mated Male	A8	4	0	0	0	0	0	0	0	3	5	0	3	6	14	0	2	1	0	0	1	0	1	0	0	0	0	1	0	0	3	40			Queensland, Australia	4.7737	1.32259	0.279592	27.7058	5.85303	1.46242	0.380092	24.9857
Infected Accra, Ghana.165 mated Male	A8	5	0	0	0	0	0	0	0	1	0	4	11	17	8	1	5	1	1	0	1	0	0	0	0	0	0	0	0	0	0	50			San Luis Potosi, Mexico	4.92273	1.03477	0.0341836	21.0204	5.72293	1.47221	0.386763	25.7247
Infected Accra, Ghana.167 mated Female	A1	1	0	0	0	0	0	0	0	1	4	2	16	6	1	0	0	0	0	0	0	0	0	0	0	0	0	0	0	0	0	30			Southwest Harbor, Maine	5.34424	1.1927	0.176221	22.3175	5.64955	1.17079	0.157679	20.7236
Infected Accra, Ghana.167 mated Female	A1	2	0	0	0	0	0	0	0	5	2	4	17	9	1	1	0	0	0	0	0	0	0	0	0	0	0	0	0	0	0	39			Sussex, United Kingdom.161	4.12732	0.592256	-0.523816	14.3497	4.59066	1.03454	0.0339558	22.5357
Infected Accra, Ghana.167 mated Female	A1	3	0	0	0	0	0	0	0	2	4	3	14	11	1	0	0	1	0	0	0	0	0	0	0	0	0	0	0	0	0	36			Sussex, United Kingdom.162	4.69861	1.05125	0.0499846	22.3737	5.0511	0.892884	-0.113298	17.677
Infected Accra, Ghana.167 mated Female	A1	4	0	0	0	0	0	0	1	3	10	7	8	5	6	0	2	0	0	0	0	0	0	0	0	0	0	0	0	0	0	42			Tananarive, Madagascar	4.7605	1.05571	0.0542169	22.1765	5.65704	1.36152	0.308603	24.0678
Infected Accra, Ghana.167 mated Female	A1	5	0	0	0	0	1	0	3	3	5	1	13	1	5	0	3	1	1	0	0	0	0	0	0	1	0	0	0	0	0	38
Infected Accra, Ghana.167 mated Female	A8	1	0	0	0	2	1	0	0	4	1	5	0	8	1	4	2	0	0	0	0	0	0	0	0	0	0	0	0	0	0	28
Infected Accra, Ghana.167 mated Female	A8	2	0	0	0	0	0	0	0	1	4	0	11	0	4	1	1	0	0	0	0	0	0	0	0	0	0	0	0	0	0	22
Infected Accra, Ghana.167 mated Female	A8	3	0	0	0	0	0	0	0	0	2	7	13	12	1	3	0	0	0	0	0	0	0	0	0	0	0	0	0	0	0	38
Infected Accra, Ghana.167 mated Female	A8	4	0	0	0	0	0	0	1	4	1	3	10	10	6	1	1	0	0	0	0	0	0	0	0	0	0	0	0	0	0	37
Infected Accra, Ghana.167 mated Female	A8	5	0	0	0	0	0	0	0	1	0	8	25	11	5	0	0	0	0	0	0	0	0	0	0	0	0	0	0	0	0	50
Infected Accra, Ghana.167 mated Male	A1	1	0	0	0	0	0	0	1	1	0	1	6	5	4	2	0	4	0	0	0	0	1	0	0	0	0	0	0	0	0	25
Infected Accra, Ghana.167 mated Male	A1	2	0	0	0	0	0	0	0	1	0	1	2	5	4	5	2	2	0	0	0	0	0	0	0	0	0	0	0	0	0	22
Infected Accra, Ghana.167 mated Male	A1	3	0	0	0	0	0	0	0	1	2	2	1	7	5	4	1	5	1	0	0	0	0	0	0	0	0	0	0	0	0	29
Infected Accra, Ghana.167 mated Male	A1	4	0	0	0	1	0	0	0	0	0	0	0	3	5	4	3	0	1	0	0	0	0	0	0	0	0	0	0	0	0	17
Infected Accra, Ghana.167 mated Male	A1	5	0	0	0	1	1	1	0	0	0	5	2	13	3	11	2	1	0	0	0	0	0	1	0	0	0	0	0	0	0	41
Infected Accra, Ghana.167 mated Male	A8	1	0	0	0	0	0	0	0	1	2	0	8	1	12	2	14	0	2	0	1	0	0	0	0	0	0	0	0	0	0	43
Infected Accra, Ghana.167 mated Male	A8	2	0	0	0	1	0	0	2	0	6	3	7	16	3	0	1	4	2	0	4	0	0	0	1	0	0	0	0	0	0	50
Infected Accra, Ghana.167 mated Male	A8	3	0	0	0	2	0	0	0	1	0	0	0	6	2	3	3	1	0	1	0	0	0	0	0	0	0	0	0	0	0	19
Infected Accra, Ghana.167 mated Male	A8	4	0	0	0	0	0	0	0	0	1	3	6	7	7	2	1	1	0	0	0	0	0	0	0	0	0	0	0	0	0	28
Infected Accra, Ghana.167 mated Male	A8	5	0	0	0	0	0	0	0	0	0	0	7	6	10	3	1	2	1	1	0	0	0	0	0	0	0	0	0	0	0	31
Infected Accra, Ghana.169 mated Female	A1	1	0	0	0	0	0	0	1	0	1	1	4	7	11	5	2	9	0	3	0	0	0	1	0	0	0	0	0	0	1	46
Infected Accra, Ghana.169 mated Female	A1	2	0	0	0	0	1	0	0	0	0	0	7	8	8	8	5	3	0	2	0	0	0	0	0	0	0	0	0	0	0	42
Infected Accra, Ghana.169 mated Female	A1	3	0	0	0	0	0	0	0	1	2	2	4	6	11	7	7	2	1	0	0	0	0	0	0	0	0	0	0	0	0	43
Infected Accra, Ghana.169 mated Female	A1	4	0	0	0	2	0	0	0	0	0	4	0	6	0	10	3	0	2	0	0	1	0	1	0	0	0	0	0	0	0	29
Infected Accra, Ghana.169 mated Female	A1	5	0	0	0	1	1	0	0	1	1	1	6	5	5	14	6	4	0	1	0	0	0	0	0	0	0	0	0	0	0	46
Infected Accra, Ghana.169 mated Female	A3	1	0	0	0	0	1	0	0	0	0	1	3	1	7	2	7	1	1	0	1	0	0	0	0	0	0	0	0	0	0	25
Infected Accra, Ghana.169 mated Female	A3	2	0	0	0	1	1	0	0	2	3	4	6	3	5	0	1	1	0	1	0	1	0	0	2	0	2	0	0	0	0	33
Infected Accra, Ghana.169 mated Female	A3	3	0	0	0	2	0	0	0	0	0	6	5	5	9	12	4	1	1	0	0	0	0	0	1	0	0	0	0	0	0	46
Infected Accra, Ghana.169 mated Female	A3	4	0	0	0	0	0	1	0	2	4	3	5	9	10	2	3	3	1	1	1	0	1	0	0	0	0	0	0	0	0	46
Infected Accra, Ghana.169 mated Female	A3	5	0	0	0	0	0	1	0	0	6	2	4	14	12	1	5	1	0	0	2	0	0	0	0	0	0	0	0	0	0	48
Infected Accra, Ghana.169 mated Male	A1	1	0	0	0	0	0	0	0	1	1	0	3	3	5	6	3	6	2	2	0	1	0	1	0	0	0	0	0	0	0	34
Infected Accra, Ghana.169 mated Male	A1	2	0	0	0	0	0	0	0	0	0	0	5	2	3	0	2	3	1	0	1	2	0	0	0	0	0	0	0	0	1	20
Infected Accra, Ghana.169 mated Male	A1	3	0	0	0	0	0	0	0	0	0	0	3	6	7	4	3	2	1	2	0	1	1	0	0	0	0	0	0	0	1	31
Infected Accra, Ghana.169 mated Male	A1	4	0	0	0	1	1	0	0	0	0	0	0	4	2	3	3	4	1	3	0	0	0	0	0	1	0	0	0	0	0	23
Infected Accra, Ghana.169 mated Male	A1	5	0	0	0	1	0	0	0	0	0	2	0	3	4	5	4	4	0	2	0	3	0	1	0	0	0	1	0	0	0	30
Infected Accra, Ghana.169 mated Male	A3	1	0	0	0	1	0	0	0	0	2	0	3	0	2	9	4	5	4	2	0	2	0	0	2	0	0	0	0	0	0	36
Infected Accra, Ghana.169 mated Male	A3	2	0	0	0	1	1	0	0	0	0	1	0	3	1	6	0	2	0	6	0	2	2	1	0	0	0	0	0	0	0	26
Infected Accra, Ghana.169 mated Male	A3	3	0	0	0	2	0	1	0	2	0	1	0	0	1	2	2	3	0	3	0	0	0	2	0	1	0	1	0	0	0	21
Infected Accra, Ghana.169 mated Male	A3	4	0	0	0	0	0	0	0	0	0	0	4	2	5	2	1	4	3	2	0	2	1	0	0	0	0	0	0	0	0	26
Infected Accra, Ghana.169 mated Male	A3	5	0	0	0	0	0	0	0	0	0	0	3	4	8	2	3	6	1	1	0	1	1	0	0	0	0	0	1	0	1	32
Infected Accra, Ghana.171 mated Female	A1	1	0	0	0	0	0	0	1	3	4	3	4	7	8	3	2	2	0	0	0	0	0	0	0	0	0	0	0	0	0	37
Infected Accra, Ghana.171 mated Female	A1	2	0	0	0	0	0	0	1	2	5	3	5	3	7	2	1	1	0	0	0	0	0	0	0	0	0	0	0	0	0	30
Infected Accra, Ghana.171 mated Female	A1	3	0	0	0	0	0	0	0	0	6	5	5	9	12	4	1	1	0	0	0	0	0	1	0	0	0	0	0	0	0	44
Infected Accra, Ghana.171 mated Female	A1	4	0	0	0	1	0	0	0	0	0	0	4	23	12	5	2	0	0	0	0	0	0	0	0	0	0	0	0	0	0	47
Infected Accra, Ghana.171 mated Female	A1	5	0	0	0	0	0	1	0	6	3	7	16	3	0	1	4	2	0	4	0	0	0	1	0	0	0	0	0	0	2	50
Infected Accra, Ghana.171 mated Female	A8	1	0	0	0	1	0	0	0	0	0	1	5	12	6	1	0	0	0	0	0	0	0	0	0	0	0	0	0	0	0	26
Infected Accra, Ghana.171 mated Female	A8	2	0	0	0	0	1	0	0	8	2	1	2	8	0	0	0	1	1	0	1	1	1	0	0	0	0	0	0	0	0	27
Infected Accra, Ghana.171 mated Female	A8	3	0	0	0	1	3	1	0	0	0	1	5	1	0	2	0	5	0	0	0	1	0	0	0	0	0	0	0	0	0	20
Infected Accra, Ghana.171 mated Female	A8	4	0	0	0	0	0	0	1	2	0	3	7	3	12	4	1	1	0	0	1	0	0	0	0	0	0	0	0	0	0	35
Infected Accra, Ghana.171 mated Female	A8	5	0	0	0	0	1	0	0	0	1	3	10	11	12	2	1	2	0	0	0	0	0	0	0	0	0	0	0	0	0	43
Infected Accra, Ghana.171 mated Male	A1	1	0	0	0	0	0	0	0	2	2	1	3	5	2	3	5	1	2	3	0	1	1	0	0	1	0	0	0	0	1	33
Infected Accra, Ghana.171 mated Male	A1	2	0	0	0	0	0	0	0	0	1	0	2	7	7	1	2	3	2	1	0	0	0	1	0	0	0	1	0	0	0	28
Infected Accra, Ghana.171 mated Male	A1	3	0	0	0	0	0	0	0	0	1	3	1	3	13	3	0	2	1	2	2	0	0	0	1	1	0	0	0	0	2	35
Infected Accra, Ghana.171 mated Male	A1	4	0	0	0	0	0	0	0	0	0	0	4	2	3	0	2	3	1	0	1	2	0	0	0	0	0	0	0	0	1	19
Infected Accra, Ghana.171 mated Male	A1	5	0	0	0	0	0	0	0	1	0	3	0	2	9	4	5	4	2	0	2	0	0	2	0	0	0	0	0	0	0	34
Infected Accra, Ghana.171 mated Male	A8	1	0	0	0	0	0	0	0	0	0	0	1	3	11	6	3	5	2	0	3	0	0	1	0	0	0	0	0	0	0	35
Infected Accra, Ghana.171 mated Male	A8	2	0	0	0	0	0	0	0	0	1	0	1	0	5	0	8	0	3	0	0	0	0	0	2	0	0	0	1	0	0	21
Infected Accra, Ghana.171 mated Male	A8	3	0	0	0	0	0	0	0	0	2	2	4	7	7	2	3	3	1	2	1	0	1	0	2	0	0	0	0	0	2	39
Infected Accra, Ghana.171 mated Male	A8	4	0	0	0	0	0	0	0	0	0	0	1	4	4	6	8	4	1	0	1	1	0	1	1	0	0	1	1	0	2	36
Infected Accra, Ghana.171 mated Male	A8	5	0	0	0	0	0	0	1	0	1	0	2	4	8	3	3	3	2	2	1	0	0	1	0	0	0	0	0	0	1	32
Infected Accra, Ghana.173 mated Female	A1	1	0	0	0	0	0	0	1	0	6	12	16	11	1	0	0	0	0	0	0	0	0	0	0	0	0	0	0	0	0	47
Infected Accra, Ghana.173 mated Female	A1	2	0	0	0	0	1	1	0	0	1	4	20	8	2	2	0	0	0	0	1	0	0	0	0	0	0	0	0	0	0	40
Infected Accra, Ghana.173 mated Female	A1	3	0	0	0	0	0	0	0	0	1	13	10	6	6	1	0	0	0	0	0	0	0	0	0	0	0	0	0	0	0	37
Infected Accra, Ghana.173 mated Female	A1	4	0	0	0	1	0	0	2	1	4	2	2	4	1	2	0	0	0	1	0	0	0	0	0	0	0	0	0	0	0	20
Infected Accra, Ghana.173 mated Female	A1	5	0	0	0	1	0	1	0	0	1	9	1	14	0	8	0	0	0	0	0	0	0	0	0	0	0	0	0	0	0	35
Infected Accra, Ghana.173 mated Female	A8	1	0	0	0	1	0	0	0	0	5	3	1	6	1	0	0	0	0	0	0	0	0	0	0	0	0	0	0	0	0	17
Infected Accra, Ghana.173 mated Female	A8	2	0	0	0	1	0	0	2	1	1	3	13	11	5	2	3	0	0	0	0	0	0	0	0	0	0	0	0	0	0	42
Infected Accra, Ghana.173 mated Female	A8	3	0	0	0	0	0	0	0	0	4	9	7	1	2	1	1	0	0	0	0	0	0	0	0	0	0	0	0	0	0	25
Infected Accra, Ghana.173 mated Female	A8	4	0	0	0	0	0	1	0	1	3	16	3	1	3	2	0	0	0	0	0	0	0	0	0	0	0	0	0	0	0	30
Infected Accra, Ghana.173 mated Female	A8	5	0	0	0	0	0	2	0	0	2	8	14	7	5	1	0	0	0	0	0	0	0	0	0	0	0	0	0	0	0	39
Infected Accra, Ghana.173 mated Male	A1	1	0	0	0	0	0	0	0	1	3	0	1	12	2	3	7	8	1	0	0	0	0	0	0	0	0	0	0	0	0	38
Infected Accra, Ghana.173 mated Male	A1	2	0	0	0	0	0	0	0	2	0	3	0	2	9	4	5	4	2	0	2	0	0	2	0	0	0	0	0	0	0	35
Infected Accra, Ghana.173 mated Male	A1	3	0	0	0	0	0	0	0	0	0	3	5	6	5	4	5	7	1	0	0	0	0	1	0	0	0	0	0	0	0	37
Infected Accra, Ghana.173 mated Male	A1	4	0	0	0	1	0	0	0	1	0	0	3	3	10	11	6	3	1	1	0	1	0	0	0	0	0	0	0	0	0	41
Infected Accra, Ghana.173 mated Male	A1	5	0	0	0	1	0	0	0	0	0	1	3	3	5	3	2	4	3	1	1	0	0	0	0	0	0	0	0	0	0	27
Infected Accra, Ghana.173 mated Male	A8	1	0	0	0	0	0	0	0	0	0	0	5	11	9	1	0	2	1	0	3	1	1	1	0	0	0	0	0	0	1	36
Infected Accra, Ghana.173 mated Male	A8	2	0	0	0	1	0	0	2	1	3	4	1	3	2	1	0	1	1	1	0	0	1	0	1	0	0	4	0	0	0	27
Infected Accra, Ghana.173 mated Male	A8	3	0	0	0	1	0	0	0	1	0	3	6	7	0	1	2	4	1	1	0	2	0	0	0	0	0	3	0	0	0	32
Infected Accra, Ghana.173 mated Male	A8	4	0	0	0	0	0	0	0	0	1	3	3	5	3	2	4	3	1	1	0	0	0	0	0	0	0	0	0	0	0	26
Infected Accra, Ghana.173 mated Male	A8	5	0	0	0	0	1	0	1	0	0	1	1	3	6	4	6	4	1	3	1	1	3	0	0	0	0	0	0	0	2	38
Infected Accra, Ghana.175 mated Female	A1	1	0	0	0	0	0	1	1	1	2	1	14	6	10	1	0	0	0	0	0	0	0	0	0	0	0	0	0	0	0	37
Infected Accra, Ghana.175 mated Female	A1	2	0	0	0	0	0	1	1	1	0	3	5	8	10	0	2	0	0	0	0	0	0	0	0	0	0	0	0	0	0	31
Infected Accra, Ghana.175 mated Female	A1	3	0	0	0	0	0	0	3	2	0	0	6	1	2	1	0	0	0	0	0	0	0	0	0	0	0	0	0	0	0	15
Infected Accra, Ghana.175 mated Female	A1	4	0	0	0	0	0	0	1	2	2	2	2	0	2	1	2	0	1	0	0	0	0	0	0	0	0	0	0	0	0	15
Infected Accra, Ghana.175 mated Female	A1	5	0	0	0	2	0	1	0	1	5	6	0	2	1	4	2	3	0	1	0	0	0	0	0	0	0	0	0	0	0	28
Infected Accra, Ghana.175 mated Female	A8	1	0	0	0	1	0	0	0	0	0	14	6	12	6	3	0	0	0	1	0	0	0	0	0	0	0	0	0	0	0	43
Infected Accra, Ghana.175 mated Female	A8	2	0	0	0	0	0	0	0	0	7	7	7	3	1	0	0	1	0	0	0	0	0	0	0	0	0	0	0	0	0	26
Infected Accra, Ghana.175 mated Female	A8	3	0	0	0	1	0	1	0	3	0	8	9	9	1	6	1	1	0	0	0	0	0	0	0	0	0	0	0	0	0	40
Infected Accra, Ghana.175 mated Female	A8	4	0	0	0	0	0	0	1	0	0	2	7	7	3	1	0	0	0	0	0	0	0	0	0	0	0	0	0	0	0	21
Infected Accra, Ghana.175 mated Female	A8	5	0	0	0	0	0	0	0	0	1	5	12	6	1	0	0	0	0	0	0	0	0	0	0	0	0	0	0	0	0	25
Infected Accra, Ghana.175 mated Male	A1	1	0	0	0	0	0	0	0	1	0	6	6	3	3	2	1	1	1	0	3	1	1	0	0	0	0	0	0	0	1	30
Infected Accra, Ghana.175 mated Male	A1	2	0	0	0	0	0	0	0	0	0	1	10	3	3	4	2	2	0	0	1	0	0	0	0	0	0	0	0	0	0	26
Infected Accra, Ghana.175 mated Male	A1	3	0	0	0	0	0	0	1	1	0	4	9	10	1	2	2	4	0	0	0	0	0	0	0	0	0	0	0	0	0	34
Infected Accra, Ghana.175 mated Male	A1	4	0	0	0	0	0	0	0	1	1	3	7	11	10	1	0	1	0	0	0	0	0	0	0	0	0	0	0	0	0	35
Infected Accra, Ghana.175 mated Male	A1	5	0	0	0	0	0	0	0	0	0	0	6	3	6	3	3	2	0	0	0	0	0	0	0	0	0	0	0	0	0	23
Infected Accra, Ghana.175 mated Male	A8	1	0	0	0	2	0	0	0	2	0	3	0	9	0	3	1	2	0	2	0	1	0	0	0	1	0	0	0	0	0	26
Infected Accra, Ghana.175 mated Male	A8	2	0	0	0	0	0	0	0	1	0	6	2	2	5	0	1	3	1	1	1	0	0	0	0	0	0	0	0	0	0	23
Infected Accra, Ghana.175 mated Male	A8	3	0	0	0	1	1	3	0	1	0	1	0	2	5	4	2	5	0	1	0	1	0	1	0	0	0	0	0	0	0	28
Infected Accra, Ghana.175 mated Male	A8	4	0	0	0	0	0	0	0	0	0	3	15	6	2	1	3	1	1	1	0	1	0	0	0	0	0	0	0	0	0	34
Infected Accra, Ghana.175 mated Male	A8	5	0	0	0	0	0	0	1	0	1	6	10	5	2	1	2	2	1	1	0	0	0	0	0	0	1	0	0	0	0	33
Infected Accra, Ghana.177 mated Female	A1	1	0	0	0	0	0	0	0	0	0	7	14	8	8	2	0	1	0	0	0	0	0	0	0	0	0	0	0	0	0	40
Infected Accra, Ghana.177 mated Female	A1	2	0	0	0	0	0	0	0	1	0	7	13	8	11	3	1	1	0	0	0	0	0	0	0	0	0	0	0	0	0	45
Infected Accra, Ghana.177 mated Female	A1	3	0	0	0	0	0	1	0	1	0	3	16	11	2	2	0	1	0	0	0	0	0	0	0	0	0	0	0	0	0	37
Infected Accra, Ghana.177 mated Female	A1	4	0	0	0	1	0	0	0	0	0	2	7	15	4	5	1	1	0	1	0	0	0	0	0	0	0	0	0	0	0	37
Infected Accra, Ghana.177 mated Female	A1	5	0	0	0	0	0	0	0	0	3	7	6	2	7	0	2	1	1	0	0	0	0	0	0	0	0	0	0	0	0	29
Infected Accra, Ghana.177 mated Female	A8	1	0	0	0	0	0	0	0	1	4	1	8	5	6	2	2	0	0	0	0	0	0	0	0	0	0	0	0	0	0	29
Infected Accra, Ghana.177 mated Female	A8	2	0	0	0	0	0	0	0	0	1	6	15	11	3	4	0	0	0	0	0	0	0	0	0	0	0	0	0	0	0	40
Infected Accra, Ghana.177 mated Female	A8	3	0	0	0	1	0	0	1	4	1	9	5	9	3	6	1	0	0	0	0	0	0	0	0	0	0	0	0	0	0	40
Infected Accra, Ghana.177 mated Female	A8	4	0	0	0	0	0	0	0	0	3	3	11	7	6	5	2	0	0	0	0	0	0	0	0	0	0	0	0	0	0	37
Infected Accra, Ghana.177 mated Female	A8	5	0	0	0	0	0	1	0	0	1	6	15	11	3	4	0	0	0	0	0	0	0	0	0	0	0	0	0	0	0	41
Infected Accra, Ghana.177 mated Male	A1	1	0	0	0	0	0	0	0	0	0	3	5	6	6	4	3	3	1	2	0	2	0	0	1	0	0	0	0	1	1	38
Infected Accra, Ghana.177 mated Male	A1	2	0	0	0	0	1	0	0	0	1	2	6	10	7	2	4	3	0	0	0	1	0	1	0	0	0	0	0	0	0	38
Infected Accra, Ghana.177 mated Male	A1	3	0	0	0	0	1	0	0	0	1	3	8	7	10	1	0	1	0	1	0	0	0	0	0	0	0	0	0	0	0	33
Infected Accra, Ghana.177 mated Male	A1	4	0	0	0	1	0	1	0	0	7	2	5	8	9	2	3	2	0	1	0	0	0	0	1	0	0	0	0	0	0	42
Infected Accra, Ghana.177 mated Male	A1	5	0	0	0	0	0	0	0	0	0	3	3	10	11	6	3	1	1	0	1	0	0	0	0	0	0	0	0	0	0	39
Infected Accra, Ghana.177 mated Male	A8	1	0	0	0	2	1	1	0	0	1	4	0	3	0	7	0	3	1	1	0	2	1	0	0	0	0	0	0	0	0	27
Infected Accra, Ghana.177 mated Male	A8	2	0	0	0	3	1	0	0	0	0	0	0	4	2	3	3	4	1	3	0	0	0	0	0	1	0	0	0	0	0	25
Infected Accra, Ghana.177 mated Male	A8	3	0	0	0	0	0	0	0	0	3	4	7	0	8	0	1	0	1	1	0	1	0	0	2	0	0	0	0	0	0	28
Infected Accra, Ghana.177 mated Male	A8	4	0	0	0	0	0	0	0	1	0	6	8	10	6	1	7	2	0	0	0	1	0	0	0	0	0	0	0	0	0	42
Infected Accra, Ghana.177 mated Male	A8	5	0	0	0	0	0	0	0	0	0	6	5	13	9	1	0	2	0	2	0	0	0	0	0	0	0	0	0	0	0	38
Infected Accra, Ghana.179 mated Female	A1	1	0	0	0	0	0	1	0	0	2	7	13	12	1	3	0	0	0	0	0	0	0	0	0	0	0	0	0	0	0	39
Infected Accra, Ghana.179 mated Female	A1	2	0	0	0	0	0	1	1	1	1	8	15	10	5	0	0	0	0	0	1	0	0	0	0	0	0	0	0	0	0	43
Infected Accra, Ghana.179 mated Female	A1	3	0	0	0	0	0	2	1	1	3	13	11	5	2	3	0	0	0	0	0	0	0	0	0	0	0	0	0	0	0	41
Infected Accra, Ghana.179 mated Female	A1	4	0	0	0	0	0	0	3	5	6	6	8	4	8	2	1	0	0	0	0	0	0	0	0	0	0	0	0	0	0	43
Infected Accra, Ghana.179 mated Female	A1	5	0	0	0	2	0	2	0	0	0	4	0	7	0	5	0	0	0	0	0	0	0	0	0	0	0	0	0	0	0	20
Infected Accra, Ghana.179 mated Female	A8	1	0	0	0	0	0	0	1	0	6	1	21	1	6	1	0	0	0	0	0	0	0	0	0	0	0	0	0	0	0	37
Infected Accra, Ghana.179 mated Female	A8	2	0	0	0	0	1	1	0	1	6	0	3	0	2	0	1	0	1	0	0	0	0	0	0	0	0	0	0	0	1	17
Infected Accra, Ghana.179 mated Female	A8	3	0	0	0	1	0	1	2	1	3	2	4	1	0	6	1	1	0	1	0	0	0	0	0	0	0	0	0	0	0	24
Infected Accra, Ghana.179 mated Female	A8	4	0	0	0	0	0	0	3	3	2	6	10	7	5	4	0	0	0	0	0	0	0	0	0	0	0	0	0	0	0	40
Infected Accra, Ghana.179 mated Female	A8	5	0	0	0	0	0	1	3	0	0	3	12	12	3	0	0	0	0	0	0	0	0	0	0	0	0	0	0	0	0	34
Infected Accra, Ghana.179 mated Male	A1	1	0	0	0	0	0	0	0	0	0	1	4	5	6	7	0	3	1	2	0	1	1	0	1	0	0	0	0	0	1	33
Infected Accra, Ghana.179 mated Male	A1	2	0	0	0	0	0	0	0	0	1	1	4	4	3	5	1	3	0	0	1	0	1	1	0	0	0	0	1	0	1	27
Infected Accra, Ghana.179 mated Male	A1	3	0	0	0	0	0	0	0	0	0	1	2	0	6	7	3	4	2	2	1	1	0	1	0	0	0	0	0	0	2	32
Infected Accra, Ghana.179 mated Male	A1	4	0	0	0	1	0	0	0	0	0	2	2	0	0	7	5	3	1	2	0	0	0	0	0	0	0	0	0	0	0	23
Infected Accra, Ghana.179 mated Male	A1	5	0	0	0	1	0	0	0	0	0	1	1	6	2	6	3	5	0	1	0	2	1	1	0	0	0	0	0	0	0	30
Infected Accra, Ghana.179 mated Male	A8	1	0	0	0	2	1	1	0	0	5	3	0	1	7	4	0	0	0	2	0	1	0	0	0	0	0	3	0	1	1	32
Infected Accra, Ghana.179 mated Male	A8	2	0	0	0	1	0	0	0	0	0	1	3	11	5	8	3	2	1	4	2	1	0	0	0	0	0	0	0	0	0	42
Infected Accra, Ghana.179 mated Male	A8	3	0	0	0	2	0	0	0	0	0	1	1	6	2	6	3	5	0	1	0	2	1	1	0	0	0	0	0	0	0	31
Infected Accra, Ghana.179 mated Male	A8	4	0	0	0	0	0	0	1	0	1	1	6	3	2	2	1	3	0	0	0	0	0	0	0	0	0	0	0	0	0	20
Infected Accra, Ghana.179 mated Male	A8	5	0	0	0	0	0	0	2	0	2	2	10	10	4	5	2	2	1	0	0	0	0	0	0	0	0	0	0	0	1	41
Infected Accra, Ghana.181 mated Female	A1	1	0	0	0	0	0	1	0	0	1	0	5	10	10	2	1	0	0	0	0	0	0	0	0	0	0	0	0	0	0	30
Infected Accra, Ghana.181 mated Female	A1	2	0	0	0	0	0	0	1	1	1	3	7	11	10	1	0	1	0	0	0	0	0	0	0	0	0	0	0	0	0	36
Infected Accra, Ghana.181 mated Female	A1	3	0	0	0	0	0	1	2	0	1	3	6	11	2	4	0	0	0	0	0	0	0	0	0	0	0	0	0	0	0	30
Infected Accra, Ghana.181 mated Female	A1	4	0	0	0	0	0	0	1	0	3	1	9	3	1	2	0	1	0	0	0	0	0	0	0	0	0	0	0	0	0	21
Infected Accra, Ghana.181 mated Female	A1	5	0	0	0	0	2	0	1	2	3	2	6	2	11	4	5	0	1	0	0	0	0	0	0	0	0	0	0	0	0	39
Infected Accra, Ghana.181 mated Female	A8	1	0	0	0	0	0	0	1	6	7	6	16	10	4	1	1	0	0	0	0	0	0	0	0	0	0	0	0	1	1	54
Infected Accra, Ghana.181 mated Female	A8	2	0	0	0	2	0	2	0	3	2	5	3	1	0	0	1	1	0	0	1	0	0	2	0	0	0	2	0	0	0	25
Infected Accra, Ghana.181 mated Female	A8	3	0	0	0	1	0	1	1	0	0	1	4	20	8	2	2	0	0	0	0	1	0	0	0	0	0	0	0	0	0	41
Infected Accra, Ghana.181 mated Female	A8	4	0	0	0	0	0	0	3	0	0	1	10	14	3	3	0	0	0	0	0	0	0	0	0	0	0	0	0	0	0	34
Infected Accra, Ghana.181 mated Female	A8	5	0	0	0	0	0	0	2	2	0	5	8	5	11	5	1	1	0	0	0	0	0	0	0	0	0	0	0	0	0	40
Infected Accra, Ghana.181 mated Male	A1	1	0	0	0	0	0	0	4	1	1	0	3	8	6	3	0	1	0	0	0	0	0	0	0	1	0	0	0	0	0	28
Infected Accra, Ghana.181 mated Male	A1	2	0	0	0	0	0	0	1	1	1	4	5	13	7	1	3	1	0	0	0	0	0	0	0	0	0	0	0	0	0	37
Infected Accra, Ghana.181 mated Male	A1	3	0	0	0	0	0	0	1	0	0	3	3	10	11	6	3	1	1	0	1	0	0	0	0	0	0	0	0	0	0	40
Infected Accra, Ghana.181 mated Male	A1	4	0	0	0	0	0	0	1	1	5	5	12	1	6	3	4	0	0	0	0	0	0	0	0	0	0	0	0	0	0	38
Infected Accra, Ghana.181 mated Male	A1	5	0	0	0	0	0	0	0	0	3	3	23	8	5	2	0	0	0	0	0	0	0	0	0	0	0	0	0	0	0	44
Infected Accra, Ghana.181 mated Male	A8	1	0	0	0	1	0	0	0	1	1	1	4	5	13	7	1	3	1	0	0	0	0	0	0	0	0	0	0	0	0	38
Infected Accra, Ghana.181 mated Male	A8	2	0	0	0	1	0	0	0	1	3	0	8	0	12	0	4	1	3	0	0	0	1	0	0	0	0	0	0	0	0	34
Infected Accra, Ghana.181 mated Male	A8	3	0	0	0	0	0	0	0	0	4	0	4	2	7	2	0	0	0	1	0	0	0	0	0	0	0	0	0	0	0	20
Infected Accra, Ghana.181 mated Male	A8	4	0	0	0	0	0	0	3	0	1	6	5	4	9	6	1	0	0	0	0	0	0	0	0	0	0	0	0	0	0	35
Infected Accra, Ghana.181 mated Male	A8	5	0	0	0	0	0	0	2	0	0	4	8	5	8	4	1	0	0	0	0	0	0	0	0	0	0	0	0	0	0	32
Infected American Samoa mated Female	A3	1	0	0	0	0	0	0	1	5	5	4	7	5	7	2	5	0	0	0	0	0	0	0	0	0	0	0	0	0	0	41
Infected American Samoa mated Female	A3	2	0	0	0	0	0	0	2	0	4	9	10	3	4	3	1	0	0	0	0	0	0	0	0	0	0	0	0	0	0	36
Infected American Samoa mated Female	A3	3	0	0	0	0	0	0	0	1	7	13	18	3	1	1	0	0	0	0	0	0	0	0	0	0	0	0	0	0	0	44
Infected American Samoa mated Female	A3	4	0	0	0	1	1	0	0	0	0	0	16	2	5	2	0	0	0	0	0	0	0	0	0	0	0	0	0	0	0	27
Infected American Samoa mated Female	A3	5	0	0	0	1	1	0	0	1	5	0	20	0	5	0	2	0	0	0	0	0	0	0	0	0	0	0	0	0	0	35
Infected American Samoa mated Female	A5	1	0	0	0	0	1	3	4	3	7	4	2	1	0	0	1	0	1	0	0	0	0	0	0	0	2	0	0	0	0	29
Infected American Samoa mated Female	A5	2	0	0	0	0	0	0	0	0	1	4	5	0	7	1	0	2	0	0	0	0	0	0	0	0	0	0	0	0	0	20
Infected American Samoa mated Female	A5	3	0	0	0	2	1	0	0	0	1	5	1	0	2	0	5	0	0	0	1	0	0	0	0	0	0	0	0	0	0	18
Infected American Samoa mated Female	A5	4	0	0	0	1	1	0	0	0	10	13	3	6	4	0	0	0	0	0	0	0	0	0	0	0	0	0	0	0	0	38
Infected American Samoa mated Female	A5	5	0	0	0	0	0	0	0	0	2	3	6	7	12	2	6	0	0	0	0	0	0	0	0	0	0	0	0	0	0	38
Infected American Samoa mated Male	A3	1	0	0	0	0	0	0	1	0	8	4	8	5	11	5	1	1	0	0	0	0	0	0	0	0	0	0	0	0	0	44
Infected American Samoa mated Male	A3	2	0	0	0	0	0	0	1	1	2	5	15	3	5	0	1	0	0	0	0	0	0	0	0	0	0	0	0	0	0	33
Infected American Samoa mated Male	A3	3	0	0	0	1	1	0	0	0	5	2	13	3	11	2	1	0	0	0	0	0	1	0	0	0	0	0	0	0	0	40
Infected American Samoa mated Male	A3	4	0	0	0	0	0	0	0	0	4	7	12	4	7	2	0	0	0	0	0	0	0	0	0	0	0	0	0	0	0	36
Infected American Samoa mated Male	A3	5	0	0	0	1	1	0	1	3	2	0	2	1	3	2	2	0	1	0	1	0	1	0	0	0	0	0	0	0	0	21
Infected American Samoa mated Male	A5	1	0	0	0	0	0	0	0	0	3	6	10	6	4	1	0	0	0	0	0	0	0	0	0	0	0	0	0	0	0	30
Infected American Samoa mated Male	A5	2	0	0	0	0	0	0	0	1	4	6	15	5	4	4	1	0	0	0	0	0	1	0	0	0	0	0	0	0	0	41
Infected American Samoa mated Male	A5	3	0	0	0	0	0	0	2	0	0	1	10	14	3	3	0	0	0	0	0	0	0	0	0	0	0	0	0	0	0	33
Infected American Samoa mated Male	A5	4	0	0	0	0	2	0	0	1	5	8	2	8	11	1	2	0	0	1	0	0	0	0	0	0	0	0	0	0	0	41
Infected American Samoa mated Male	A5	5	0	0	0	0	0	0	1	0	6	5	9	3	7	4	4	0	1	0	0	0	0	0	0	0	0	0	0	0	0	40
Infected Athens, Greece mated Female	A5	1	0	0	0	0	3	1	2	12	8	3	6	6	3	0	0	1	0	0	1	0	0	0	0	0	0	0	0	0	0	46
Infected Athens, Greece mated Female	A5	2	0	0	0	0	0	3	7	3	6	3	3	1	0	0	1	0	1	0	0	0	0	0	1	0	1	0	0	0	0	30
Infected Athens, Greece mated Female	A5	3	0	0	0	1	1	1	0	3	0	7	1	10	2	2	0	0	0	0	0	0	0	0	0	0	0	0	0	0	0	28
Infected Athens, Greece mated Female	A5	4	0	0	0	0	0	0	0	0	7	10	13	2	0	0	0	0	0	0	0	0	0	0	0	0	0	0	0	0	0	32
Infected Athens, Greece mated Female	A5	5	0	0	0	1	0	0	0	2	2	17	10	11	3	1	0	0	0	0	0	0	0	0	0	0	0	0	0	0	0	47
Infected Athens, Greece mated Female	A6	1	0	0	0	0	2	0	1	1	2	7	2	6	3	1	1	0	1	0	0	0	0	0	0	0	0	0	0	0	0	27
Infected Athens, Greece mated Female	A6	2	0	0	0	1	0	0	1	4	0	4	0	6	0	6	0	0	0	0	0	0	0	0	0	0	0	0	0	0	0	22
Infected Athens, Greece mated Female	A6	3	0	0	0	0	0	0	0	4	11	9	7	0	3	0	0	0	0	0	0	0	0	0	0	0	0	0	0	0	0	34
Infected Athens, Greece mated Female	A6	4	0	0	0	0	0	0	0	1	5	3	14	6	9	0	0	0	0	0	0	0	0	0	0	0	0	0	0	0	0	38
Infected Athens, Greece mated Female	A6	5	0	0	0	1	0	0	0	0	6	10	0	9	0	10	0	0	0	0	0	0	0	0	0	0	0	0	0	0	0	36
Infected Athens, Greece mated Male	A5	1	0	0	0	1	0	0	0	2	2	0	5	8	5	11	5	1	1	0	0	0	0	0	0	0	0	0	0	0	0	41
Infected Athens, Greece mated Male	A5	2	0	0	0	1	1	1	0	0	2	4	2	1	2	1	3	2	0	1	0	1	0	0	0	1	0	0	0	0	0	23
Infected Athens, Greece mated Male	A5	3	0	0	0	1	0	0	0	0	0	5	3	6	6	3	1	0	0	0	0	0	0	0	0	0	0	0	0	0	0	25
Infected Athens, Greece mated Male	A5	4	0	0	0	0	0	0	0	0	3	0	1	12	2	3	7	8	1	0	0	0	0	0	0	0	0	0	0	0	0	37
Infected Athens, Greece mated Male	A5	5	0	0	0	2	1	1	0	1	3	2	0	2	1	3	2	2	0	1	0	1	0	1	0	0	0	0	0	0	0	23
Infected Athens, Greece mated Male	A6	1	0	0	0	2	0	0	0	0	2	3	4	5	0	5	5	5	0	1	0	1	0	0	0	0	0	0	0	0	0	33
Infected Athens, Greece mated Male	A6	2	0	0	0	1	0	0	0	0	1	4	7	3	2	2	0	1	0	0	0	0	0	0	0	1	0	0	0	0	0	22
Infected Athens, Greece mated Male	A6	3	0	0	0	0	0	0	1	2	4	0	9	4	9	1	3	2	0	2	1	0	0	0	0	0	0	0	0	0	0	38
Infected Athens, Greece mated Male	A6	4	0	0	0	0	0	0	0	0	1	1	7	2	8	2	3	1	1	0	1	0	0	0	0	0	0	0	0	0	1	28
Infected Athens, Greece mated Male	A6	5	0	0	0	0	1	0	0	0	1	6	10	5	13	0	3	0	0	0	0	0	0	0	0	0	0	0	0	1	0	40
Infected Bahia, Brazil mated Female	A3	1	0	0	0	0	1	0	5	14	19	1	3	0	0	0	0	0	0	0	0	0	0	0	0	0	0	0	0	0	0	43
Infected Bahia, Brazil mated Female	A3	2	0	0	0	0	5	5	4	1	4	0	2	0	2	0	2	0	0	0	1	0	0	0	0	0	0	0	0	0	0	26
Infected Bahia, Brazil mated Female	A3	3	0	0	0	1	4	2	2	4	6	2	2	1	0	0	2	0	2	0	0	0	0	0	0	0	0	0	0	0	0	28
Infected Bahia, Brazil mated Female	A3	4	0	0	0	0	1	0	1	17	2	1	3	0	1	0	1	0	0	0	0	0	0	0	0	0	0	0	0	0	0	27
Infected Bahia, Brazil mated Female	A3	5	0	0	0	0	1	0	0	17	5	3	2	2	0	0	0	0	0	0	0	0	0	0	1	0	0	0	0	0	0	31
Infected Bahia, Brazil mated Female	A5	1	0	0	0	1	1	2	5	15	4	3	3	0	0	0	0	0	0	0	0	0	0	0	0	0	0	0	0	0	0	34
Infected Bahia, Brazil mated Female	A5	2	0	0	0	2	1	4	4	7	10	2	1	1	0	0	0	0	0	0	0	0	0	0	0	0	0	0	0	0	0	32
Infected Bahia, Brazil mated Female	A5	3	0	0	0	3	2	6	0	1	3	4	2	3	3	0	0	0	0	0	0	0	0	0	0	0	0	0	0	0	0	27
Infected Bahia, Brazil mated Female	A5	4	0	0	0	0	0	1	5	7	8	1	1	0	0	0	0	0	0	0	0	0	0	0	0	0	0	0	0	0	0	23
Infected Bahia, Brazil mated Female	A5	5	0	0	0	1	1	1	3	10	4	3	0	1	0	0	0	0	0	0	0	0	0	0	0	0	0	0	0	0	0	24
Infected Bahia, Brazil mated Male	A3	1	0	0	0	2	2	5	3	2	3	4	7	2	2	1	1	0	0	0	0	0	0	0	0	0	0	0	0	0	0	34
Infected Bahia, Brazil mated Male	A3	2	0	0	0	0	1	2	7	6	13	7	2	0	0	0	1	0	0	0	0	0	0	0	0	0	0	0	0	0	0	39
Infected Bahia, Brazil mated Male	A3	3	0	0	0	2	1	1	4	10	10	10	1	1	0	0	0	0	0	0	0	0	0	0	0	0	0	0	0	0	0	40
Infected Bahia, Brazil mated Male	A3	4	0	0	0	0	0	3	3	6	17	2	7	0	0	0	0	0	0	0	0	0	0	0	0	0	0	0	0	0	0	38
Infected Bahia, Brazil mated Male	A3	5	0	0	0	1	0	2	5	8	12	4	4	2	0	0	0	0	0	0	0	0	0	0	0	0	0	0	0	0	0	38
Infected Bahia, Brazil mated Male	A5	1	0	0	0	2	2	2	2	5	5	2	2	0	0	0	1	0	1	0	0	0	0	0	0	0	0	0	0	0	0	24
Infected Bahia, Brazil mated Male	A5	2	0	0	0	0	3	2	8	10	16	7	1	0	2	0	0	0	0	0	0	0	0	0	0	0	0	0	0	0	0	49
Infected Bahia, Brazil mated Male	A5	3	0	0	0	1	0	0	5	6	5	5	4	3	0	0	0	0	0	0	0	0	0	0	0	0	0	0	0	0	0	29
Infected Bahia, Brazil mated Male	A5	4	0	0	0	2	1	4	7	0	2	6	4	5	0	0	0	0	0	0	0	0	0	0	0	0	0	0	0	0	0	31
Infected Bahia, Brazil mated Male	A5	5	0	0	0	1	2	5	6	7	8	8	2	1	0	2	0	1	0	0	0	0	0	0	0	0	0	0	0	0	0	43
Infected Bermuda mated Female	A5	1	0	0	0	0	1	18	2	1	0	13	1	4	1	0	1	0	0	0	0	0	0	0	0	0	0	0	0	0	0	42
Infected Bermuda mated Female	A5	2	0	0	0	0	1	0	5	5	9	6	0	0	0	0	0	0	0	0	0	0	0	0	0	0	0	0	0	0	0	26
Infected Bermuda mated Female	A5	3	0	0	0	1	1	0	1	14	5	1	4	4	0	0	0	0	0	0	0	0	0	0	0	0	0	0	0	0	0	31
Infected Bermuda mated Female	A5	4	0	0	0	1	7	1	0	0	0	6	2	2	1	1	0	0	1	0	0	0	0	0	0	0	0	0	0	0	0	22
Infected Bermuda mated Female	A5	5	0	0	0	1	4	4	10	1	3	0	6	0	0	2	1	0	0	0	0	0	0	0	0	0	0	0	0	0	0	32
Infected Bermuda mated Female	A6	1	0	0	0	2	0	1	2	2	1	4	0	2	0	0	0	0	0	0	0	1	0	0	0	0	0	0	0	0	0	15
Infected Bermuda mated Female	A6	2	0	0	0	1	0	1	1	2	1	9	1	6	1	0	0	0	0	0	0	0	0	0	0	0	0	0	0	0	0	23
Infected Bermuda mated Female	A6	3	0	0	0	0	0	0	3	5	12	2	6	1	1	0	0	0	0	0	0	0	0	0	0	0	0	0	0	0	0	30
Infected Bermuda mated Female	A6	4	0	0	0	2	5	6	3	2	1	6	1	4	1	0	1	0	1	0	0	0	0	0	0	0	0	0	0	0	3	36
Infected Bermuda mated Female	A6	5	0	0	0	2	1	2	0	1	0	8	0	4	0	3	0	0	0	0	0	0	0	0	0	0	0	0	0	0	0	21
Infected Bermuda mated Female	A7	1	0	0	0	1	0	0	0	2	2	10	8	13	3	2	0	1	0	0	0	0	0	0	0	0	0	0	0	0	0	42
Infected Bermuda mated Female	A7	2	0	0	0	1	0	0	0	2	3	2	6	4	1	1	1	0	0	0	0	0	0	0	0	0	0	0	0	0	0	21
Infected Bermuda mated Female	A7	3	0	0	0	1	0	1	0	1	1	13	7	6	1	0	0	1	1	0	0	0	0	0	0	0	0	0	0	0	0	33
Infected Bermuda mated Female	A7	4	0	0	0	0	0	0	0	1	11	9	15	1	3	0	1	0	0	0	0	0	0	0	0	0	0	0	0	0	0	41
Infected Bermuda mated Female	A7	5	0	0	0	1	1	1	0	0	11	5	1	2	6	0	0	0	0	1	0	0	0	0	1	1	0	0	0	0	0	31
Infected Bermuda mated Male	A5	1	0	0	0	1	0	1	3	6	6	10	5	1	1	1	0	0	0	0	0	0	0	0	0	0	0	0	0	0	0	35
Infected Bermuda mated Male	A5	2	0	0	0	1	1	0	2	4	18	0	9	2	0	0	0	0	0	0	0	0	0	0	0	0	0	0	0	0	0	37
Infected Bermuda mated Male	A5	3	0	0	0	1	0	1	1	15	6	2	2	1	0	0	0	0	0	0	0	0	0	0	0	0	0	0	0	0	0	29
Infected Bermuda mated Male	A5	4	0	0	0	1	1	2	2	1	4	5	1	1	1	1	0	0	0	0	0	0	0	0	0	0	0	0	0	0	0	20
Infected Bermuda mated Male	A5	5	0	0	0	0	2	4	2	4	3	1	4	0	1	0	0	0	0	0	0	0	0	0	0	0	0	0	0	0	0	21
Infected Bermuda mated Male	A6	1	0	0	0	0	0	0	4	11	23	2	3	1	1	0	0	0	0	0	0	0	0	0	0	0	0	0	0	0	0	45
Infected Bermuda mated Male	A6	2	0	0	1	1	0	0	1	13	9	4	1	1	1	0	0	0	0	1	0	0	0	0	0	0	0	0	0	0	0	33
Infected Bermuda mated Male	A6	3	0	0	0	1	0	1	1	7	6	26	1	3	0	0	0	0	0	0	0	0	0	0	0	0	0	0	0	0	0	46
Infected Bermuda mated Male	A6	4	0	0	0	1	0	2	1	4	5	10	2	2	1	1	0	0	0	0	0	0	0	0	0	0	0	1	0	0	0	30
Infected Bermuda mated Male	A6	5	0	0	0	1	0	0	1	4	10	6	4	2	0	0	0	0	0	0	0	0	0	0	0	0	0	0	0	0	0	28
Infected Bermuda mated Male	A7	1	0	0	0	1	1	0	0	3	4	9	5	1	1	0	0	0	0	0	0	0	0	0	0	0	0	0	0	0	0	25
Infected Bermuda mated Male	A7	2	0	0	0	0	0	0	0	6	10	0	9	0	10	0	0	0	0	0	0	0	0	0	0	0	0	0	0	0	0	35
Infected Bermuda mated Male	A7	3	0	0	0	0	2	1	2	12	8	3	6	6	3	0	0	1	0	0	1	0	0	0	0	0	0	0	0	0	0	45
Infected Bermuda mated Male	A7	4	0	0	0	1	2	0	6	0	5	0	3	0	2	1	1	0	0	0	0	0	0	0	0	0	0	0	0	0	0	21
Infected Bermuda mated Male	A7	5	0	0	0	0	1	1	3	11	11	3	9	3	2	1	0	0	1	0	0	0	0	0	0	0	0	0	0	0	1	47
Infected Blacksburg, Virginia mated Female	A4	1	0	0	0	0	0	0	1	19	21	1	3	1	0	0	0	0	0	0	0	0	0	0	0	0	0	0	0	0	0	46
Infected Blacksburg, Virginia mated Female	A4	2	0	0	0	0	0	0	1	23	19	2	2	0	0	0	0	0	0	0	0	0	0	0	0	0	0	0	0	0	0	47
Infected Blacksburg, Virginia mated Female	A4	3	0	0	0	0	3	4	4	4	11	5	2	0	0	0	0	0	0	0	0	0	0	0	0	0	0	0	0	0	0	33
Infected Blacksburg, Virginia mated Female	A4	4	0	0	0	1	1	4	7	0	2	6	4	5	0	0	0	0	0	0	0	0	0	0	0	0	0	0	0	0	0	30
Infected Blacksburg, Virginia mated Female	A4	5	0	0	0	1	0	4	7	1	4	6	0	2	0	1	0	0	0	0	0	0	0	0	0	0	0	0	0	0	0	26
Infected Blacksburg, Virginia mated Female	A6	1	0	0	0	2	0	1	3	12	7	1	1	1	0	1	0	0	0	0	0	0	0	0	0	0	0	0	0	0	0	29
Infected Blacksburg, Virginia mated Female	A6	2	0	0	0	1	1	5	5	2	5	3	0	3	0	0	1	2	0	0	0	0	0	0	0	0	0	0	0	0	0	28
Infected Blacksburg, Virginia mated Female	A6	3	0	0	0	0	0	3	7	4	8	5	2	2	1	0	0	0	0	0	0	0	0	0	0	0	0	0	0	0	0	32
Infected Blacksburg, Virginia mated Female	A6	4	0	0	0	2	2	2	0	0	4	4	2	1	1	0	0	0	0	0	0	0	0	0	0	0	0	0	0	0	0	18
Infected Blacksburg, Virginia mated Female	A6	5	0	0	0	0	0	1	1	10	16	6	2	3	0	0	0	0	0	0	0	0	0	0	0	0	0	0	0	0	0	39
Infected Blacksburg, Virginia mated Male	A4	1	0	0	0	0	1	0	3	1	17	6	2	1	0	0	0	0	0	0	0	0	0	0	0	0	0	0	0	0	0	31
Infected Blacksburg, Virginia mated Male	A4	2	0	0	0	0	0	1	1	5	13	1	4	6	1	0	1	0	0	1	0	0	0	0	0	0	0	0	0	0	0	34
Infected Blacksburg, Virginia mated Male	A4	3	0	0	0	0	1	0	4	8	12	2	11	0	1	0	1	0	0	0	0	0	0	0	0	0	0	0	0	0	0	40
Infected Blacksburg, Virginia mated Male	A4	4	0	0	0	1	2	0	1	10	1	1	1	0	1	1	1	1	1	0	1	0	0	0	1	0	0	0	0	0	0	24
Infected Blacksburg, Virginia mated Male	A4	5	0	0	0	0	0	3	3	4	11	7	12	4	2	0	0	0	0	0	0	0	0	0	0	0	0	0	0	0	0	46
Infected Blacksburg, Virginia mated Male	A6	1	0	0	0	1	0	2	4	10	1	4	7	3	0	0	0	0	0	0	1	1	1	0	0	0	0	1	0	0	0	36
Infected Blacksburg, Virginia mated Male	A6	2	0	0	0	1	0	0	0	1	5	2	5	23	9	1	0	0	0	0	0	0	0	0	0	0	0	0	0	0	0	47
Infected Blacksburg, Virginia mated Male	A6	3	0	0	0	2	2	2	2	2	10	7	3	1	3	0	0	0	0	0	0	1	0	0	0	0	0	0	0	0	0	35
Infected Blacksburg, Virginia mated Male	A6	4	0	0	0	0	1	1	1	1	6	4	2	1	1	0	0	0	1	0	0	0	0	0	0	0	0	0	0	1	0	20
Infected Blacksburg, Virginia mated Male	A6	5	0	0	0	0	1	0	0	1	4	4	10	1	3	0	6	0	0	2	1	0	0	0	0	0	0	0	0	0	0	33
Infected Bogota, Colombia mated Female	A3	1	0	0	0	1	2	0	1	2	3	2	6	2	11	4	5	0	1	0	0	0	0	0	0	0	0	0	0	0	0	40
Infected Bogota, Colombia mated Female	A3	2	0	0	0	0	1	0	0	1	3	4	4	3	10	2	2	2	3	0	0	0	0	0	0	0	0	0	0	0	0	35
Infected Bogota, Colombia mated Female	A3	3	0	0	0	1	4	0	0	0	5	3	8	0	2	1	1	1	1	0	0	0	0	0	0	0	0	0	0	0	0	27
Infected Bogota, Colombia mated Female	A3	4	0	0	0	0	1	0	0	2	3	5	3	0	2	4	6	1	0	0	0	0	0	0	0	0	0	0	0	0	0	27
Infected Bogota, Colombia mated Female	A3	5	0	0	0	1	0	0	0	0	0	4	8	5	2	7	2	0	0	1	0	0	0	0	0	0	0	0	0	0	0	30
Infected Bogota, Colombia mated Female	A6	1	0	0	0	2	1	1	0	0	11	5	1	2	6	0	0	0	0	1	0	0	0	0	1	1	0	0	0	0	0	32
Infected Bogota, Colombia mated Female	A6	2	0	0	0	0	0	0	3	0	3	2	6	3	2	0	0	2	0	0	0	0	0	0	0	0	0	0	0	0	0	21
Infected Bogota, Colombia mated Female	A6	3	0	0	0	1	0	0	0	1	4	11	11	10	6	1	2	2	0	0	0	0	0	0	0	0	0	0	0	0	0	49
Infected Bogota, Colombia mated Female	A6	4	0	0	0	0	2	0	3	3	5	1	13	1	5	0	3	1	1	0	0	0	0	0	0	1	0	0	0	0	0	39
Infected Bogota, Colombia mated Female	A6	5	0	0	0	1	0	0	1	2	8	1	12	4	5	5	3	0	0	2	0	0	1	0	0	0	0	0	0	0	0	45
Infected Bogota, Colombia mated Male	A3	1	0	0	0	2	1	2	5	2	7	1	8	2	11	2	1	1	0	0	0	0	0	0	0	0	1	0	0	0	0	46
Infected Bogota, Colombia mated Male	A3	2	0	0	0	1	0	0	1	5	12	7	7	3	4	1	2	0	0	1	0	1	0	0	0	0	0	0	0	0	0	45
Infected Bogota, Colombia mated Male	A3	3	0	0	0	1	0	2	0	1	7	7	6	2	4	1	1	1	1	2	0	0	0	0	0	0	0	0	0	0	1	37
Infected Bogota, Colombia mated Male	A3	4	0	0	0	1	0	0	1	1	6	7	6	16	10	4	1	1	0	0	0	0	0	0	0	0	0	0	0	0	1	55
Infected Bogota, Colombia mated Male	A3	5	0	0	0	2	0	0	0	1	0	7	1	11	0	8	0	0	0	0	0	0	0	0	0	0	0	0	0	0	0	30
Infected Bogota, Colombia mated Male	A6	1	0	0	0	1	0	2	1	6	3	9	4	14	1	0	0	0	0	0	0	0	0	0	0	0	0	0	0	0	0	41
Infected Bogota, Colombia mated Male	A6	2	0	0	0	0	0	0	3	0	2	0	9	0	7	1	0	0	0	0	0	0	0	0	0	0	0	0	0	0	0	22
Infected Bogota, Colombia mated Male	A6	3	0	0	0	1	0	0	0	1	5	12	10	8	1	4	1	1	0	0	0	0	0	0	0	0	0	0	0	0	0	44
Infected Bogota, Colombia mated Male	A6	4	0	0	0	1	0	2	1	2	3	7	6	4	8	3	1	0	2	1	0	0	1	0	1	1	0	0	0	0	0	44
Infected Bogota, Colombia mated Male	A6	5	0	0	0	2	2	0	1	0	2	5	4	2	6	0	0	0	2	0	0	0	0	0	0	0	0	0	0	0	0	26
Infected Cape Town, South Africa mated Female	A4	1	0	0	0	1	0	0	0	4	4	4	11	6	3	4	0	1	0	0	0	0	0	0	0	0	0	0	0	0	0	38
Infected Cape Town, South Africa mated Female	A4	2	0	0	0	1	0	0	1	0	1	10	3	18	0	4	2	1	0	0	0	0	0	0	0	0	0	0	0	0	0	41
Infected Cape Town, South Africa mated Female	A4	3	0	0	0	1	0	0	1	0	1	2	9	3	2	3	0	0	2	0	0	0	0	0	0	0	0	0	0	0	0	24
Infected Cape Town, South Africa mated Female	A4	4	0	0	0	0	0	0	0	0	3	9	7	3	3	2	0	0	0	0	0	0	0	0	0	0	0	0	0	0	0	27
Infected Cape Town, South Africa mated Female	A4	5	0	0	0	1	0	0	4	1	14	11	1	5	6	4	1	1	1	0	0	0	0	0	0	0	0	0	0	0	0	50
Infected Cape Town, South Africa mated Female	A5	1	0	0	0	1	0	0	0	0	0	2	3	7	0	7	6	3	2	0	0	0	0	0	0	0	0	0	0	0	0	31
Infected Cape Town, South Africa mated Female	A5	2	0	0	0	0	0	0	0	0	4	6	3	3	4	2	1	1	1	0	0	0	0	0	1	0	0	0	0	0	0	26
Infected Cape Town, South Africa mated Female	A5	3	0	0	0	1	1	0	0	1	1	2	0	0	3	1	5	0	2	1	1	0	1	0	1	0	0	0	0	0	0	21
Infected Cape Town, South Africa mated Female	A5	4	0	0	0	1	0	0	0	0	0	4	7	11	4	2	1	1	1	0	1	0	0	0	0	0	0	0	0	0	0	33
Infected Cape Town, South Africa mated Female	A5	5	0	0	0	0	0	0	0	0	2	1	10	2	6	4	4	4	0	0	0	0	0	0	0	0	0	0	0	0	0	33
Infected Cape Town, South Africa mated Male	A4	1	0	0	0	1	0	1	0	1	0	1	2	3	3	9	2	5	0	0	0	0	0	0	0	0	0	0	0	0	0	28
Infected Cape Town, South Africa mated Male	A4	2	0	0	0	1	0	0	0	1	2	0	3	7	3	12	4	1	1	0	0	1	0	0	0	0	0	0	0	0	0	36
Infected Cape Town, South Africa mated Male	A4	3	0	0	0	0	1	0	0	1	2	1	2	5	4	4	3	0	3	0	1	0	2	0	0	0	2	0	0	0	0	31
Infected Cape Town, South Africa mated Male	A4	4	0	0	0	0	0	0	0	0	0	3	1	3	13	3	0	2	1	2	2	0	0	0	1	1	0	0	0	0	2	34
Infected Cape Town, South Africa mated Male	A4	5	0	0	0	0	0	0	0	1	2	2	5	2	3	3	5	1	0	0	0	1	1	0	0	1	0	0	0	0	1	28
Infected Cape Town, South Africa mated Male	A5	1	0	0	0	0	0	0	1	1	1	0	4	7	3	7	3	5	4	1	1	0	1	2	0	0	0	0	0	0	3	44
Infected Cape Town, South Africa mated Male	A5	2	0	0	0	2	0	1	0	0	1	2	1	2	5	4	4	3	0	3	0	1	0	2	0	0	0	2	0	0	0	33
Infected Cape Town, South Africa mated Male	A5	3	0	0	0	1	0	0	0	0	0	0	1	3	2	4	3	6	0	2	2	1	0	1	0	0	0	1	0	0	0	27
Infected Cape Town, South Africa mated Male	A5	4	0	0	0	0	0	0	1	0	5	0	3	7	5	2	2	0	2	1	0	0	0	0	0	0	0	1	0	0	4	33
Infected Cape Town, South Africa mated Male	A5	5	0	0	0	0	0	0	0	0	1	0	3	3	5	6	3	6	2	2	0	1	0	1	0	0	0	0	0	0	0	33
Infected Cebu, Philippines mated Female	A3	1	0	0	0	0	0	0	3	4	17	6	13	0	1	0	0	0	0	0	0	0	0	0	0	0	0	0	0	0	0	44
Infected Cebu, Philippines mated Female	A3	2	0	0	0	0	0	0	3	0	13	15	10	2	0	0	0	0	0	0	0	0	0	0	0	0	0	0	0	0	0	43
Infected Cebu, Philippines mated Female	A3	3	0	0	0	0	2	0	1	3	9	12	13	4	2	1	1	0	0	0	0	0	0	0	0	0	0	0	0	0	0	48
Infected Cebu, Philippines mated Female	A3	4	0	0	0	0	0	0	4	4	15	7	12	8	3	0	0	0	0	0	0	0	0	0	0	0	0	0	0	0	0	53
Infected Cebu, Philippines mated Female	A3	5	0	0	0	0	0	0	6	1	7	3	11	10	2	1	0	0	0	0	0	0	0	0	0	0	0	0	0	0	0	41
Infected Cebu, Philippines mated Female	A5	1	0	0	0	0	0	0	1	2	11	14	11	2	1	0	0	0	0	0	0	0	0	0	0	0	0	0	0	0	0	42
Infected Cebu, Philippines mated Female	A5	2	0	0	0	0	0	0	2	6	13	5	9	4	1	1	0	0	0	0	0	0	0	0	0	0	0	0	0	0	0	41
Infected Cebu, Philippines mated Female	A5	3	0	0	0	1	8	6	0	2	1	3	0	2	0	5	0	0	1	2	1	1	0	0	0	0	0	0	0	0	0	33
Infected Cebu, Philippines mated Female	A5	4	0	0	0	0	0	1	0	1	13	9	11	0	2	0	0	0	0	0	0	0	1	0	0	0	0	0	0	0	0	38
Infected Cebu, Philippines mated Female	A5	5	0	0	0	0	0	0	2	2	17	12	11	1	4	1	0	0	0	0	0	0	0	0	0	0	0	0	0	0	0	50
Infected Cebu, Philippines mated Male	A3	1	0	0	0	0	1	1	4	4	7	7	13	0	2	0	1	0	0	0	0	0	0	0	0	0	0	0	0	0	0	40
Infected Cebu, Philippines mated Male	A3	2	0	0	0	1	1	1	6	4	9	11	11	2	1	0	0	1	0	0	0	0	0	0	0	0	0	0	0	0	0	48
Infected Cebu, Philippines mated Male	A3	3	0	0	0	0	0	1	2	5	11	16	7	1	2	0	0	0	0	0	0	0	0	0	0	0	0	0	0	0	0	45
Infected Cebu, Philippines mated Male	A3	4	0	0	0	0	0	3	2	3	21	6	10	1	1	0	0	0	0	0	0	0	0	0	0	0	0	0	0	0	0	47
Infected Cebu, Philippines mated Male	A3	5	0	0	0	0	1	0	0	2	5	5	6	1	0	0	0	0	0	0	0	0	0	0	0	0	0	0	0	0	0	20
Infected Cebu, Philippines mated Male	A5	1	0	0	0	7	0	0	1	0	4	2	12	0	5	0	0	1	0	0	0	0	0	0	0	0	0	0	0	0	0	32
Infected Cebu, Philippines mated Male	A5	2	0	0	0	0	0	0	0	5	13	7	1	1	0	0	0	0	0	0	0	0	0	0	0	0	0	0	0	0	0	27
Infected Cebu, Philippines mated Male	A5	3	0	0	0	1	0	4	2	5	5	8	3	11	1	0	0	0	0	0	0	0	0	0	0	0	0	0	0	0	0	40
Infected Cebu, Philippines mated Male	A5	4	0	0	0	0	3	1	5	4	12	15	6	3	0	0	0	0	0	0	0	0	0	0	0	0	0	0	0	0	0	49
Infected Cebu, Philippines mated Male	A5	5	0	0	0	1	0	0	0	6	14	18	5	2	0	0	0	0	0	0	0	0	0	0	0	0	0	0	0	0	0	46
Infected Chiapas, Mexico mated Female	A3	1	0	0	0	2	1	2	0	0	6	3	2	5	0	0	0	0	0	1	1	1	0	0	0	0	0	0	0	0	0	24
Infected Chiapas, Mexico mated Female	A3	2	0	0	0	1	3	0	0	9	0	5	0	10	2	1	2	0	0	0	0	0	0	0	0	0	0	0	0	0	0	33
Infected Chiapas, Mexico mated Female	A3	3	0	0	0	0	0	0	1	0	6	13	4	1	1	0	0	0	0	0	0	0	0	0	0	0	0	0	0	0	0	26
Infected Chiapas, Mexico mated Female	A3	4	0	0	0	0	0	0	0	5	12	10	8	1	4	1	1	0	0	0	0	0	0	0	0	0	0	0	0	0	0	42
Infected Chiapas, Mexico mated Female	A3	5	0	0	0	3	1	2	0	2	6	3	1	0	7	0	0	0	1	1	0	1	0	0	0	0	0	0	0	0	0	28
Infected Chiapas, Mexico mated Female	A5	1	0	0	0	0	0	0	3	7	14	6	10	3	0	0	0	0	0	0	0	0	0	0	0	0	0	0	0	0	0	43
Infected Chiapas, Mexico mated Female	A5	2	0	0	0	1	2	3	2	8	2	5	9	3	0	1	0	1	0	1	0	0	0	0	0	0	0	0	0	0	0	38
Infected Chiapas, Mexico mated Female	A5	3	0	0	0	1	1	1	0	1	3	3	6	4	1	1	1	0	0	0	0	0	0	0	0	0	0	0	0	0	0	23
Infected Chiapas, Mexico mated Female	A5	4	0	0	0	0	0	1	4	0	17	4	15	2	0	0	0	0	0	0	0	0	0	0	0	0	0	0	0	0	0	43
Infected Chiapas, Mexico mated Female	A5	5	0	0	0	0	0	0	0	0	11	6	4	0	0	0	0	0	0	0	0	0	0	0	0	0	0	0	0	0	0	21
Infected Chiapas, Mexico mated Male	A3	1	0	0	0	1	2	0	2	6	3	1	0	7	0	0	0	1	1	0	1	0	0	0	0	0	0	0	0	0	0	25
Infected Chiapas, Mexico mated Male	A3	2	0	1	0	1	3	2	6	6	6	2	2	1	1	0	0	1	0	0	0	1	0	0	0	0	0	1	0	0	0	34
Infected Chiapas, Mexico mated Male	A3	3	0	0	0	1	0	0	4	1	5	0	8	1	4	2	0	0	0	0	0	0	0	0	0	0	0	0	0	0	0	26
Infected Chiapas, Mexico mated Male	A3	4	0	0	0	0	0	0	1	0	4	0	10	0	2	1	1	0	0	0	0	0	0	0	1	0	0	0	0	0	0	20
Infected Chiapas, Mexico mated Male	A3	5	0	0	0	1	0	3	7	4	0	3	3	2	1	0	2	1	0	0	0	0	1	0	0	0	3	0	0	0	0	31
Infected Chiapas, Mexico mated Male	A5	1	0	0	0	2	2	1	3	3	6	0	2	3	2	1	3	0	0	0	0	0	0	0	0	0	0	0	0	0	0	28
Infected Chiapas, Mexico mated Male	A5	2	0	0	0	0	0	0	0	4	6	11	7	2	0	0	0	0	0	0	0	0	0	0	0	0	0	0	0	0	0	30
Infected Chiapas, Mexico mated Male	A5	3	0	0	0	1	0	0	1	2	8	3	7	4	0	1	0	0	0	0	0	0	0	0	0	0	0	0	0	0	0	27
Infected Chiapas, Mexico mated Male	A5	4	0	0	0	1	0	0	1	0	0	3	5	18	2	4	1	0	0	0	0	0	0	0	0	0	0	0	0	0	0	35
Infected Chiapas, Mexico mated Male	A5	5	0	0	0	0	0	0	0	0	0	5	12	6	1	0	0	0	0	0	0	0	0	0	0	0	0	0	0	0	0	24
Infected Crete, Greece mated Female	A3	1	0	0	0	1	0	0	2	8	16	8	8	0	1	0	0	0	0	0	0	0	0	0	0	0	0	0	0	0	0	44
Infected Crete, Greece mated Female	A3	2	0	0	0	0	2	1	2	0	15	10	11	1	1	0	0	0	0	0	0	0	0	0	0	0	0	0	0	0	0	43
Infected Crete, Greece mated Female	A3	3	0	0	0	0	1	1	8	5	20	11	2	0	0	0	0	0	0	0	0	0	0	0	0	0	0	0	0	0	0	48
Infected Crete, Greece mated Female	A3	4	0	0	0	0	0	3	2	8	3	5	6	0	4	1	1	0	0	0	0	0	0	0	0	0	0	0	0	0	0	33
Infected Crete, Greece mated Female	A3	5	0	0	0	1	0	0	0	10	24	14	0	0	0	0	0	0	0	0	0	0	0	0	0	0	0	0	0	0	0	49
Infected Crete, Greece mated Female	A5	1	0	0	0	2	1	2	2	1	4	10	0	1	0	1	0	1	0	0	0	0	0	0	0	0	0	0	0	0	0	25
Infected Crete, Greece mated Female	A5	2	0	0	0	0	0	3	8	3	14	8	2	0	0	0	0	0	0	0	0	0	0	0	0	0	0	0	0	0	0	38
Infected Crete, Greece mated Female	A5	3	0	0	0	0	2	1	5	4	12	15	6	3	0	0	0	0	0	0	0	0	0	0	0	0	0	0	0	0	0	48
Infected Crete, Greece mated Female	A5	4	0	0	0	0	1	0	1	2	29	7	5	0	0	0	0	0	0	0	0	0	0	0	0	0	0	0	0	0	0	45
Infected Crete, Greece mated Female	A5	5	0	0	0	1	1	0	4	10	21	10	2	0	0	0	0	0	0	0	0	0	0	0	0	0	0	0	0	0	0	49
Infected Crete, Greece mated Male	A3	1	0	0	0	0	0	2	4	9	9	13	2	2	2	1	0	0	0	0	0	0	0	0	0	0	0	0	0	0	0	44
Infected Crete, Greece mated Male	A3	2	0	0	0	1	0	1	0	2	6	10	0	3	0	0	0	0	0	0	0	0	0	0	0	0	0	0	0	0	0	23
Infected Crete, Greece mated Male	A3	3	0	0	0	2	1	1	1	1	0	11	0	7	0	0	0	0	0	0	0	0	0	0	0	0	0	0	0	0	0	24
Infected Crete, Greece mated Male	A3	4	0	0	0	1	1	3	1	2	16	5	3	1	3	0	0	0	0	0	0	0	0	0	0	0	0	0	0	0	0	36
Infected Crete, Greece mated Male	A3	5	0	0	0	1	0	0	3	8	19	5	4	1	1	0	0	0	0	0	0	0	0	0	0	0	0	0	0	0	0	42
Infected Crete, Greece mated Male	A5	1	0	0	0	2	0	0	4	0	9	0	4	0	3	0	0	0	0	0	0	0	0	0	0	0	0	0	0	0	0	22
Infected Crete, Greece mated Male	A5	2	0	0	0	1	0	0	0	7	16	20	0	0	0	0	0	0	0	0	0	0	0	0	0	0	0	0	0	0	0	44
Infected Crete, Greece mated Male	A5	3	0	0	0	0	0	1	3	7	16	6	13	1	1	0	0	0	0	0	0	0	0	0	0	0	0	0	0	0	0	48
Infected Crete, Greece mated Male	A5	4	0	0	0	4	0	1	6	0	13	0	12	1	1	0	0	0	0	0	0	0	0	0	0	0	0	0	0	0	0	38
Infected Crete, Greece mated Male	A5	5	0	0	0	0	5	0	0	4	13	1	7	1	0	0	0	0	0	0	0	0	0	0	0	0	0	0	0	0	0	31
Infected Fukushima, Japan mated Female	A4	1	0	0	0	0	0	1	11	20	6	1	1	0	0	0	0	0	0	0	0	0	0	0	0	0	0	0	0	0	0	40
Infected Fukushima, Japan mated Female	A4	2	0	0	0	0	3	3	9	3	1	1	1	1	0	0	0	0	0	0	0	0	0	0	0	0	0	0	0	0	0	22
Infected Fukushima, Japan mated Female	A4	3	0	0	0	0	0	1	3	21	18	0	0	0	0	0	0	0	0	0	0	0	0	0	0	0	0	0	0	0	0	43
Infected Fukushima, Japan mated Female	A4	4	0	0	0	0	0	10	34	1	0	0	0	0	0	0	0	0	0	0	0	0	0	0	0	0	0	0	0	0	0	45
Infected Fukushima, Japan mated Female	A4	5	0	0	0	1	0	4	0	3	0	4	1	2	1	0	0	0	0	0	0	0	0	0	0	0	0	0	0	0	0	16
Infected Fukushima, Japan mated Female	A6	1	0	0	2	2	2	1	8	4	3	2	2	0	2	1	0	0	0	0	0	0	0	0	0	0	0	0	0	0	0	29
Infected Fukushima, Japan mated Female	A6	2	0	0	0	2	2	8	4	2	7	9	1	2	0	0	0	0	0	0	0	0	0	0	0	0	0	0	0	0	0	37
Infected Fukushima, Japan mated Female	A6	3	0	0	0	0	0	1	6	30	7	1	1	0	0	0	0	0	0	0	0	0	0	0	0	0	0	0	0	0	0	46
Infected Fukushima, Japan mated Female	A6	4	0	0	0	1	1	2	3	11	5	5	0	0	0	0	0	0	0	0	0	0	0	0	0	0	0	0	0	0	0	28
Infected Fukushima, Japan mated Female	A6	5	0	0	0	0	5	5	7	4	4	0	3	0	0	0	0	0	0	0	0	0	0	1	0	0	0	0	0	0	0	29
Infected Fukushima, Japan mated Male	A4	1	0	0	1	1	0	1	1	1	8	5	4	6	2	1	1	0	0	0	0	0	0	0	0	0	0	1	0	0	0	33
Infected Fukushima, Japan mated Male	A4	2	0	0	0	0	0	0	2	7	3	8	11	9	0	2	0	0	0	0	0	0	0	0	0	0	0	0	0	0	0	42
Infected Fukushima, Japan mated Male	A4	3	0	0	0	2	1	1	0	2	0	13	0	8	1	2	0	1	0	0	0	0	0	0	0	0	0	0	0	0	0	31
Infected Fukushima, Japan mated Male	A4	4	0	0	0	0	0	1	2	8	3	7	4	0	1	0	0	0	0	0	0	0	0	0	0	0	0	0	0	0	1	27
Infected Fukushima, Japan mated Male	A4	5	0	0	0	0	0	2	0	8	1	7	1	3	1	1	0	0	0	1	0	0	0	0	0	0	0	0	0	0	0	25
Infected Fukushima, Japan mated Male	A6	1	0	0	0	0	0	0	1	3	5	7	4	1	2	0	0	0	0	0	1	0	0	0	0	0	0	0	0	0	0	24
Infected Fukushima, Japan mated Male	A6	2	0	0	0	0	0	3	3	4	3	3	1	0	1	0	1	0	2	0	0	0	0	0	0	0	0	0	0	0	0	21
Infected Fukushima, Japan mated Male	A6	3	0	0	0	0	0	2	0	5	1	6	2	0	0	0	0	0	0	0	0	0	0	0	0	0	0	0	0	0	3	19
Infected Fukushima, Japan mated Male	A6	4	0	0	0	1	3	11	0	0	2	3	0	3	2	2	3	4	0	0	0	0	0	0	0	1	0	0	0	0	0	35
Infected Fukushima, Japan mated Male	A6	5	0	0	0	0	0	0	3	0	5	11	8	4	2	0	0	0	0	0	0	0	0	0	0	0	0	0	0	0	0	33
Infected Ica, Peru mated Female	A4	1	0	0	0	1	0	2	12	33	0	0	0	0	0	0	0	0	0	0	0	0	0	0	0	0	0	0	0	0	0	48
Infected Ica, Peru mated Female	A4	2	0	0	0	1	8	4	0	8	0	0	0	3	0	0	0	0	0	0	0	0	0	0	0	0	0	0	0	0	0	24
Infected Ica, Peru mated Female	A4	3	0	0	0	2	3	6	0	3	2	3	0	1	0	0	0	0	0	0	0	0	0	0	0	0	0	0	0	0	0	20
Infected Ica, Peru mated Female	A4	4	0	0	0	0	1	3	19	4	0	2	0	0	0	0	0	0	0	0	0	0	0	0	0	0	0	0	0	0	0	29
Infected Ica, Peru mated Female	A4	5	0	0	0	1	0	2	7	7	1	3	2	1	0	0	0	0	0	0	0	0	0	0	0	0	0	0	0	0	0	24
Infected Ica, Peru mated Female	A8	1	0	0	0	2	14	1	0	1	6	2	0	0	0	0	0	0	0	0	0	0	0	0	0	0	0	0	0	0	0	26
Infected Ica, Peru mated Female	A8	2	0	0	2	1	3	4	2	13	3	0	2	1	0	0	0	0	0	0	0	0	0	0	0	0	0	0	0	0	0	31
Infected Ica, Peru mated Female	A8	3	0	0	0	1	1	0	2	9	3	0	1	0	0	0	0	0	0	0	0	0	0	0	0	0	0	0	0	0	0	17
Infected Ica, Peru mated Female	A8	4	0	0	0	0	2	1	11	7	10	1	1	0	0	0	0	0	0	0	0	0	0	0	0	0	0	0	0	0	0	33
Infected Ica, Peru mated Female	A8	5	0	0	0	1	1	7	8	6	6	0	0	0	0	0	0	0	0	0	0	0	0	0	0	0	0	0	0	0	0	29
Infected Ica, Peru mated Male	A4	1	0	0	0	1	0	1	5	11	13	5	0	0	0	0	0	0	0	0	0	0	0	0	0	0	0	0	0	0	0	36
Infected Ica, Peru mated Male	A4	2	0	0	0	0	1	2	5	6	0	14	5	0	0	1	0	0	0	0	0	0	0	0	0	0	0	0	0	0	0	34
Infected Ica, Peru mated Male	A4	3	0	0	0	0	1	3	4	6	30	7	0	0	0	0	0	0	0	0	0	0	0	0	0	0	0	0	0	0	0	51
Infected Ica, Peru mated Male	A4	4	0	0	0	1	1	3	3	9	7	10	1	0	0	0	0	0	0	0	0	0	0	0	0	0	0	0	0	0	0	35
Infected Ica, Peru mated Male	A4	5	0	0	0	1	0	1	0	6	7	3	2	0	0	0	0	0	0	0	0	0	0	0	0	0	0	0	0	0	0	20
Infected Ica, Peru mated Male	A8	1	0	0	0	1	0	2	4	16	18	2	0	1	0	0	0	0	0	0	0	0	0	0	0	0	0	0	0	0	0	44
Infected Ica, Peru mated Male	A8	2	0	0	0	2	1	2	5	8	3	2	5	1	0	0	0	0	0	0	0	0	0	0	0	0	0	0	0	0	0	29
Infected Ica, Peru mated Male	A8	3	0	0	0	0	3	0	3	1	10	3	1	1	0	0	0	0	0	0	0	0	0	0	0	0	0	0	0	0	0	22
Infected Ica, Peru mated Male	A8	4	0	0	0	1	0	0	6	40	0	0	0	0	0	0	0	0	0	0	0	0	0	0	0	0	0	0	0	0	0	47
Infected Ica, Peru mated Male	A8	5	0	0	0	1	0	4	1	10	3	5	1	1	0	0	0	0	0	0	0	0	0	0	0	0	0	0	0	0	0	26
Infected Israel mated Female	A3	1	0	0	0	1	1	5	6	11	3	1	1	0	0	0	0	0	0	0	0	0	0	0	0	0	0	0	0	0	0	29
Infected Israel mated Female	A3	2	1	0	2	1	2	2	1	8	4	3	2	2	0	2	1	0	0	0	0	0	0	0	0	0	0	0	0	0	0	31
Infected Israel mated Female	A3	3	0	0	0	2	2	6	0	1	3	4	2	3	3	0	0	0	0	0	0	0	0	0	0	0	0	0	0	0	0	26
Infected Israel mated Female	A3	4	0	0	0	0	2	0	2	8	11	3	3	0	1	0	0	0	0	0	0	0	0	0	0	0	0	0	0	0	0	30
Infected Israel mated Female	A3	5	0	0	0	0	1	1	5	0	7	2	2	1	0	0	0	0	0	0	0	0	0	0	0	0	0	0	0	0	0	19
Infected Israel mated Female	A7	1	0	0	0	0	6	4	4	4	8	3	4	2	0	0	0	0	0	0	0	0	0	0	0	0	0	0	0	0	0	35
Infected Israel mated Female	A7	2	0	0	0	1	2	1	1	4	5	11	3	1	0	1	0	0	0	0	0	0	0	0	0	0	0	0	0	0	0	30
Infected Israel mated Female	A7	3	0	0	0	0	1	7	14	23	2	1	0	0	0	0	0	0	0	0	0	0	0	0	0	0	0	0	0	0	0	48
Infected Israel mated Female	A7	4	0	0	0	1	0	2	7	14	23	2	1	0	0	0	0	0	0	0	0	0	0	0	0	0	0	0	0	0	0	50
Infected Israel mated Female	A7	5	0	0	0	1	0	0	2	3	8	7	2	2	0	0	0	0	0	0	0	0	0	0	0	0	0	0	0	0	0	25
Infected Israel mated Male	A3	1	0	0	1	1	1	3	2	6	1	3	1	4	0	2	0	0	0	0	0	0	0	0	0	0	0	0	0	0	0	25
Infected Israel mated Male	A3	2	0	0	0	1	0	2	1	3	4	6	7	6	0	0	0	0	0	0	0	0	0	0	0	0	0	0	0	0	0	30
Infected Israel mated Male	A3	3	0	0	0	1	3	1	0	1	5	2	4	2	0	2	0	1	0	0	0	0	0	0	0	0	0	0	0	0	0	22
Infected Israel mated Male	A3	4	0	0	0	2	0	3	4	0	2	5	2	1	0	1	0	0	0	0	0	0	0	0	0	0	0	0	0	0	0	20
Infected Israel mated Male	A3	5	0	0	0	0	2	0	7	0	12	0	14	0	0	0	0	0	0	0	0	0	0	0	0	0	0	0	0	0	0	35
Infected Israel mated Male	A7	1	0	0	0	2	1	3	5	2	5	4	3	1	2	1	3	0	0	0	1	0	0	0	0	0	1	0	0	0	0	34
Infected Israel mated Male	A7	2	0	0	0	1	1	1	0	4	10	21	10	2	0	0	0	0	0	0	0	0	0	0	0	0	0	0	0	0	0	50
Infected Israel mated Male	A7	3	0	0	0	0	0	2	9	8	17	1	8	0	1	0	0	0	0	0	0	0	0	0	0	0	0	0	0	0	0	46
Infected Israel mated Male	A7	4	0	0	0	0	1	7	2	1	0	21	0	0	1	1	2	2	0	0	0	0	0	0	0	0	0	0	0	0	0	38
Infected Israel mated Male	A7	5	0	0	0	0	3	3	5	4	13	5	2	1	0	0	0	0	0	0	0	0	0	0	0	0	0	0	0	0	0	36
Infected Kariba Dam, Zimbabwe mated Female	A4	1	0	0	0	1	3	0	3	0	6	0	8	1	5	1	1	0	0	0	0	0	0	0	0	0	0	0	0	0	0	29
Infected Kariba Dam, Zimbabwe mated Female	A4	2	0	0	0	0	0	0	1	1	13	7	6	1	0	0	1	1	0	0	0	0	0	0	0	0	0	0	0	0	0	31
Infected Kariba Dam, Zimbabwe mated Female	A4	3	0	0	0	2	1	0	1	5	2	4	2	0	2	0	1	0	0	0	0	0	0	0	0	0	0	0	0	0	0	20
Infected Kariba Dam, Zimbabwe mated Female	A4	4	0	0	0	1	0	1	0	0	2	4	5	5	0	0	0	0	0	0	0	0	0	0	0	0	0	0	0	0	0	18
Infected Kariba Dam, Zimbabwe mated Female	A4	5	0	0	0	0	0	0	1	2	29	7	5	0	0	0	0	0	0	0	0	0	0	0	0	0	0	0	0	0	0	44
Infected Kariba Dam, Zimbabwe mated Female	A5	1	0	0	0	1	4	0	0	12	0	6	0	3	0	0	1	0	0	0	0	0	0	0	0	0	0	0	0	0	0	27
Infected Kariba Dam, Zimbabwe mated Female	A5	2	0	0	0	0	0	0	1	4	18	0	5	1	0	0	0	0	0	0	0	0	0	0	0	0	0	0	0	0	0	29
Infected Kariba Dam, Zimbabwe mated Female	A5	3	0	0	0	1	2	2	5	3	2	3	4	7	2	2	1	1	0	0	0	0	0	0	0	0	0	0	0	0	0	35
Infected Kariba Dam, Zimbabwe mated Female	A5	4	0	0	0	0	0	1	6	16	12	3	0	0	1	0	2	0	0	0	0	0	0	0	0	0	0	0	0	0	0	41
Infected Kariba Dam, Zimbabwe mated Female	A5	5	0	0	0	0	3	0	3	4	3	7	5	2	3	0	0	0	0	0	0	0	0	0	0	0	0	0	0	0	0	30
Infected Kariba Dam, Zimbabwe mated Male	A4	1	0	0	0	1	0	0	0	3	2	0	0	6	1	2	1	0	0	0	0	0	0	0	0	0	0	0	0	0	0	16
Infected Kariba Dam, Zimbabwe mated Male	A4	2	0	0	0	2	1	0	0	0	3	9	0	17	0	3	1	0	1	0	0	0	0	0	0	0	0	0	0	0	0	37
Infected Kariba Dam, Zimbabwe mated Male	A4	3	0	0	0	0	0	0	0	0	2	3	19	4	0	2	0	0	0	0	0	0	0	0	0	0	0	0	0	0	0	30
Infected Kariba Dam, Zimbabwe mated Male	A4	4	0	0	0	0	0	0	0	0	3	5	18	2	4	1	0	0	0	0	0	0	0	0	0	0	0	0	0	0	0	33
Infected Kariba Dam, Zimbabwe mated Male	A4	5	0	0	0	1	0	0	0	0	0	11	12	10	4	5	2	0	1	0	0	0	0	0	0	0	0	0	0	0	0	46
Infected Kariba Dam, Zimbabwe mated Male	A5	1	0	0	0	0	0	0	1	1	15	5	10	10	1	0	0	0	0	0	0	0	0	0	0	0	0	0	0	0	0	43
Infected Kariba Dam, Zimbabwe mated Male	A5	2	0	0	0	1	0	4	0	0	3	3	10	3	2	4	0	0	0	0	0	0	0	0	0	0	0	0	0	0	0	30
Infected Kariba Dam, Zimbabwe mated Male	A5	3	0	0	0	1	0	0	1	0	4	16	3	11	3	8	0	2	0	0	0	0	0	0	0	0	0	0	0	0	0	49
Infected Kariba Dam, Zimbabwe mated Male	A5	4	0	0	0	0	0	0	2	3	4	2	13	3	0	2	1	0	0	0	0	0	0	0	0	0	0	0	0	0	0	30
Infected Kariba Dam, Zimbabwe mated Male	A5	5	0	0	0	0	0	0	0	1	3	3	9	3	1	1	1	1	0	0	0	0	0	0	0	0	0	0	0	0	0	23
Infected Le Reduit, Mauritius mated Female	A1	1	0	0	0	0	0	0	0	0	0	4	23	12	5	2	0	0	0	0	0	0	0	0	0	0	0	0	0	0	0	46
Infected Le Reduit, Mauritius mated Female	A1	2	0	0	0	0	0	0	0	1	5	8	16	13	4	1	0	0	0	0	0	0	0	0	0	0	0	0	0	0	0	48
Infected Le Reduit, Mauritius mated Female	A1	3	0	0	0	0	0	1	0	1	2	9	15	8	9	1	0	0	0	0	0	0	0	0	0	0	0	0	0	0	0	46
Infected Le Reduit, Mauritius mated Female	A1	4	0	0	0	0	0	0	0	0	7	0	17	1	4	0	0	0	0	0	0	0	0	0	0	0	0	0	0	0	0	29
Infected Le Reduit, Mauritius mated Female	A1	5	0	0	0	0	0	0	2	2	6	10	10	1	4	1	0	0	0	0	0	0	0	0	0	0	0	0	0	0	0	36
Infected Le Reduit, Mauritius mated Female	A8	1	0	0	0	0	0	0	1	0	1	2	5	1	7	0	2	0	0	0	0	0	0	0	0	0	0	0	0	0	0	19
Infected Le Reduit, Mauritius mated Female	A8	2	0	0	0	0	0	0	0	0	1	1	6	3	2	2	1	3	0	0	0	0	0	0	0	0	0	0	0	0	0	19
Infected Le Reduit, Mauritius mated Female	A8	3	0	0	0	2	0	0	5	4	2	0	4	0	4	1	0	1	5	0	0	0	0	0	0	0	0	0	0	0	1	29
Infected Le Reduit, Mauritius mated Female	A8	4	0	0	0	0	0	0	0	0	2	5	15	14	8	1	2	1	0	0	0	0	0	0	0	0	0	0	0	0	0	48
Infected Le Reduit, Mauritius mated Female	A8	5	0	0	0	0	0	0	0	0	0	5	26	7	6	1	0	0	0	0	0	0	0	0	0	0	0	0	0	0	0	45
Infected Le Reduit, Mauritius mated Male	A1	1	0	0	0	0	0	0	1	4	3	0	9	12	6	2	1	1	1	1	0	1	0	0	0	0	0	0	0	1	0	43
Infected Le Reduit, Mauritius mated Male	A1	2	0	0	0	0	0	0	0	1	4	4	10	6	2	2	0	3	0	1	0	0	0	0	0	0	0	0	0	0	2	35
Infected Le Reduit, Mauritius mated Male	A1	3	0	0	0	0	0	0	0	0	2	6	9	10	10	5	3	0	0	1	0	0	0	1	0	0	0	0	0	0	0	47
Infected Le Reduit, Mauritius mated Male	A1	4	0	0	0	1	0	0	0	0	3	8	6	7	1	6	5	5	1	0	0	0	0	0	0	0	0	0	0	0	0	43
Infected Le Reduit, Mauritius mated Male	A1	5	0	0	0	2	1	0	0	0	0	0	0	5	1	7	3	0	1	1	0	0	1	0	0	0	0	0	0	0	0	22
Infected Le Reduit, Mauritius mated Male	A8	1	0	0	0	1	1	1	0	0	2	2	1	2	3	3	3	2	0	5	0	2	0	0	0	0	0	0	0	0	0	28
Infected Le Reduit, Mauritius mated Male	A8	2	0	0	0	1	0	0	0	1	3	2	3	5	9	6	4	2	1	3	0	2	0	0	0	0	0	0	0	0	0	42
Infected Le Reduit, Mauritius mated Male	A8	3	0	0	0	1	0	1	0	0	0	1	6	10	5	13	0	3	0	0	0	0	0	0	0	0	0	0	0	0	1	41
Infected Le Reduit, Mauritius mated Male	A8	4	0	0	0	0	0	0	0	0	0	1	12	11	5	2	2	1	0	0	1	1	0	0	0	0	1	0	0	0	1	38
Infected Le Reduit, Mauritius mated Male	A8	5	0	0	0	0	0	0	0	0	1	0	5	11	9	1	0	2	1	0	3	1	1	1	0	0	0	0	0	0	1	37
Infected Lujeri, Malawi mated Female	A1	1	0	0	0	0	0	0	1	9	4	6	11	9	2	1	1	1	0	1	0	0	0	0	0	0	0	0	0	0	0	46
Infected Lujeri, Malawi mated Female	A1	2	0	0	0	0	0	0	0	1	14	7	14	6	1	0	1	0	0	0	0	0	0	0	0	0	0	0	0	0	0	44
Infected Lujeri, Malawi mated Female	A1	3	0	0	0	0	0	0	2	13	6	14	7	2	0	0	0	0	0	0	0	0	0	0	0	0	0	0	0	0	0	44
Infected Lujeri, Malawi mated Female	A1	4	0	0	0	0	0	1	1	5	4	2	14	7	4	7	1	0	0	0	0	0	0	0	0	0	0	0	0	0	0	46
Infected Lujeri, Malawi mated Female	A1	5	0	0	0	0	1	0	2	0	2	2	6	2	3	0	1	0	1	0	0	0	0	0	0	0	0	0	0	0	0	20
Infected Lujeri, Malawi mated Female	A8	1	0	0	0	1	2	2	1	4	2	0	2	1	0	3	0	1	1	2	0	1	0	0	0	0	0	0	0	0	0	23
Infected Lujeri, Malawi mated Female	A8	2	0	0	0	1	0	2	1	2	0	15	10	11	1	1	0	0	0	0	0	0	0	0	0	0	0	0	0	0	0	44
Infected Lujeri, Malawi mated Female	A8	3	0	0	0	0	0	0	0	1	16	3	12	5	5	0	0	0	0	0	0	0	0	0	0	0	0	0	0	0	0	42
Infected Lujeri, Malawi mated Female	A8	4	0	0	0	0	1	0	0	7	2	5	8	9	2	3	2	0	1	0	0	0	0	1	0	0	0	0	0	0	0	41
Infected Lujeri, Malawi mated Female	A8	5	0	0	0	0	0	0	0	4	3	3	2	2	2	0	1	0	0	0	0	0	1	0	0	0	0	0	0	0	1	19
Infected Lujeri, Malawi mated Male	A1	1	0	0	0	0	0	0	0	15	2	2	9	7	2	0	0	2	0	0	0	0	0	0	0	0	0	0	0	0	1	40
Infected Lujeri, Malawi mated Male	A1	2	0	0	0	0	1	0	1	0	5	5	6	11	9	1	1	1	1	1	0	0	0	0	0	0	0	0	0	0	0	43
Infected Lujeri, Malawi mated Male	A1	3	0	0	0	0	0	1	1	16	2	2	8	2	0	1	0	0	0	0	0	0	0	0	0	0	0	0	0	0	0	33
Infected Lujeri, Malawi mated Male	A1	4	0	0	0	1	1	2	0	1	10	1	1	1	0	1	1	1	1	1	0	1	0	0	0	1	0	0	0	0	0	25
Infected Lujeri, Malawi mated Male	A1	5	0	0	0	2	2	5	0	1	1	2	2	2	2	3	3	4	0	0	0	0	0	0	0	0	0	0	0	0	0	29
Infected Lujeri, Malawi mated Male	A8	1	0	0	0	0	0	0	3	0	8	0	13	0	6	0	1	0	0	0	0	1	0	0	0	0	0	0	0	0	0	32
Infected Lujeri, Malawi mated Male	A8	2	0	0	0	2	0	0	0	2	3	2	6	4	1	1	1	0	0	0	0	0	0	0	0	0	0	0	0	0	0	22
Infected Lujeri, Malawi mated Male	A8	3	0	0	0	0	0	0	4	1	14	4	20	1	4	0	0	0	0	0	0	0	0	0	0	0	0	0	0	0	0	48
Infected Lujeri, Malawi mated Male	A8	4	0	0	0	0	0	0	1	3	2	2	7	7	3	1	1	0	0	0	0	0	0	0	0	0	0	0	0	0	0	27
Infected Lujeri, Malawi mated Male	A8	5	0	0	0	0	0	0	2	6	3	2	6	9	2	0	0	0	0	0	0	0	0	0	0	0	0	0	0	0	0	30
Infected Monkey Hill, St. Kitts mated Female	A4	1	0	0	0	1	7	0	0	2	0	3	1	14	0	0	0	0	0	0	0	0	0	0	0	0	0	0	0	0	0	28
Infected Monkey Hill, St. Kitts mated Female	A4	2	0	0	0	1	0	0	2	6	16	12	3	0	0	1	0	2	0	0	0	0	0	0	0	0	0	0	0	0	0	43
Infected Monkey Hill, St. Kitts mated Female	A4	3	0	0	0	2	1	0	0	6	0	24	0	7	0	0	0	0	0	0	0	0	0	0	0	0	0	0	0	0	0	40
Infected Monkey Hill, St. Kitts mated Female	A4	4	0	0	0	1	0	2	0	5	14	19	1	3	0	0	0	0	0	0	0	0	0	0	0	0	0	0	0	0	0	45
Infected Monkey Hill, St. Kitts mated Female	A4	5	0	0	0	0	1	0	1	1	5	5	19	0	0	0	0	0	0	0	0	0	0	0	0	0	0	0	0	0	0	32
Infected Monkey Hill, St. Kitts mated Female	A6	1	0	0	0	0	0	0	0	0	0	6	4	1	5	1	2	0	1	0	1	0	0	0	0	0	0	0	0	0	0	21
Infected Monkey Hill, St. Kitts mated Female	A6	2	0	0	0	1	0	0	0	2	13	6	14	7	2	0	0	0	0	0	0	0	0	0	0	0	0	0	0	0	0	45
Infected Monkey Hill, St. Kitts mated Female	A6	3	0	0	0	0	0	0	0	0	4	6	7	8	14	3	2	0	0	0	1	0	0	0	0	0	0	0	1	0	0	46
Infected Monkey Hill, St. Kitts mated Female	A6	5	0	0	0	0	0	0	1	1	3	2	6	1	3	1	4	0	2	0	0	0	0	0	0	0	0	0	0	0	0	24
Infected Monkey Hill, St. Kitts mated Female	A7	1	0	0	0	1	0	0	0	0	0	1	1	11	2	6	0	0	0	0	0	1	0	0	0	0	0	0	0	0	0	23
Infected Monkey Hill, St. Kitts mated Female	A7	2	0	0	0	0	0	0	0	0	1	7	17	6	4	1	0	0	0	0	0	0	0	0	0	0	0	0	0	0	0	36
Infected Monkey Hill, St. Kitts mated Female	A7	3	0	0	0	0	0	0	0	0	0	3	11	5	8	3	2	1	4	2	1	0	0	0	0	0	0	0	0	0	0	40
Infected Monkey Hill, St. Kitts mated Female	A7	4	0	0	0	2	0	0	0	0	5	5	5	19	4	4	3	0	0	0	0	0	0	0	0	0	0	0	0	0	0	47
Infected Monkey Hill, St. Kitts mated Female	A7	5	0	0	0	0	1	0	0	1	2	2	16	9	0	0	0	0	0	0	0	0	0	0	0	0	0	0	0	0	0	31
Infected Monkey Hill, St. Kitts mated Male	A4	1	0	0	0	0	0	0	1	0	0	1	1	3	6	4	6	4	1	3	1	1	3	0	0	0	0	0	0	0	2	37
Infected Monkey Hill, St. Kitts mated Male	A4	2	0	0	0	2	0	1	0	0	0	1	0	0	0	2	2	2	0	1	0	3	0	4	0	0	0	0	0	2	0	20
Infected Monkey Hill, St. Kitts mated Male	A4	3	0	0	0	1	0	0	0	0	0	0	0	4	4	2	1	4	0	2	0	0	0	0	2	3	0	0	0	0	0	23
Infected Monkey Hill, St. Kitts mated Male	A4	4	0	0	0	0	0	1	0	0	0	0	0	1	1	3	6	1	0	1	2	0	0	0	1	0	0	0	1	0	2	20
Infected Monkey Hill, St. Kitts mated Male	A4	5	0	0	0	2	0	0	0	1	0	0	1	0	1	5	0	5	1	0	2	2	5	0	2	0	0	0	0	0	0	27
Infected Monkey Hill, St. Kitts mated Male	A6	1	0	0	0	1	0	0	0	0	0	2	1	1	0	3	2	4	2	3	0	0	1	2	0	0	0	0	0	1	0	23
Infected Monkey Hill, St. Kitts mated Male	A6	2	0	0	0	0	0	1	0	0	1	0	3	3	3	2	5	1	2	0	1	1	0	0	0	0	2	0	0	0	5	30
Infected Monkey Hill, St. Kitts mated Male	A6	3	0	0	0	1	0	0	0	0	1	0	3	1	6	0	2	0	6	0	2	2	1	0	0	0	0	0	0	0	5	30
Infected Monkey Hill, St. Kitts mated Male	A6	4	0	0	0	1	0	0	1	0	1	0	4	0	1	0	2	0	2	1	4	0	1	0	0	0	0	0	0	0	5	23
Infected Monkey Hill, St. Kitts mated Male	A7	1	0	0	0	1	0	0	0	3	0	0	3	1	0	3	0	0	0	0	0	0	0	0	0	0	0	10	0	0	0	21
Infected Monkey Hill, St. Kitts mated Male	A7	2	0	0	0	0	0	0	0	1	1	0	4	7	3	7	3	5	4	1	1	0	1	2	0	0	0	0	0	0	3	43
Infected Monkey Hill, St. Kitts mated Male	A7	3	0	0	0	0	0	0	0	0	1	0	3	3	3	2	5	1	2	0	1	1	0	0	0	0	2	0	0	0	5	29
Infected Monkey Hill, St. Kitts mated Male	A7	4	0	0	0	1	0	0	0	0	0	0	0	2	0	8	4	6	0	2	0	0	0	0	0	0	0	0	1	0	0	24
Infected Monkey Hill, St. Kitts mated Male	A7	5	0	0	0	1	0	0	0	0	2	0	2	0	1	5	0	1	3	1	0	1	0	0	1	1	0	1	0	2	1	23
Infected Montpellier, France.139 mated Female	A2	1	0	0	0	0	1	0	4	1	14	4	20	1	4	0	0	0	0	0	0	0	0	0	0	0	0	0	0	0	0	49
Infected Montpellier, France.139 mated Female	A2	2	0	0	0	0	0	4	3	4	11	7	12	4	2	0	0	0	0	0	0	0	0	0	0	0	0	0	0	0	0	47
Infected Montpellier, France.139 mated Female	A2	3	0	0	0	0	0	1	3	4	12	3	17	3	3	0	0	0	0	0	0	0	0	0	0	0	0	0	0	0	0	46
Infected Montpellier, France.139 mated Female	A2	4	0	1	0	1	0	2	1	9	1	2	2	4	1	0	0	4	0	1	0	0	0	0	0	0	0	0	0	0	0	29
Infected Montpellier, France.139 mated Female	A2	5	0	0	0	0	0	2	2	2	5	4	8	0	0	2	1	0	0	0	0	0	0	0	0	0	0	0	0	0	0	26
Infected Montpellier, France.139 mated Female	A9	1	0	0	0	0	0	0	0	1	14	6	10	3	0	1	0	0	0	0	0	0	0	0	0	0	0	0	0	0	0	35
Infected Montpellier, France.139 mated Female	A9	2	0	0	0	0	4	0	0	0	5	3	8	0	2	1	1	1	1	0	0	0	0	0	0	0	0	0	0	0	0	26
Infected Montpellier, France.139 mated Female	A9	3	0	0	0	0	1	0	2	5	2	5	6	1	1	1	0	0	0	0	0	0	0	0	0	0	0	0	0	0	0	24
Infected Montpellier, France.139 mated Female	A9	4	0	0	0	0	0	0	1	3	17	4	14	1	3	1	0	1	0	0	0	0	0	0	0	0	0	0	0	0	0	45
Infected Montpellier, France.139 mated Female	A9	5	0	0	0	0	0	1	3	6	7	5	18	3	3	0	1	0	0	0	0	1	0	0	0	0	0	0	0	0	0	48
Infected Montpellier, France.139 mated Male	A2	1	0	0	0	0	0	1	2	1	0	12	7	3	9	2	1	0	5	0	1	1	1	0	0	0	0	0	0	0	0	46
Infected Montpellier, France.139 mated Male	A2	2	0	0	0	0	0	0	1	0	1	4	10	2	10	5	6	4	0	2	1	0	0	0	0	0	0	0	0	0	2	48
Infected Montpellier, France.139 mated Male	A2	3	0	0	0	0	0	0	0	1	3	1	7	3	10	2	5	2	2	0	1	0	2	0	1	1	0	0	0	0	1	42
Infected Montpellier, France.139 mated Male	A2	4	0	0	0	1	0	0	0	1	1	2	1	3	1	7	4	4	0	0	1	0	0	0	0	0	0	0	0	0	0	26
Infected Montpellier, France.139 mated Male	A2	5	0	0	0	2	0	0	0	0	1	2	2	1	7	5	4	1	5	1	0	0	0	0	0	0	0	0	0	0	0	31
Infected Montpellier, France.139 mated Male	A9	1	0	0	0	3	0	0	0	0	2	0	9	2	6	0	2	0	0	0	2	0	1	0	0	0	0	0	0	0	5	32
Infected Montpellier, France.139 mated Male	A9	2	0	0	0	1	0	0	0	0	0	1	3	6	7	7	2	1	1	0	0	0	0	0	0	0	0	0	0	0	0	29
Infected Montpellier, France.139 mated Male	A9	3	0	0	0	1	0	0	0	0	0	0	1	10	3	3	4	2	2	0	0	1	0	0	0	0	0	0	0	0	0	27
Infected Montpellier, France.139 mated Male	A9	4	0	0	0	0	0	0	1	0	1	4	10	5	10	4	1	4	4	0	0	0	0	0	1	0	1	0	0	0	2	48
Infected Montpellier, France.139 mated Male	A9	5	0	0	0	0	0	1	0	5	2	2	12	3	8	4	2	3	0	0	1	0	0	1	2	0	0	0	0	0	2	48
Infected Montpellier, France.140 mated Female	A2	1	0	0	0	0	0	1	1	4	13	3	15	7	1	1	0	0	0	0	0	0	0	0	0	0	0	0	0	0	0	46
Infected Montpellier, France.140 mated Female	A2	2	0	0	0	0	0	1	0	4	16	3	11	3	8	0	2	0	0	0	0	0	0	0	0	0	0	0	0	0	0	48
Infected Montpellier, France.140 mated Female	A2	3	0	0	0	0	0	0	3	6	15	4	16	2	1	0	0	0	0	0	0	0	0	0	0	0	0	0	0	0	0	47
Infected Montpellier, France.140 mated Female	A2	4	0	0	0	0	2	1	2	0	2	1	5	2	1	2	0	0	1	0	0	0	0	0	0	0	0	0	0	0	0	19
Infected Montpellier, France.140 mated Female	A2	5	0	0	0	1	0	4	0	1	2	2	6	8	2	1	1	0	0	0	0	0	0	0	0	0	0	0	0	0	0	28
Infected Montpellier, France.140 mated Female	A9	1	0	0	0	0	0	1	0	2	12	12	6	0	4	0	1	0	0	0	0	0	0	0	0	0	0	0	0	0	0	38
Infected Montpellier, France.140 mated Female	A9	2	0	0	0	1	0	2	2	2	11	17	3	7	1	0	0	0	0	0	0	0	0	0	0	0	0	0	0	0	0	46
Infected Montpellier, France.140 mated Female	A9	3	0	0	0	0	2	0	2	1	4	1	11	0	4	0	0	0	0	0	0	0	0	0	0	0	0	0	0	0	0	25
Infected Montpellier, France.140 mated Female	A9	4	0	0	0	0	0	0	2	7	12	1	20	3	2	1	0	0	0	0	0	0	0	0	0	0	0	0	0	0	0	48
Infected Montpellier, France.140 mated Female	A9	5	0	0	0	0	0	0	1	5	18	1	16	5	0	1	0	0	0	0	0	0	0	0	0	0	0	0	0	0	0	47
Infected Montpellier, France.140 mated Male	A2	1	0	0	0	0	0	0	0	0	10	0	22	0	10	0	1	3	1	0	0	0	0	0	0	0	1	0	0	0	0	48
Infected Montpellier, France.140 mated Male	A2	2	0	0	0	0	0	0	3	2	13	5	12	3	3	0	0	0	0	0	0	0	0	0	0	0	0	0	0	0	0	41
Infected Montpellier, France.140 mated Male	A2	3	0	0	0	0	0	0	1	4	13	1	15	1	4	0	1	0	0	1	1	0	0	0	0	0	0	0	0	0	0	42
Infected Montpellier, France.140 mated Male	A2	4	0	0	0	2	0	0	1	0	0	6	4	11	0	5	0	0	0	0	0	0	0	0	0	0	0	0	0	0	0	29
Infected Montpellier, France.140 mated Male	A2	5	0	0	0	1	0	0	0	4	5	6	6	8	4	0	0	0	0	0	0	0	0	0	0	0	0	0	0	0	0	34
Infected Montpellier, France.140 mated Male	A9	1	0	0	0	1	0	1	3	1	6	6	3	1	2	0	1	0	0	0	0	0	0	0	0	0	0	0	0	0	0	25
Infected Montpellier, France.140 mated Male	A9	2	0	0	0	1	0	0	0	2	2	17	12	11	1	4	1	0	0	0	0	0	0	0	0	0	0	0	0	0	0	51
Infected Montpellier, France.140 mated Male	A9	3	0	0	0	2	0	0	0	3	0	2	0	9	0	7	1	0	0	0	0	0	0	0	0	0	0	0	0	0	0	24
Infected Montpellier, France.140 mated Male	A9	4	0	0	0	0	0	1	0	4	17	3	9	5	6	0	2	0	0	0	0	0	0	0	0	0	0	0	0	0	0	47
Infected Montpellier, France.140 mated Male	A9	5	0	0	0	0	0	0	1	2	15	1	10	4	8	0	0	0	0	0	0	0	0	0	0	0	0	0	0	0	0	41
Infected Montpellier, France.141 mated Female	A2	1	0	0	0	0	4	4	4	4	11	5	2	0	0	0	0	0	0	0	0	0	0	0	0	0	0	0	0	0	0	34
Infected Montpellier, France.141 mated Female	A2	2	0	0	0	0	4	2	5	5	8	3	11	1	0	0	0	0	0	0	0	0	0	0	0	0	0	0	0	0	0	39
Infected Montpellier, France.141 mated Female	A2	3	0	0	0	0	1	0	5	3	7	4	4	0	1	0	0	0	0	0	0	0	0	0	0	0	0	0	0	0	0	25
Infected Montpellier, France.141 mated Female	A2	4	0	0	0	2	2	4	2	5	5	3	1	2	0	0	0	0	0	0	0	0	0	0	0	0	0	0	0	0	0	26
Infected Montpellier, France.141 mated Female	A2	5	0	0	0	2	2	1	5	3	10	8	5	1	0	0	0	0	0	0	0	0	0	0	0	0	0	0	0	0	0	37
Infected Montpellier, France.141 mated Female	A9	1	0	0	0	0	0	0	3	6	12	6	11	2	1	0	1	0	0	0	0	0	0	0	0	0	0	0	0	0	0	42
Infected Montpellier, France.141 mated Female	A9	2	0	0	0	1	0	1	1	7	5	0	3	0	1	1	0	0	0	0	0	0	0	0	0	0	0	0	0	0	0	20
Infected Montpellier, France.141 mated Female	A9	3	0	0	0	0	1	2	8	6	21	0	9	0	0	0	0	0	0	0	0	0	0	0	0	0	0	0	0	0	0	47
Infected Montpellier, France.141 mated Female	A9	4	0	0	0	0	4	3	5	4	13	5	2	1	0	0	0	0	0	0	0	0	0	0	0	0	0	0	0	0	0	37
Infected Montpellier, France.141 mated Female	A9	5	0	0	0	0	0	0	2	2	17	10	11	3	1	0	0	0	0	0	0	0	0	0	0	0	0	0	0	0	0	46
Infected Montpellier, France.141 mated Male	A2	1	0	0	0	0	0	1	6	3	13	3	6	0	2	0	0	0	0	0	0	0	0	0	0	0	0	0	0	0	0	34
Infected Montpellier, France.141 mated Male	A2	2	0	0	0	0	0	0	4	5	11	6	10	0	1	0	0	0	0	0	0	0	0	0	0	0	0	0	0	0	0	37
Infected Montpellier, France.141 mated Male	A2	3	0	0	0	0	0	1	3	6	12	6	11	2	1	0	1	0	0	0	0	0	0	0	0	0	0	0	0	0	0	43
Infected Montpellier, France.141 mated Male	A2	4	0	0	0	0	0	0	0	1	9	9	7	4	0	0	0	0	0	0	0	0	0	0	0	0	0	0	0	0	0	30
Infected Montpellier, France.141 mated Male	A2	5	0	0	0	1	0	0	1	4	4	13	3	1	0	0	1	0	0	0	0	0	0	0	0	0	0	0	0	0	0	28
Infected Montpellier, France.141 mated Male	A9	1	0	0	0	2	1	1	0	3	0	7	0	11	0	1	1	1	0	0	0	0	0	0	0	0	0	0	0	0	0	28
Infected Montpellier, France.141 mated Male	A9	2	0	0	0	1	1	1	0	0	0	10	13	3	6	4	0	0	0	0	0	0	0	0	0	0	0	0	0	0	0	39
Infected Montpellier, France.141 mated Male	A9	3	0	0	0	0	0	1	7	6	26	1	3	0	0	0	0	0	0	0	0	0	0	0	0	0	0	0	0	0	0	44
Infected Montpellier, France.141 mated Male	A9	4	0	0	0	0	1	0	2	2	11	16	15	4	1	0	0	0	0	0	0	0	0	0	0	0	0	0	0	0	0	52
Infected Montpellier, France.141 mated Male	A9	5	0	0	0	0	0	0	1	1	4	6	15	5	4	4	1	0	0	0	0	0	1	0	0	0	0	0	0	0	0	42
Infected Montpellier, France.142 mated Female	A2	1	0	0	0	0	1	0	2	3	9	9	10	5	1	1	0	0	0	0	0	0	0	0	0	0	0	0	0	0	0	41
Infected Montpellier, France.142 mated Female	A2	2	0	0	0	0	3	0	4	5	9	5	5	4	1	0	0	0	0	0	0	0	0	0	0	0	0	0	0	0	0	36
Infected Montpellier, France.142 mated Female	A2	3	0	0	0	0	2	2	5	6	0	14	5	0	0	1	0	0	0	0	0	0	0	0	0	0	0	0	0	0	0	35
Infected Montpellier, France.142 mated Female	A2	4	0	0	0	2	2	5	6	7	8	8	2	1	0	2	0	1	0	0	0	0	0	0	0	0	0	0	0	0	0	44
Infected Montpellier, France.142 mated Female	A2	5	0	0	0	1	1	0	0	2	8	16	8	8	0	1	0	0	0	0	0	0	0	0	0	0	0	0	0	0	0	45
Infected Montpellier, France.142 mated Female	A9	1	0	0	0	1	1	2	5	8	3	2	5	1	0	0	0	0	0	0	0	0	0	0	0	0	0	0	0	0	0	28
Infected Montpellier, France.142 mated Female	A9	2	0	0	0	1	0	2	2	3	8	4	5	0	0	1	0	0	0	0	0	0	0	0	0	0	0	0	0	0	0	26
Infected Montpellier, France.142 mated Female	A9	3	0	0	0	1	0	0	2	1	5	11	2	0	0	0	0	0	0	0	0	0	0	0	0	0	0	0	0	0	0	22
Infected Montpellier, France.142 mated Female	A9	4	0	0	0	0	5	1	2	4	8	2	2	0	0	1	0	0	0	0	0	0	0	0	0	0	0	0	0	0	0	25
Infected Montpellier, France.142 mated Female	A9	5	0	0	0	0	3	0	9	4	7	1	6	2	3	0	0	0	0	0	0	0	0	0	0	0	0	0	0	0	0	35
Infected Montpellier, France.142 mated Male	A2	1	0	0	0	0	1	0	3	3	6	2	4	5	4	2	1	1	3	0	1	0	0	0	1	0	0	0	1	0	3	41
Infected Montpellier, France.142 mated Male	A2	2	0	0	0	0	0	0	3	3	6	0	4	4	0	2	1	0	0	0	2	0	0	1	1	0	0	0	0	0	4	31
Infected Montpellier, France.142 mated Male	A2	3	0	0	0	0	0	0	2	1	10	3	8	3	4	1	1	0	0	0	0	2	0	0	0	0	0	0	0	0	1	36
Infected Montpellier, France.142 mated Male	A2	4	0	0	0	1	0	0	0	0	0	2	2	6	3	6	2	1	0	2	0	0	0	0	0	0	0	0	0	0	0	25
Infected Montpellier, France.142 mated Male	A2	5	0	0	0	1	0	0	0	0	0	0	3	5	6	5	4	5	7	1	0	0	0	0	1	0	0	0	0	0	0	38
Infected Montpellier, France.142 mated Male	A9	1	0	0	0	0	1	0	3	2	5	3	1	0	0	1	1	0	0	1	0	0	2	0	0	0	2	0	0	0	0	22
Infected Montpellier, France.142 mated Male	A9	2	0	0	0	0	0	0	0	0	1	8	7	4	3	0	0	0	1	0	0	0	0	0	1	0	0	0	0	0	1	26
Infected Montpellier, France.142 mated Male	A9	3	0	0	0	2	0	0	0	2	0	1	0	7	0	3	0	0	0	3	2	0	0	0	0	0	0	0	0	0	0	20
Infected Montpellier, France.142 mated Male	A9	4	0	0	0	0	0	0	4	1	4	5	11	1	7	2	4	3	1	0	2	0	0	1	1	0	0	0	0	0	2	49
Infected Montpellier, France.142 mated Male	A9	5	0	0	0	0	0	0	4	2	5	2	9	3	7	0	6	0	2	0	2	1	0	1	1	0	0	0	0	0	0	45
Infected Montpellier, France.143 mated Female	A2	1	0	0	0	0	0	1	1	6	13	3	12	2	2	0	0	0	0	0	0	0	0	0	0	0	0	0	0	0	0	40
Infected Montpellier, France.143 mated Female	A2	2	0	0	0	0	2	1	6	3	9	4	14	1	0	0	0	0	0	0	0	0	0	0	0	0	0	0	0	0	0	40
Infected Montpellier, France.143 mated Female	A2	3	0	0	0	0	1	2	5	6	12	4	8	0	0	0	0	0	0	0	0	0	0	0	0	0	0	0	0	0	0	38
Infected Montpellier, France.143 mated Female	A2	4	0	0	0	1	0	0	0	2	23	19	2	2	0	0	0	0	0	0	0	0	0	0	0	0	0	0	0	0	0	49
Infected Montpellier, France.143 mated Female	A2	5	0	0	0	2	0	3	0	4	1	5	5	4	0	1	0	0	0	0	0	0	0	0	0	0	0	0	0	0	0	25
Infected Montpellier, France.143 mated Female	A9	1	0	0	0	1	2	2	6	9	3	4	5	1	2	0	0	0	0	0	0	0	0	0	0	0	0	1	0	0	0	36
Infected Montpellier, France.143 mated Female	A9	2	0	0	0	0	0	1	4	11	10	10	3	0	1	1	0	0	0	0	0	0	0	0	0	0	0	0	0	0	0	41
Infected Montpellier, France.143 mated Female	A9	3	0	0	0	2	1	0	0	1	4	10	6	4	2	0	0	0	0	0	0	0	0	0	0	0	0	0	0	0	0	30
Infected Montpellier, France.143 mated Female	A9	4	0	0	0	0	1	2	5	8	12	4	4	2	0	0	0	0	0	0	0	0	0	0	0	0	0	0	0	0	0	38
Infected Montpellier, France.143 mated Female	A9	5	0	0	0	0	0	1	4	1	9	5	9	3	6	1	0	0	0	0	0	0	0	0	0	0	0	0	0	0	0	39
Infected Montpellier, France.143 mated Male	A2	1	0	0	0	0	1	1	0	2	14	4	12	3	0	1	0	0	0	1	0	0	0	0	0	0	0	0	0	0	0	39
Infected Montpellier, France.143 mated Male	A2	2	0	0	0	0	0	0	1	1	11	9	15	1	3	0	1	0	0	0	0	0	0	0	0	0	0	0	0	0	0	42
Infected Montpellier, France.143 mated Male	A2	3	0	0	0	0	0	0	3	0	12	5	20	1	2	0	0	0	0	0	0	0	0	0	0	0	0	0	0	0	0	43
Infected Montpellier, France.143 mated Male	A2	4	0	0	0	1	0	1	2	5	6	12	4	8	0	0	0	0	0	0	0	0	0	0	0	0	0	0	0	0	0	39
Infected Montpellier, France.143 mated Male	A2	5	0	0	0	0	0	0	0	4	5	7	6	1	2	0	1	0	0	0	0	0	0	0	0	0	0	0	0	0	0	26
Infected Montpellier, France.143 mated Male	A9	1	0	0	0	2	0	1	0	3	0	5	0	4	0	2	0	0	0	0	0	0	0	0	0	0	0	0	0	0	0	17
Infected Montpellier, France.143 mated Male	A9	2	0	0	0	1	0	0	0	1	5	13	7	1	1	0	0	0	0	0	0	0	0	0	0	0	0	0	0	0	0	29
Infected Montpellier, France.143 mated Male	A9	3	0	0	0	2	3	11	0	0	2	3	0	3	2	2	3	4	0	0	0	0	0	0	0	1	0	0	0	0	0	36
Infected Montpellier, France.143 mated Male	A9	4	0	0	0	0	1	1	4	0	17	4	15	2	0	0	0	0	0	0	0	0	0	0	0	0	0	0	0	0	0	44
Infected Montpellier, France.143 mated Male	A9	5	0	0	0	0	2	2	4	3	17	9	10	1	2	0	0	0	0	0	0	0	0	0	0	0	0	0	0	0	0	50
Infected Montpellier, France.144 mated Female	A2	1	0	0	0	0	4	0	3	5	12	2	5	0	0	0	0	0	0	0	0	0	0	0	0	0	0	0	0	0	0	31
Infected Montpellier, France.144 mated Female	A2	2	0	0	0	0	1	1	7	6	26	1	3	0	0	0	0	0	0	0	0	0	0	0	0	0	0	0	0	0	0	45
Infected Montpellier, France.144 mated Female	A2	3	0	0	0	0	1	2	3	1	14	9	12	0	0	0	0	0	0	0	0	0	0	0	0	0	0	0	0	0	0	42
Infected Montpellier, France.144 mated Female	A2	4	0	0	0	0	0	1	8	9	11	3	0	0	0	0	0	0	0	0	0	0	0	0	0	0	0	0	0	0	0	32
Infected Montpellier, France.144 mated Female	A2	5	0	0	0	1	1	1	1	1	0	11	0	7	0	0	0	0	0	0	0	0	0	0	0	0	0	0	0	0	0	23
Infected Montpellier, France.144 mated Female	A9	1	0	0	0	2	7	0	0	2	0	3	1	14	0	0	0	0	0	0	0	0	0	0	0	0	0	0	0	0	0	29
Infected Montpellier, France.144 mated Female	A9	2	0	0	1	1	4	0	4	2	3	6	4	0	1	1	1	0	0	0	0	0	0	0	0	0	0	0	0	0	0	28
Infected Montpellier, France.144 mated Female	A9	3	0	0	0	1	2	2	4	7	7	11	0	0	0	0	0	0	0	0	0	0	0	0	0	0	0	0	0	0	0	34
Infected Montpellier, France.144 mated Female	A9	4	0	0	0	0	2	1	3	4	6	7	6	0	0	0	0	0	0	0	0	0	0	0	0	0	0	0	0	0	0	29
Infected Montpellier, France.144 mated Female	A9	5	0	0	0	0	2	0	3	12	16	3	6	0	1	0	0	0	0	0	0	0	0	0	0	0	0	0	0	0	0	43
Infected Montpellier, France.144 mated Male	A2	1	0	0	0	0	1	0	2	6	10	0	3	0	0	0	0	0	0	0	0	0	0	0	0	0	0	0	0	0	0	22
Infected Montpellier, France.144 mated Male	A2	2	0	0	0	0	0	1	4	6	9	1	1	0	0	1	0	0	1	0	0	0	0	0	0	0	0	0	0	0	0	24
Infected Montpellier, France.144 mated Male	A2	3	0	0	0	0	0	1	6	9	14	3	7	0	1	0	0	0	0	0	0	0	0	0	0	0	0	0	0	0	0	41
Infected Montpellier, France.144 mated Male	A2	4	0	0	0	1	0	6	5	7	4	4	0	3	0	0	0	0	0	0	0	0	0	0	1	0	0	0	0	0	0	31
Infected Montpellier, France.144 mated Male	A2	5	0	0	0	3	2	6	6	6	2	2	1	1	0	0	1	0	0	0	1	0	0	0	0	0	1	0	0	0	0	32
Infected Montpellier, France.144 mated Male	A9	1	0	0	0	0	1	1	3	4	6	7	6	0	0	0	0	0	0	0	0	0	0	0	0	0	0	0	0	0	0	28
Infected Montpellier, France.144 mated Male	A9	2	0	0	0	1	0	1	3	8	3	14	8	2	0	0	0	0	0	0	0	0	0	0	0	0	0	0	0	0	0	40
Infected Montpellier, France.144 mated Male	A9	3	0	0	0	1	0	2	1	5	0	7	2	2	1	0	0	0	0	0	0	0	0	0	0	0	0	0	0	0	0	21
Infected Montpellier, France.144 mated Male	A9	4	0	0	0	0	6	0	0	4	13	1	7	1	0	0	0	0	0	0	0	0	0	0	0	0	0	0	0	0	0	32
Infected Montpellier, France.144 mated Male	A9	5	0	0	0	0	0	1	3	5	12	2	6	1	1	0	0	0	0	0	0	0	0	0	0	0	0	0	0	0	0	31
Infected Ogasawara Islands, Japan mated Female	A4	1	0	0	0	0	0	0	0	4	3	0	9	12	6	2	1	1	1	1	0	1	0	0	0	0	0	0	0	1	0	42
Infected Ogasawara Islands, Japan mated Female	A4	2	0	0	0	1	0	0	1	1	1	5	0	11	0	2	0	2	0	2	0	0	0	1	0	0	0	0	0	0	0	27
Infected Ogasawara Islands, Japan mated Female	A4	3	0	0	0	1	0	0	0	0	1	6	1	17	12	10	2	0	0	0	0	0	0	0	0	0	0	0	0	0	0	50
Infected Ogasawara Islands, Japan mated Female	A4	4	0	0	0	1	0	0	0	0	1	0	1	2	5	4	5	2	2	0	0	0	0	0	0	0	0	0	0	0	0	23
Infected Ogasawara Islands, Japan mated Female	A4	5	0	0	0	1	0	0	0	2	3	3	2	9	0	3	0	3	0	1	0	0	0	0	0	0	0	0	0	0	0	27
Infected Ogasawara Islands, Japan mated Female	A7	1	0	0	0	1	0	1	0	2	1	1	1	3	4	7	1	0	1	0	0	0	0	0	0	0	0	0	0	0	0	23
Infected Ogasawara Islands, Japan mated Female	A7	2	0	0	0	1	0	0	0	1	5	5	4	7	5	7	2	5	0	0	0	0	0	0	0	0	0	0	0	0	0	42
Infected Ogasawara Islands, Japan mated Female	A7	3	0	0	0	0	0	0	0	1	2	9	15	8	9	1	0	0	0	0	0	0	0	0	0	0	0	0	0	0	0	45
Infected Ogasawara Islands, Japan mated Female	A7	4	0	0	0	1	0	0	0	1	3	4	3	4	7	8	3	2	2	0	0	0	0	0	0	0	0	0	0	0	0	38
Infected Ogasawara Islands, Japan mated Female	A7	5	0	0	0	0	0	0	2	1	2	0	17	3	7	2	4	0	1	0	0	0	0	0	0	0	0	0	0	0	0	39
Infected Ogasawara Islands, Japan mated Male	A4	1	0	0	0	2	0	1	0	0	1	3	4	4	0	5	4	6	0	1	0	2	0	1	0	0	0	0	0	0	0	34
Infected Ogasawara Islands, Japan mated Male	A4	2	0	0	0	1	0	0	0	0	1	8	5	11	1	7	0	0	0	0	0	0	0	0	0	0	0	0	0	0	0	34
Infected Ogasawara Islands, Japan mated Male	A4	3	0	0	0	1	1	0	0	1	0	1	0	4	0	1	0	2	0	2	1	4	0	1	0	0	0	0	0	0	0	19
Infected Ogasawara Islands, Japan mated Male	A4	4	0	0	0	1	0	0	1	0	0	6	4	11	0	5	0	0	0	0	0	0	0	0	0	0	0	0	0	0	0	28
Infected Ogasawara Islands, Japan mated Male	A4	5	0	0	0	0	0	0	0	0	0	5	5	13	9	1	0	2	0	2	0	0	0	0	0	0	0	0	0	0	0	37
Infected Ogasawara Islands, Japan mated Male	A7	1	0	0	0	0	0	0	0	0	1	6	10	5	13	0	3	0	0	0	0	0	0	0	0	0	0	0	0	1	0	39
Infected Ogasawara Islands, Japan mated Male	A7	2	0	0	0	1	0	1	0	0	1	3	4	4	3	10	2	2	2	3	0	0	0	0	0	0	0	0	0	0	0	36
Infected Ogasawara Islands, Japan mated Male	A7	3	0	0	0	2	0	1	0	0	2	3	5	3	0	2	4	6	1	0	0	0	0	0	0	0	0	0	0	0	0	29
Infected Ogasawara Islands, Japan mated Male	A7	4	0	0	0	1	0	0	0	0	2	6	0	7	5	9	1	2	1	0	0	0	0	0	0	0	0	0	0	0	0	34
Infected Ogasawara Islands, Japan mated Male	A7	5	0	0	0	0	0	0	0	0	1	6	10	5	2	1	2	2	1	1	0	0	0	0	0	0	1	0	0	0	0	32
Infected Plainville, Connecticut mated Female	A3	1	0	0	0	1	0	0	2	1	0	6	5	3	0	1	1	0	0	0	0	0	0	0	0	0	0	0	0	0	0	20
Infected Plainville, Connecticut mated Female	A3	2	0	0	0	2	0	2	0	4	0	1	0	6	0	2	0	0	0	0	0	0	0	0	0	0	0	0	0	0	0	17
Infected Plainville, Connecticut mated Female	A3	3	0	0	0	2	0	1	0	2	5	2	5	6	1	1	1	0	0	0	0	0	0	0	0	0	0	0	0	0	0	26
Infected Plainville, Connecticut mated Female	A3	4	0	0	0	0	0	0	0	4	16	3	1	1	1	0	0	0	0	0	0	0	0	0	0	0	0	0	0	0	0	26
Infected Plainville, Connecticut mated Female	A3	5	0	0	0	2	1	0	0	1	2	1	4	6	2	2	3	1	0	0	0	0	0	0	0	0	0	0	0	0	0	25
Infected Plainville, Connecticut mated Female	A6	1	0	0	0	0	2	0	2	0	2	0	5	0	1	0	2	0	0	0	1	0	0	0	0	0	0	0	0	0	0	15
Infected Plainville, Connecticut mated Female	A6	2	0	0	0	0	0	3	0	4	3	6	3	4	3	0	0	0	0	1	0	0	0	0	0	0	0	0	0	0	0	27
Infected Plainville, Connecticut mated Female	A6	3	0	0	0	1	0	1	1	8	5	20	11	2	0	0	0	0	0	0	0	0	0	0	0	0	0	0	0	0	0	49
Infected Plainville, Connecticut mated Female	A6	4	0	0	0	1	1	1	0	1	3	2	0	2	1	3	2	2	0	1	0	1	0	1	0	0	0	0	0	0	0	22
Infected Plainville, Connecticut mated Female	A6	5	0	0	0	0	0	3	3	3	4	4	2	1	2	0	0	0	0	0	0	0	0	1	0	0	0	0	0	0	1	24
Infected Plainville, Connecticut mated Female	A7	1	0	0	0	0	0	0	2	3	9	9	10	5	1	1	0	0	0	0	0	0	0	0	0	0	0	0	0	0	0	40
Infected Plainville, Connecticut mated Female	A7	2	0	0	0	2	0	0	0	0	0	9	4	9	1	2	0	0	0	0	0	0	0	0	0	0	0	0	0	0	0	27
Infected Plainville, Connecticut mated Female	A7	4	0	0	0	2	1	0	0	1	0	3	2	8	3	0	0	1	0	0	0	0	0	0	0	0	0	0	0	0	0	21
Infected Plainville, Connecticut mated Female	A7	5	0	0	0	2	1	0	0	2	2	10	11	2	0	0	0	1	0	0	0	0	0	0	0	0	0	0	0	0	0	31
Infected Plainville, Connecticut mated Male	A3	1	0	0	0	2	1	0	0	0	1	3	0	8	0	12	0	4	1	3	0	0	0	1	0	0	0	0	0	0	0	36
Infected Plainville, Connecticut mated Male	A3	2	0	0	0	1	0	0	0	0	0	0	2	13	2	7	1	0	0	0	0	0	0	0	0	0	0	0	0	0	0	26
Infected Plainville, Connecticut mated Male	A3	3	0	0	0	0	0	0	0	0	0	2	13	2	7	1	0	0	0	0	0	0	0	0	0	0	0	0	0	0	0	25
Infected Plainville, Connecticut mated Male	A3	4	0	0	0	1	0	1	0	4	1	14	4	20	1	4	0	0	0	0	0	0	0	0	0	0	0	0	0	0	0	50
Infected Plainville, Connecticut mated Male	A3	5	0	0	0	0	2	0	0	0	2	11	9	2	8	0	0	0	1	0	1	0	0	0	0	0	0	0	0	0	1	37
Infected Plainville, Connecticut mated Male	A6	1	0	0	0	1	0	0	0	0	0	0	5	26	7	6	1	0	0	0	0	0	0	0	0	0	0	0	0	0	0	46
Infected Plainville, Connecticut mated Male	A6	2	0	0	0	1	0	0	0	0	1	6	4	13	1	11	1	1	0	0	0	0	0	0	0	1	0	0	0	0	0	40
Infected Plainville, Connecticut mated Male	A6	3	0	0	0	1	0	0	0	0	4	1	9	4	3	0	0	0	1	2	0	2	0	0	0	0	0	0	0	0	0	27
Infected Plainville, Connecticut mated Male	A6	4	0	0	0	1	0	0	0	0	1	2	2	7	6	5	2	1	1	3	0	1	0	0	0	0	0	0	0	0	0	32
Infected Plainville, Connecticut mated Male	A6	5	0	0	0	0	0	0	0	0	5	0	16	0	3	0	0	0	2	0	0	0	1	0	0	0	0	0	0	0	0	27
Infected Plainville, Connecticut mated Male	A7	1	0	0	0	1	0	0	0	1	4	2	4	5	0	0	0	0	0	1	0	0	0	0	0	0	0	0	0	0	0	18
Infected Plainville, Connecticut mated Male	A7	2	0	0	0	1	1	1	0	0	0	0	0	16	2	5	2	0	0	0	0	0	0	0	0	0	0	0	0	0	0	28
Infected Plainville, Connecticut mated Male	A7	4	0	0	0	2	0	0	0	1	2	2	2	2	0	2	1	2	0	1	0	0	0	0	0	0	0	0	0	0	0	17
Infected Plainville, Connecticut mated Male	A7	5	0	0	0	1	0	1	0	0	2	3	5	3	0	2	4	6	1	0	0	0	0	0	0	0	0	0	0	0	0	28
Infected Pyrenees, Spain mated Female	A3	1	0	0	0	1	3	0	0	2	1	2	2	6	0	0	1	0	1	0	0	0	0	0	0	0	0	0	0	0	0	19
Infected Pyrenees, Spain mated Female	A3	2	0	0	0	1	0	1	1	0	1	6	0	3	0	2	0	1	0	1	0	0	0	0	0	0	0	0	0	0	0	17
Infected Pyrenees, Spain mated Female	A3	3	0	0	0	0	0	0	0	2	8	1	5	1	1	0	0	0	0	0	0	0	0	0	0	0	0	0	0	0	0	18
Infected Pyrenees, Spain mated Female	A3	4	0	0	0	1	0	0	1	0	0	5	2	14	2	1	0	0	0	0	0	0	0	0	0	0	0	0	0	0	0	26
Infected Pyrenees, Spain mated Female	A3	5	0	0	0	1	0	2	0	2	5	8	7	7	2	0	0	0	0	0	0	0	0	0	0	0	0	0	0	0	0	34
Infected Pyrenees, Spain mated Female	A6	1	0	0	0	0	0	1	5	6	12	13	1	0	1	0	0	1	0	0	0	0	0	0	0	0	0	0	0	0	0	40
Infected Pyrenees, Spain mated Female	A6	2	0	0	0	1	1	3	4	10	5	4	0	0	0	0	0	0	0	0	0	0	0	0	0	0	0	0	0	0	0	28
Infected Pyrenees, Spain mated Female	A6	3	0	0	0	2	0	1	0	3	5	7	5	5	1	1	0	1	0	0	0	0	0	0	0	0	0	0	0	0	0	31
Infected Pyrenees, Spain mated Female	A6	4	0	0	0	1	2	2	2	2	10	7	3	1	3	0	0	0	0	0	0	1	0	0	0	0	0	0	0	0	0	34
Infected Pyrenees, Spain mated Female	A6	5	0	0	0	0	0	0	12	8	11	2	2	0	0	0	0	0	0	0	0	0	0	0	0	0	0	0	0	0	0	35
Infected Pyrenees, Spain mated Male	A3	1	0	0	0	0	1	1	2	0	15	10	11	1	1	0	0	0	0	0	0	0	0	0	0	0	0	0	0	0	0	42
Infected Pyrenees, Spain mated Male	A3	2	0	0	0	2	0	0	1	4	0	4	0	6	0	6	0	0	0	0	0	0	0	0	0	0	0	0	0	0	0	23
Infected Pyrenees, Spain mated Male	A3	3	0	0	0	1	0	2	2	1	3	5	2	0	1	2	1	1	2	0	0	0	1	0	0	0	0	0	0	0	0	24
Infected Pyrenees, Spain mated Male	A3	4	0	0	0	2	0	1	1	0	0	3	0	12	1	1	1	0	0	0	0	0	0	0	0	0	0	0	0	0	0	22
Infected Pyrenees, Spain mated Male	A3	5	0	0	0	1	3	0	0	0	2	7	0	13	0	4	0	0	0	0	0	2	0	0	0	0	0	0	0	0	0	32
Infected Pyrenees, Spain mated Male	A6	1	0	0	0	1	0	0	0	1	5	23	10	6	1	0	0	0	0	0	0	0	0	0	0	0	0	0	0	0	0	47
Infected Pyrenees, Spain mated Male	A6	2	0	0	0	1	1	0	0	2	2	10	11	2	0	0	0	1	0	0	0	0	0	0	0	0	0	0	0	0	0	30
Infected Pyrenees, Spain mated Male	A6	3	0	0	0	0	0	0	0	6	14	18	5	2	0	0	0	0	0	0	0	0	0	0	0	0	0	0	0	0	0	45
Infected Pyrenees, Spain mated Male	A6	4	0	0	0	2	1	0	0	3	2	4	5	13	3	0	0	0	0	0	0	0	0	0	0	0	0	0	0	0	0	33
Infected Pyrenees, Spain mated Male	A6	5	0	0	0	1	0	0	1	1	4	2	8	2	1	0	0	0	1	0	0	0	0	0	0	0	0	0	0	0	0	21
Infected Queensferry, Scotland mated Female	A4	1	0	0	0	0	0	1	2	4	10	9	8	5	5	1	1	0	0	0	0	0	0	0	0	0	0	0	0	0	0	46
Infected Queensferry, Scotland mated Female	A4	2	0	0	0	0	0	0	0	0	19	6	11	1	3	0	0	0	1	0	0	0	0	0	0	0	0	0	0	0	0	41
Infected Queensferry, Scotland mated Female	A4	3	0	0	0	1	1	0	9	5	1	0	1	1	0	3	0	0	1	0	0	0	0	0	0	0	0	2	0	0	0	25
Infected Queensferry, Scotland mated Female	A4	4	0	0	0	0	0	0	0	0	8	10	7	2	0	1	0	0	0	0	0	0	0	0	0	0	0	0	0	0	0	28
Infected Queensferry, Scotland mated Female	A4	5	0	0	0	0	0	0	2	0	14	8	5	0	0	0	0	0	0	0	0	0	0	0	0	0	0	0	0	0	0	29
Infected Queensferry, Scotland mated Female	A7	1	0	0	0	0	0	0	1	0	7	9	9	2	1	0	0	0	0	0	0	0	0	0	0	0	0	0	0	0	0	29
Infected Queensferry, Scotland mated Female	A7	2	0	0	0	0	0	0	2	1	7	6	7	1	1	0	0	0	0	0	0	0	0	0	0	0	0	0	0	0	0	25
Infected Queensferry, Scotland mated Female	A7	3	0	0	0	0	0	0	0	1	15	5	9	0	2	0	0	0	0	0	0	0	0	0	0	0	0	0	0	0	0	32
Infected Queensferry, Scotland mated Female	A7	4	0	0	0	0	1	0	4	0	14	0	8	0	0	0	0	0	0	0	0	0	0	0	0	0	0	0	0	0	0	27
Infected Queensferry, Scotland mated Female	A7	5	0	0	0	0	1	0	1	4	17	5	7	0	7	1	0	0	0	0	0	0	0	0	0	0	0	0	0	0	0	43
Infected Queensferry, Scotland mated Male	A4	1	0	0	0	0	1	0	1	3	7	8	15	2	6	2	0	0	0	0	0	0	0	0	0	0	0	0	0	0	0	45
Infected Queensferry, Scotland mated Male	A4	2	0	0	0	1	0	0	0	0	4	9	0	8	0	0	0	0	0	0	0	0	0	0	0	0	0	0	0	0	0	22
Infected Queensferry, Scotland mated Male	A4	3	0	0	0	1	0	1	0	0	1	8	5	10	4	3	2	2	0	0	0	0	0	0	0	0	0	0	0	0	0	37
Infected Queensferry, Scotland mated Male	A4	4	0	0	0	0	0	0	0	1	6	6	13	6	3	0	0	0	1	0	0	0	0	0	0	0	0	0	0	0	0	36
Infected Queensferry, Scotland mated Male	A4	5	0	0	0	0	0	0	1	1	9	4	15	1	2	1	2	0	2	0	1	0	0	0	0	0	0	0	0	0	0	39
Infected Queensferry, Scotland mated Male	A7	1	0	0	0	0	1	0	1	1	13	7	6	1	0	0	1	1	0	0	0	0	0	0	0	0	0	0	0	0	0	32
Infected Queensferry, Scotland mated Male	A7	2	0	0	0	0	0	0	0	0	5	7	12	4	7	2	0	0	0	0	0	0	0	0	0	0	0	0	0	0	0	37
Infected Queensferry, Scotland mated Male	A7	3	0	0	0	0	1	0	0	1	8	5	10	4	3	2	2	0	0	0	0	0	0	0	0	0	0	0	0	0	0	36
Infected Queensferry, Scotland mated Male	A7	4	0	0	0	1	0	1	1	4	4	7	7	13	0	2	0	1	0	0	0	0	0	0	0	0	0	0	0	0	0	41
Infected Queensferry, Scotland mated Male	A7	5	0	0	0	0	0	2	3	3	3	3	6	2	1	9	0	0	0	0	0	0	1	0	0	0	0	0	0	0	0	33
Infected Queensland, Australia mated Female	A4	1	0	0	0	2	6	0	1	0	0	7	0	10	0	3	1	0	0	0	0	0	0	0	0	0	0	0	0	0	0	30
Infected Queensland, Australia mated Female	A4	2	0	0	0	1	1	4	3	0	2	5	0	1	0	2	0	1	0	0	0	0	0	0	0	0	0	0	0	0	0	20
Infected Queensland, Australia mated Female	A4	3	0	0	0	1	0	0	0	1	0	11	5	13	0	1	0	0	0	0	0	0	0	0	0	0	0	0	0	0	0	32
Infected Queensland, Australia mated Female	A4	4	0	0	0	1	0	4	3	5	4	13	5	2	1	0	0	0	0	0	0	0	0	0	0	0	0	0	0	0	0	38
Infected Queensland, Australia mated Female	A4	5	0	0	0	0	1	0	8	8	26	6	0	0	0	0	0	0	0	0	0	0	0	0	0	0	0	0	0	0	0	49
Infected Queensland, Australia mated Female	A6	1	0	0	0	2	1	1	0	0	4	3	4	1	4	1	1	0	0	1	0	0	0	0	0	0	0	0	0	0	0	23
Infected Queensland, Australia mated Female	A6	2	0	0	0	2	3	7	0	1	0	1	0	0	2	1	5	4	0	0	0	0	0	0	0	0	0	0	0	0	0	26
Infected Queensland, Australia mated Female	A6	3	0	0	0	0	0	0	1	3	12	3	2	0	2	0	1	0	1	0	0	0	0	0	0	0	0	0	0	0	0	25
Infected Queensland, Australia mated Female	A6	4	0	0	0	1	0	3	1	5	4	12	15	6	3	0	0	0	0	0	0	0	0	0	0	0	0	0	0	0	0	50
Infected Queensland, Australia mated Female	A6	5	0	0	0	3	0	0	7	0	19	0	5	0	0	0	0	0	0	0	0	0	0	0	0	0	0	0	0	0	0	34
Infected Queensland, Australia mated Male	A4	1	0	0	0	1	2	5	6	3	2	1	6	1	4	1	0	1	0	1	0	0	0	0	0	0	0	0	0	0	0	34
Infected Queensland, Australia mated Male	A4	2	0	0	0	1	0	0	0	1	2	2	5	3	3	1	3	2	0	0	0	0	0	0	0	0	0	0	0	0	0	23
Infected Queensland, Australia mated Male	A4	3	0	0	0	0	0	1	0	0	2	8	14	7	5	1	0	0	0	0	0	0	0	0	0	0	0	0	0	0	0	38
Infected Queensland, Australia mated Male	A4	4	0	0	0	0	0	0	1	1	4	1	8	5	6	2	2	0	0	0	0	0	0	0	0	0	0	0	0	0	0	30
Infected Queensland, Australia mated Male	A4	5	0	0	0	0	0	0	0	0	5	0	19	0	8	3	2	2	1	0	1	0	0	0	0	0	0	0	0	0	0	41
Infected Queensland, Australia mated Male	A6	1	0	0	0	0	0	0	1	5	2	0	3	2	4	1	2	0	1	0	0	0	0	0	1	0	0	0	0	0	0	22
Infected Queensland, Australia mated Male	A6	2	0	0	0	1	0	0	1	1	1	0	3	5	8	10	0	2	0	0	0	0	0	0	0	0	0	0	0	0	0	32
Infected Queensland, Australia mated Male	A6	3	0	0	0	2	0	0	0	4	0	7	0	8	0	9	0	2	3	1	0	0	0	0	0	1	0	0	0	0	0	37
Infected Queensland, Australia mated Male	A6	4	0	0	0	0	0	0	0	4	2	0	10	13	4	6	3	2	0	0	0	0	0	0	0	0	0	0	0	0	0	44
Infected Queensland, Australia mated Male	A6	5	0	0	0	1	1	2	0	0	2	1	0	1	2	5	10	4	0	0	0	0	0	0	0	0	0	0	0	0	0	29
Infected San Luis Potosi, Mexico mated Female	A4	1	0	0	0	2	0	0	0	1	0	6	1	8	1	0	0	0	0	0	0	0	0	0	0	0	0	0	0	0	0	19
Infected San Luis Potosi, Mexico mated Female	A4	2	0	0	0	0	0	1	0	5	21	7	9	1	0	1	0	1	0	0	0	0	0	0	0	0	0	0	0	0	0	46
Infected San Luis Potosi, Mexico mated Female	A4	3	0	0	0	0	0	0	4	9	17	10	5	1	1	0	0	0	0	0	0	0	0	0	0	0	0	0	0	0	0	47
Infected San Luis Potosi, Mexico mated Female	A4	4	0	0	0	1	0	0	0	2	1	7	6	7	1	1	0	0	0	0	0	0	0	0	0	0	0	0	0	0	0	26
Infected San Luis Potosi, Mexico mated Female	A4	5	0	0	0	1	1	2	2	1	4	10	0	1	0	1	0	1	0	0	0	0	0	0	0	0	0	0	0	0	0	24
Infected San Luis Potosi, Mexico mated Female	A7	1	0	0	0	0	0	0	1	8	13	2	7	2	9	1	3	0	0	0	0	0	0	0	0	0	0	0	0	0	0	46
Infected San Luis Potosi, Mexico mated Female	A7	2	0	0	0	1	0	1	0	0	17	5	3	2	2	0	0	0	0	0	0	0	0	0	0	1	0	0	0	0	0	32
Infected San Luis Potosi, Mexico mated Female	A7	3	0	0	0	2	0	1	0	3	7	11	3	1	0	0	0	0	0	0	0	0	0	0	0	0	0	0	0	0	0	28
Infected San Luis Potosi, Mexico mated Female	A7	4	0	0	0	1	0	0	1	3	5	12	2	6	1	1	0	0	0	0	0	0	0	0	0	0	0	0	0	0	0	32
Infected San Luis Potosi, Mexico mated Female	A7	5	0	0	0	0	0	0	0	1	13	7	8	1	0	0	0	0	0	0	0	0	0	0	0	0	0	0	0	0	0	30
Infected San Luis Potosi, Mexico mated Male	A4	1	0	0	0	1	0	0	0	1	0	3	5	13	4	2	0	0	0	0	0	0	0	0	0	0	0	0	0	0	0	29
Infected San Luis Potosi, Mexico mated Male	A4	2	0	0	0	0	0	0	0	0	11	0	14	0	4	3	4	0	0	0	0	0	0	0	0	0	0	0	0	0	0	36
Infected San Luis Potosi, Mexico mated Male	A4	3	0	0	0	0	0	1	4	0	4	0	6	0	6	0	0	0	0	0	0	0	0	0	0	0	0	0	0	0	0	21
Infected San Luis Potosi, Mexico mated Male	A4	4	0	0	0	1	1	0	1	3	7	5	0	2	0	1	2	0	1	0	0	0	0	0	0	0	0	0	0	0	0	24
Infected San Luis Potosi, Mexico mated Male	A4	5	0	0	0	0	0	0	0	2	4	3	5	9	10	2	3	3	1	1	1	0	1	0	0	0	0	0	0	0	0	45
Infected San Luis Potosi, Mexico mated Male	A7	1	0	0	0	1	2	3	0	2	3	5	0	3	2	1	2	2	0	0	0	0	0	0	0	0	0	0	0	0	0	26
Infected San Luis Potosi, Mexico mated Male	A7	2	0	0	0	2	2	2	1	3	3	6	0	2	3	2	1	3	0	0	0	0	0	0	0	0	0	0	0	0	0	30
Infected San Luis Potosi, Mexico mated Male	A7	3	0	0	0	0	0	0	0	0	0	4	5	6	7	4	6	0	1	1	2	0	1	0	0	0	0	0	0	0	0	37
Infected San Luis Potosi, Mexico mated Male	A7	4	0	0	0	0	0	0	0	0	2	4	8	2	10	0	3	1	0	0	1	1	0	0	0	0	0	0	0	0	0	32
Infected San Luis Potosi, Mexico mated Male	A7	5	0	0	0	0	1	0	2	0	9	0	12	0	7	0	3	0	0	0	0	0	0	0	0	0	0	0	0	0	0	34
Infected Southwest Harbor, Maine mated Female	A3	1	0	0	0	0	0	0	2	1	5	3	17	8	8	3	0	0	0	0	0	0	0	0	0	0	0	0	0	0	0	47
Infected Southwest Harbor, Maine mated Female	A3	2	0	0	0	2	1	3	0	3	0	7	0	8	1	6	0	0	0	0	0	0	0	0	0	0	0	0	0	0	0	31
Infected Southwest Harbor, Maine mated Female	A3	3	0	0	0	1	0	0	0	2	0	14	8	5	0	0	0	0	0	0	0	0	0	0	0	0	0	0	0	0	0	30
Infected Southwest Harbor, Maine mated Female	A3	4	0	0	0	0	1	0	1	3	5	4	3	3	2	1	2	0	0	0	0	0	0	0	0	0	0	0	0	0	0	25
Infected Southwest Harbor, Maine mated Female	A3	5	0	0	0	0	0	0	1	6	3	2	6	9	2	0	0	0	0	0	0	0	0	0	0	0	0	0	0	0	0	29
Infected Southwest Harbor, Maine mated Female	A6	1	0	0	0	0	2	0	0	0	4	2	11	0	2	0	0	0	0	0	0	0	0	0	0	0	0	0	0	0	0	21
Infected Southwest Harbor, Maine mated Female	A6	2	0	0	0	0	0	0	5	2	10	4	12	1	6	4	0	1	0	0	2	0	0	0	0	0	0	0	0	0	0	47
Infected Southwest Harbor, Maine mated Female	A6	3	0	0	0	0	1	0	2	1	1	1	3	4	7	1	0	1	0	0	0	0	0	0	0	0	0	0	0	0	0	22
Infected Southwest Harbor, Maine mated Female	A6	4	0	0	0	1	1	2	0	1	1	9	6	3	3	1	0	0	0	1	0	0	0	0	0	0	0	0	0	0	0	29
Infected Southwest Harbor, Maine mated Female	A6	5	0	0	0	1	0	0	0	0	15	2	2	9	7	2	0	0	2	0	0	0	0	0	0	0	0	0	0	0	0	40
Infected Southwest Harbor, Maine mated Male	A3	1	0	0	0	0	0	0	0	0	2	3	12	0	5	3	1	0	2	0	1	0	0	0	0	0	0	0	0	0	1	30
Infected Southwest Harbor, Maine mated Male	A3	2	0	0	0	1	1	0	0	7	0	6	2	3	0	2	1	1	0	0	0	0	0	0	0	0	0	0	0	0	0	24
Infected Southwest Harbor, Maine mated Male	A3	3	0	0	0	2	3	0	0	0	2	7	0	13	0	4	0	0	0	0	0	2	0	0	0	0	0	0	0	0	0	33
Infected Southwest Harbor, Maine mated Male	A3	4	0	0	0	0	0	0	0	0	7	4	12	3	3	1	1	0	0	0	0	0	0	0	0	0	0	0	0	0	0	31
Infected Southwest Harbor, Maine mated Male	A3	5	0	0	0	0	0	0	0	0	1	0	5	10	10	2	1	0	0	0	0	0	0	0	0	0	0	0	0	0	0	29
Infected Southwest Harbor, Maine mated Male	A6	1	0	0	0	0	0	0	0	0	5	10	10	2	6	1	2	0	0	0	0	0	0	0	0	0	0	0	0	0	0	36
Infected Southwest Harbor, Maine mated Male	A6	2	0	0	0	1	0	1	1	1	1	3	7	2	2	0	0	1	0	1	0	0	1	0	0	0	0	0	0	0	0	22
Infected Southwest Harbor, Maine mated Male	A6	3	0	0	0	1	0	0	0	3	0	5	11	8	4	2	0	0	0	0	0	0	0	0	0	0	0	0	0	0	0	34
Infected Southwest Harbor, Maine mated Male	A6	4	0	0	0	0	0	0	0	5	2	5	23	9	1	0	0	0	0	0	0	0	0	0	0	0	0	0	0	0	0	45
Infected Southwest Harbor, Maine mated Male	A6	5	0	0	0	1	0	0	1	0	1	2	9	15	8	9	1	0	0	0	0	0	0	0	0	0	0	0	0	0	0	47
Infected Sussex, United Kingdom.161 mated Female	A2	1	0	0	0	0	0	0	11	27	11	1	0	0	0	0	0	0	0	0	0	0	0	0	0	0	0	0	0	0	0	50
Infected Sussex, United Kingdom.161 mated Female	A2	2	0	0	0	0	0	0	2	23	19	2	2	0	0	0	0	0	0	0	0	0	0	0	0	0	0	0	0	0	0	48
Infected Sussex, United Kingdom.161 mated Female	A2	3	0	0	0	0	0	0	7	16	20	0	0	0	0	0	0	0	0	0	0	0	0	0	0	0	0	0	0	0	0	43
Infected Sussex, United Kingdom.161 mated Female	A2	4	0	0	0	2	1	1	5	6	11	3	1	1	0	0	0	0	0	0	0	0	0	0	0	0	0	0	0	0	0	31
Infected Sussex, United Kingdom.161 mated Female	A2	5	0	0	0	1	1	1	2	5	15	4	3	3	0	0	0	0	0	0	0	0	0	0	0	0	0	0	0	0	0	35
Infected Sussex, United Kingdom.161 mated Female	A8	1	0	0	0	1	0	0	0	14	5	2	0	0	0	0	0	0	0	0	0	0	0	0	0	0	0	0	0	0	0	22
Infected Sussex, United Kingdom.161 mated Female	A8	2	0	0	0	1	2	1	6	12	4	2	0	0	0	0	0	0	0	0	0	0	0	0	0	0	0	0	0	0	0	28
Infected Sussex, United Kingdom.161 mated Female	A8	3	0	0	0	0	0	5	6	5	5	4	3	0	0	0	0	0	0	0	0	0	0	0	0	0	0	0	0	0	0	28
Infected Sussex, United Kingdom.161 mated Female	A8	4	0	0	0	0	0	0	10	24	14	0	0	0	0	0	0	0	0	0	0	0	0	0	0	0	0	0	0	0	0	48
Infected Sussex, United Kingdom.161 mated Female	A8	5	0	0	0	0	1	1	3	21	18	0	0	0	0	0	0	0	0	0	0	0	0	0	0	0	0	0	0	0	0	44
Infected Sussex, United Kingdom.161 mated Male	A2	1	0	0	0	0	0	0	4	8	23	0	8	0	2	0	0	0	0	1	0	0	0	0	0	0	0	0	0	0	0	46
Infected Sussex, United Kingdom.161 mated Male	A2	2	0	0	0	0	2	0	5	14	19	1	3	0	0	0	0	0	0	0	0	0	0	0	0	0	0	0	0	0	0	44
Infected Sussex, United Kingdom.161 mated Male	A2	3	0	0	0	0	2	0	1	2	18	1	8	0	2	0	0	0	0	0	0	0	0	0	0	0	0	0	0	0	0	34
Infected Sussex, United Kingdom.161 mated Male	A2	4	0	0	0	2	2	5	6	3	2	1	6	1	4	1	0	1	0	1	0	0	0	0	0	0	0	0	0	0	0	35
Infected Sussex, United Kingdom.161 mated Male	A2	5	0	0	0	1	0	2	0	12	1	8	3	1	0	1	0	0	0	0	0	0	0	0	0	0	0	0	0	0	0	29
Infected Sussex, United Kingdom.161 mated Male	A8	1	0	0	0	2	3	1	8	4	5	8	0	1	0	0	0	0	0	0	0	0	0	0	0	0	0	0	0	0	0	32
Infected Sussex, United Kingdom.161 mated Male	A8	2	0	0	0	0	0	1	1	4	17	9	23	2	2	0	1	0	0	0	0	0	1	0	0	0	0	0	0	0	0	61
Infected Sussex, United Kingdom.161 mated Male	A8	3	0	0	0	1	0	2	0	5	5	9	6	0	0	0	0	0	0	0	0	0	0	0	0	0	0	0	0	0	0	28
Infected Sussex, United Kingdom.161 mated Male	A8	4	0	0	0	0	1	0	1	4	18	0	5	1	0	0	0	0	0	0	0	0	0	0	0	0	0	0	0	0	0	30
Infected Sussex, United Kingdom.161 mated Male	A8	5	0	0	0	0	1	0	0	5	13	0	5	0	1	0	0	0	0	0	0	0	0	0	0	0	0	0	0	0	0	25
Infected Sussex, United Kingdom.162 mated Female	A2	1	0	0	0	0	0	0	1	5	23	10	6	1	0	0	0	0	0	0	0	0	0	0	0	0	0	0	0	0	0	46
Infected Sussex, United Kingdom.162 mated Female	A2	2	0	0	0	0	2	2	2	11	17	3	7	1	0	0	0	0	0	0	0	0	0	0	0	0	0	0	0	0	0	45
Infected Sussex, United Kingdom.162 mated Female	A2	3	0	0	0	0	0	1	0	8	23	7	8	2	0	0	0	0	0	0	0	0	0	0	0	0	0	0	0	0	0	49
Infected Sussex, United Kingdom.162 mated Female	A2	4	0	0	0	0	0	1	6	5	23	9	5	2	2	0	0	0	0	0	0	0	0	0	0	0	0	0	0	0	0	53
Infected Sussex, United Kingdom.162 mated Female	A2	5	0	0	0	0	1	2	4	3	17	9	10	1	2	0	0	0	0	0	0	0	0	0	0	0	0	0	0	0	0	49
Infected Sussex, United Kingdom.162 mated Female	A9	1	0	0	0	1	1	1	6	3	9	4	14	1	0	0	0	0	0	0	0	0	0	0	0	0	0	0	0	0	0	40
Infected Sussex, United Kingdom.162 mated Female	A9	2	0	0	0	0	1	1	2	5	3	2	3	1	1	0	0	0	0	0	0	0	0	0	0	0	1	0	0	0	0	20
Infected Sussex, United Kingdom.162 mated Female	A9	3	0	0	0	2	8	6	0	2	1	3	0	2	0	5	0	0	1	2	1	1	0	0	0	0	0	0	0	0	0	34
Infected Sussex, United Kingdom.162 mated Female	A9	4	0	0	0	0	0	0	2	4	25	11	4	2	0	0	0	0	0	0	0	0	0	0	0	0	0	0	0	0	0	48
Infected Sussex, United Kingdom.162 mated Female	A9	5	0	0	0	0	0	0	0	2	18	6	19	4	0	0	0	0	0	0	0	0	0	0	0	0	0	0	0	0	0	49
Infected Sussex, United Kingdom.162 mated Male	A2	1	0	0	0	0	0	1	1	4	19	2	2	0	0	0	0	0	0	0	0	0	0	0	0	0	0	0	0	0	0	29
Infected Sussex, United Kingdom.162 mated Male	A2	2	0	0	0	0	0	0	0	0	9	5	15	6	7	2	0	0	0	0	1	0	0	0	0	0	0	0	0	0	0	45
Infected Sussex, United Kingdom.162 mated Male	A2	3	0	0	0	0	0	0	1	5	12	10	8	1	4	1	1	0	0	0	0	0	0	0	0	0	0	0	0	0	0	43
Infected Sussex, United Kingdom.162 mated Male	A2	4	0	0	0	1	1	0	1	4	0	13	0	12	0	0	0	0	0	0	0	0	0	0	0	0	0	0	0	0	0	32
Infected Sussex, United Kingdom.162 mated Male	A2	5	0	0	0	0	0	0	0	1	14	11	13	2	2	0	0	0	0	0	0	0	0	0	0	0	0	0	0	0	0	43
Infected Sussex, United Kingdom.162 mated Male	A9	1	0	0	0	1	1	0	0	0	2	7	4	5	0	0	0	1	0	0	0	0	0	0	0	0	0	0	0	0	0	21
Infected Sussex, United Kingdom.162 mated Male	A9	2	0	0	0	0	0	1	0	2	16	10	4	0	0	0	0	0	0	0	0	0	0	0	0	0	0	0	0	0	0	33
Infected Sussex, United Kingdom.162 mated Male	A9	3	0	0	0	0	0	0	1	2	6	5	8	6	1	0	0	0	0	0	0	0	0	0	0	0	0	0	0	0	0	29
Infected Sussex, United Kingdom.162 mated Male	A9	4	0	0	0	0	1	0	1	6	10	10	9	0	7	1	0	0	0	0	0	0	0	0	0	0	0	0	0	0	0	45
Infected Sussex, United Kingdom.162 mated Male	A9	5	0	0	0	0	0	0	4	7	10	4	9	2	5	0	1	0	0	0	0	0	0	0	0	0	0	0	0	0	0	42
Infected Tananarive, Madagascar mated Female	A1	1	0	0	0	0	0	2	0	5	21	7	9	1	0	1	0	1	0	0	0	0	0	0	0	0	0	0	0	0	0	47
Infected Tananarive, Madagascar mated Female	A1	2	0	0	0	0	0	1	1	16	18	7	2	0	1	0	0	0	0	0	0	0	0	0	0	0	0	0	0	0	0	46
Infected Tananarive, Madagascar mated Female	A1	3	0	0	0	0	1	0	4	9	17	10	5	1	1	0	0	0	0	0	0	0	0	0	0	0	0	0	0	0	0	48
Infected Tananarive, Madagascar mated Female	A1	4	0	0	0	2	1	2	1	1	5	8	2	2	3	0	0	0	0	0	0	0	0	0	0	0	0	0	0	0	0	27
Infected Tananarive, Madagascar mated Female	A1	5	0	0	0	2	3	0	1	1	0	3	0	10	0	2	0	0	0	0	0	0	0	0	0	0	0	0	0	0	0	22
Infected Tananarive, Madagascar mated Female	A8	1	0	0	0	0	2	1	9	1	2	2	4	1	0	0	4	0	1	0	0	0	0	0	0	0	0	0	0	0	0	27
Infected Tananarive, Madagascar mated Female	A8	2	0	0	0	0	2	3	0	0	12	7	8	7	2	0	0	0	0	0	0	0	0	0	0	0	0	0	0	0	0	41
Infected Tananarive, Madagascar mated Female	A8	3	0	0	0	1	0	0	2	2	2	9	5	0	0	0	0	0	0	0	0	0	0	0	0	0	0	0	0	0	0	21
Infected Tananarive, Madagascar mated Female	A8	4	0	0	0	0	0	1	2	14	12	7	7	4	1	2	0	0	0	0	0	0	0	0	0	0	0	0	0	0	0	50
Infected Tananarive, Madagascar mated Female	A8	5	0	0	0	1	0	1	0	3	0	6	4	10	0	3	0	0	0	0	0	0	0	0	0	0	0	0	0	0	0	28
Infected Tananarive, Madagascar mated Male	A1	1	0	0	0	0	0	0	0	0	15	10	15	2	3	0	2	1	0	0	0	0	0	0	0	0	0	0	0	0	0	48
Infected Tananarive, Madagascar mated Male	A1	2	0	0	0	0	0	0	0	5	5	5	19	4	4	3	0	0	0	0	0	0	0	0	0	0	0	0	0	0	1	46
Infected Tananarive, Madagascar mated Male	A1	3	0	0	0	0	0	1	0	9	7	5	9	5	2	4	0	0	0	1	0	0	0	0	0	0	0	1	1	0	1	46
Infected Tananarive, Madagascar mated Male	A1	4	0	0	0	1	0	0	0	3	3	6	0	4	4	0	2	1	0	0	0	2	0	0	1	1	0	0	0	0	0	28
Infected Tananarive, Madagascar mated Male	A1	5	0	0	0	1	0	0	0	2	1	6	5	1	4	1	0	0	0	0	0	0	0	0	0	0	0	0	0	0	0	21
Infected Tananarive, Madagascar mated Male	A8	1	0	0	0	0	0	0	0	3	2	2	7	7	3	1	1	0	0	0	0	0	0	0	0	0	0	0	0	0	0	26
Infected Tananarive, Madagascar mated Male	A8	2	0	0	0	1	0	0	0	1	0	1	7	17	6	4	1	0	0	0	0	0	0	0	0	0	0	0	0	0	0	38
Infected Tananarive, Madagascar mated Male	A8	3	0	0	0	0	0	0	0	3	7	7	13	8	5	1	1	0	2	0	0	0	0	0	0	0	0	0	0	0	0	47
Infected Tananarive, Madagascar mated Male	A8	4	0	0	0	0	0	1	1	6	7	6	16	10	4	1	1	0	0	0	0	0	0	0	0	0	0	0	0	1	1	55
Infected Tananarive, Madagascar mated Male	A8	5	0	0	0	0	0	0	0	0	0	6	13	11	4	2	2	2	1	0	0	0	1	0	0	0	0	0	0	0	1	43
Infected Crete, Greece virgin Female	E1	1	0	0	0	0	0	1	9	8	2	0	0	0	0	0	0	0	0	0	0	0	0	0	0	0	0	0	0	0	0	20
Infected Crete, Greece virgin Female	E1	2	0	0	0	0	0	0	0	2	7	9	8	2	3	1	0	0	0	0	0	0	0	0	0	0	0	0	0	0	0	32
Infected Crete, Greece virgin Female	E1	3	0	0	0	0	0	0	0	0	10	1	18	2	1	0	0	0	0	0	0	0	0	0	0	0	0	0	0	0	0	32
Infected Crete, Greece virgin Female	E1	4	0	0	0	1	1	2	0	2	0	5	0	13	0	5	0	1	0	0	0	0	0	0	0	0	0	0	0	0	0	30
Infected Crete, Greece virgin Female	E1	5	0	0	0	0	1	2	1	3	2	4	1	0	6	1	1	0	1	0	0	0	0	0	0	0	0	0	0	0	0	23
Infected Crete, Greece virgin Female	E2	1	0	0	0	0	1	0	3	0	3	2	6	3	2	0	0	2	0	0	0	0	0	0	0	0	0	0	0	0	0	22
Infected Crete, Greece virgin Female	E2	2	0	0	0	1	1	0	0	1	0	3	2	8	3	0	0	1	0	0	0	0	0	0	0	0	0	0	0	0	0	20
Infected Crete, Greece virgin Female	E2	3	0	0	0	1	2	2	4	4	4	2	1	0	0	0	0	0	0	0	0	0	0	0	0	0	0	0	0	0	0	20
Infected Crete, Greece virgin Female	E2	4	0	0	0	0	0	0	1	0	3	6	6	3	0	1	1	0	0	0	0	0	0	0	0	0	0	0	0	0	0	21
Infected Crete, Greece virgin Female	E2	5	0	0	0	0	0	0	0	0	5	9	7	1	2	1	1	0	0	0	0	0	0	0	0	0	0	0	0	0	0	26
Infected Crete, Greece virgin Female	E3	1	0	0	0	0	0	0	9	7	1	2	0	0	0	0	0	0	0	0	0	0	0	0	0	0	0	0	0	0	0	19
Infected Crete, Greece virgin Female	E3	2	0	0	0	0	0	0	1	0	3	5	13	4	2	0	0	0	0	0	0	0	0	0	0	0	0	0	0	0	0	28
Infected Crete, Greece virgin Female	E3	3	0	0	0	3	1	0	0	0	1	5	1	0	2	0	5	0	0	0	1	0	0	0	0	0	0	0	0	0	0	19
Infected Crete, Greece virgin Female	E3	4	0	0	0	1	1	2	0	1	0	6	0	7	3	3	2	0	0	0	0	0	0	0	0	0	0	0	0	0	0	26
Infected Crete, Greece virgin Female	E3	5	0	0	0	0	1	0	0	0	5	7	2	1	1	2	2	0	1	0	0	0	0	0	0	0	0	0	0	0	0	22
Infected Crete, Greece virgin Male	E1	1	0	0	0	1	1	0	0	4	1	5	0	8	1	4	2	0	0	0	0	0	0	0	0	0	0	0	0	0	0	27
Infected Crete, Greece virgin Male	E1	2	0	0	0	0	0	0	4	1	2	3	6	3	1	1	1	0	0	0	0	0	0	0	0	0	0	0	0	0	0	22
Infected Crete, Greece virgin Male	E1	3	0	0	0	0	0	0	2	2	3	6	16	4	6	0	2	0	0	0	0	0	0	0	0	0	0	0	0	0	0	41
Infected Crete, Greece virgin Male	E1	4	0	0	0	0	0	0	0	1	4	6	2	2	3	2	1	0	0	0	0	0	0	0	0	0	0	0	0	0	0	21
Infected Crete, Greece virgin Male	E1	5	0	0	0	0	0	0	0	0	1	3	22	6	1	1	0	0	0	0	0	0	0	0	0	0	0	0	0	0	0	34
Infected Crete, Greece virgin Male	E2	1	0	0	0	0	1	0	1	0	5	4	3	3	3	1	0	0	0	0	0	0	0	0	0	0	0	0	0	0	0	21
Infected Crete, Greece virgin Male	E2	2	0	0	0	2	0	0	1	0	0	5	2	14	2	1	0	0	0	0	0	0	0	0	0	0	0	0	0	0	0	27
Infected Crete, Greece virgin Male	E2	3	0	0	0	0	0	0	0	0	4	9	7	3	3	2	0	0	0	0	0	0	0	0	0	0	0	0	0	0	0	28
Infected Crete, Greece virgin Male	E2	4	0	0	0	2	0	1	0	2	0	8	0	14	1	5	0	0	0	0	0	0	0	0	0	0	0	0	0	0	0	33
Infected Crete, Greece virgin Male	E2	5	0	0	0	0	0	0	0	0	5	3	6	6	3	1	0	0	0	0	0	0	0	0	0	0	0	0	0	0	0	24
Infected Crete, Greece virgin Male	E3	1	0	0	0	1	0	0	0	0	2	18	6	19	4	0	0	0	0	0	0	0	0	0	0	0	0	0	0	0	0	50
Infected Crete, Greece virgin Male	E3	2	0	0	0	0	0	0	1	1	7	8	4	3	1	1	1	0	0	0	0	0	0	0	0	0	0	0	0	0	0	27
Infected Crete, Greece virgin Male	E3	3	0	0	0	0	0	0	0	0	0	3	6	1	4	0	0	0	0	0	0	0	0	0	0	0	0	0	0	0	0	14
Infected Crete, Greece virgin Male	E3	4	0	0	0	0	0	0	0	0	4	1	10	3	5	1	1	0	0	0	0	0	0	0	0	0	0	0	0	0	0	25
Infected Crete, Greece virgin Male	E3	5	0	0	0	0	0	0	0	2	6	7	14	1	7	3	0	0	0	0	0	0	0	0	0	0	0	0	0	0	0	40
Infected Ica, Peru virgin Female	E1	1	0	0	0	0	1	1	6	6	12	4	2	0	0	0	0	0	0	0	0	0	0	0	0	0	0	0	0	0	0	32
Infected Ica, Peru virgin Female	E1	2	0	0	0	0	1	0	3	8	5	4	1	1	0	0	0	0	0	0	0	0	0	0	0	0	0	0	0	0	0	23
Infected Ica, Peru virgin Female	E1	3	0	0	0	2	1	1	4	5	11	3	1	0	1	0	0	0	0	0	0	0	0	0	0	0	0	0	0	0	0	29
Infected Ica, Peru virgin Female	E1	4	0	0	0	0	1	7	18	20	2	1	0	0	0	0	0	0	0	0	0	0	0	0	0	0	0	0	0	0	0	49
Infected Ica, Peru virgin Female	E1	5	0	0	0	0	0	3	13	25	3	3	1	0	0	0	0	0	0	0	0	0	0	0	0	0	0	0	0	0	0	48
Infected Ica, Peru virgin Female	E2	1	0	0	0	0	0	2	11	20	6	1	1	0	0	0	0	0	0	0	0	0	0	0	0	0	0	0	0	0	0	41
Infected Ica, Peru virgin Female	E2	2	0	0	0	2	0	2	7	7	1	3	2	1	0	0	0	0	0	0	0	0	0	0	0	0	0	0	0	0	0	25
Infected Ica, Peru virgin Female	E2	3	0	0	0	0	0	2	6	30	7	1	1	0	0	0	0	0	0	0	0	0	0	0	0	0	0	0	0	0	0	47
Infected Ica, Peru virgin Female	E2	4	0	0	0	0	1	0	3	5	7	5	5	1	1	0	1	0	0	0	0	0	0	0	0	0	0	0	0	0	0	29
Infected Ica, Peru virgin Female	E2	5	0	0	0	1	0	2	2	16	7	3	3	2	0	0	0	0	0	0	0	0	0	0	0	0	0	0	0	0	0	36
Infected Ica, Peru virgin Female	E3	1	0	0	0	0	1	1	10	10	20	1	0	0	0	0	0	0	0	0	0	0	0	0	0	0	0	0	0	0	0	43
Infected Ica, Peru virgin Female	E3	2	0	0	0	0	1	0	4	11	23	2	3	1	1	0	0	0	0	0	0	0	0	0	0	0	0	0	0	0	0	46
Infected Ica, Peru virgin Female	E3	3	0	0	0	0	2	4	16	18	2	0	1	0	0	0	0	0	0	0	0	0	0	0	0	0	0	0	0	0	0	43
Infected Ica, Peru virgin Female	E3	4	0	0	0	0	0	4	2	3	21	6	10	1	1	0	0	0	0	0	0	0	0	0	0	0	0	0	0	0	0	48
Infected Ica, Peru virgin Female	E3	5	0	0	0	0	1	1	7	3	15	5	6	7	1	0	0	0	0	0	0	0	0	0	0	0	0	0	0	0	0	46
Infected Ica, Peru virgin Male	E1	1	0	0	0	0	0	1	3	7	6	6	1	1	0	0	0	0	0	0	0	0	0	0	0	0	0	0	0	0	0	25
Infected Ica, Peru virgin Male	E1	2	0	0	0	0	0	3	8	19	5	4	1	1	0	0	0	0	0	0	0	0	0	0	0	0	0	0	0	0	0	41
Infected Ica, Peru virgin Male	E1	3	0	0	0	0	1	1	7	5	0	3	0	1	1	0	0	0	0	0	0	0	0	0	0	0	0	0	0	0	0	19
Infected Ica, Peru virgin Male	E1	4	0	0	0	0	0	0	1	4	5	7	6	1	2	0	1	0	0	0	0	0	0	0	0	0	0	0	0	0	0	27
Infected Ica, Peru virgin Male	E1	5	0	0	0	3	1	0	1	5	2	4	2	0	2	0	1	0	0	0	0	0	0	0	0	0	0	0	0	0	0	21
Infected Ica, Peru virgin Male	E2	1	0	0	0	0	0	1	6	6	21	2	5	2	0	0	0	0	0	0	0	0	0	0	0	0	0	0	0	0	0	43
Infected Ica, Peru virgin Male	E2	2	0	0	0	1	0	0	0	3	4	9	3	0	3	2	0	0	0	0	0	0	0	0	0	0	0	0	0	0	0	25
Infected Ica, Peru virgin Male	E2	3	0	0	0	0	0	1	1	3	8	5	2	3	1	0	0	0	0	0	0	0	0	0	0	0	0	0	0	0	0	24
Infected Ica, Peru virgin Male	E2	4	0	0	0	0	0	0	0	0	8	6	9	1	0	0	0	0	0	0	0	0	0	0	0	0	0	0	0	0	0	24
Infected Ica, Peru virgin Male	E2	5	0	0	0	0	0	0	0	0	12	6	4	0	0	0	0	0	0	0	0	0	0	0	0	0	0	0	0	0	0	22
Infected Ica, Peru virgin Male	E3	1	0	0	0	0	0	4	1	14	11	1	5	6	4	1	1	1	0	0	0	0	0	0	0	0	0	0	0	0	0	49
Infected Ica, Peru virgin Male	E3	2	0	0	0	0	0	0	0	3	8	1	5	1	1	0	0	0	0	0	0	0	0	0	0	0	0	0	0	0	0	19
Infected Ica, Peru virgin Male	E3	3	0	0	0	0	0	1	0	3	6	5	6	2	1	0	0	0	0	0	0	0	0	0	0	0	0	0	0	0	0	24
Infected Ica, Peru virgin Male	E3	4	0	0	0	1	0	2	1	0	8	6	4	3	2	1	1	0	0	0	0	0	0	0	0	0	0	0	0	0	0	29
Infected Ica, Peru virgin Male	E3	5	0	0	0	0	1	3	0	4	3	6	3	4	3	0	0	0	0	1	0	0	0	0	0	0	0	0	0	0	0	28
Infected Monkey Hill, St. Kitts virgin Female	E1	1	0	0	0	1	0	0	0	0	1	5	8	16	13	4	1	0	0	0	0	0	0	0	0	0	0	0	0	0	0	49
Infected Monkey Hill, St. Kitts virgin Female	E1	2	0	0	0	1	1	4	0	0	0	5	3	8	0	2	1	1	1	1	0	0	0	0	0	0	0	0	0	0	0	28
Infected Monkey Hill, St. Kitts virgin Female	E1	3	0	0	0	2	1	0	0	1	0	1	0	4	0	4	0	1	0	3	0	0	0	0	0	0	0	0	0	0	0	17
Infected Monkey Hill, St. Kitts virgin Female	E1	4	0	0	0	1	1	1	0	1	1	1	2	2	1	1	1	1	0	0	0	0	0	0	0	2	0	0	0	0	0	16
Infected Monkey Hill, St. Kitts virgin Female	E1	5	0	0	0	0	0	0	0	0	0	6	12	7	12	4	2	2	0	0	0	0	0	0	0	0	0	0	0	0	0	45
Infected Monkey Hill, St. Kitts virgin Female	E2	1	0	0	0	1	0	1	0	0	1	2	6	6	5	5	1	1	0	0	0	0	0	0	0	0	0	0	0	0	0	29
Infected Monkey Hill, St. Kitts virgin Female	E2	2	0	0	0	1	0	0	1	0	1	5	3	14	6	9	0	0	0	0	0	0	0	0	0	0	0	0	0	0	0	40
Infected Monkey Hill, St. Kitts virgin Female	E2	3	0	0	0	2	0	0	0	0	0	1	0	2	2	2	0	4	2	0	0	0	0	0	0	0	0	0	0	0	0	15
Infected Monkey Hill, St. Kitts virgin Female	E2	4	0	0	0	1	0	0	1	0	0	2	7	13	12	1	3	0	0	0	0	0	0	0	0	0	0	0	0	0	0	40
Infected Monkey Hill, St. Kitts virgin Female	E2	5	0	0	0	0	0	0	0	0	3	6	2	5	5	1	0	0	0	0	0	0	0	0	0	0	0	0	0	0	1	23
Infected Monkey Hill, St. Kitts virgin Female	E3	1	0	0	0	0	0	0	0	1	3	6	5	4	1	0	0	1	0	0	2	0	0	0	0	0	0	0	0	0	1	24
Infected Monkey Hill, St. Kitts virgin Female	E3	2	0	0	0	2	0	0	0	1	0	4	4	12	0	10	0	2	0	1	0	0	0	0	0	0	0	0	0	0	0	36
Infected Monkey Hill, St. Kitts virgin Female	E3	3	0	0	0	1	0	1	0	1	0	4	5	7	2	2	7	0	0	0	0	1	0	0	0	0	0	0	0	0	0	31
Infected Monkey Hill, St. Kitts virgin Female	E3	4	0	0	0	0	0	0	0	0	2	7	5	3	3	2	2	0	2	0	1	0	0	0	0	0	0	0	0	0	0	27
Infected Monkey Hill, St. Kitts virgin Female	E3	5	0	0	0	1	0	0	0	1	0	2	2	11	2	3	1	1	2	2	0	0	0	0	1	0	0	0	0	0	0	29
Infected Monkey Hill, St. Kitts virgin Male	E1	1	0	0	0	2	0	1	0	0	0	0	0	1	2	3	1	1	0	1	0	1	0	0	0	1	0	4	0	3	0	21
Infected Monkey Hill, St. Kitts virgin Male	E1	2	0	0	0	0	0	0	0	0	1	1	2	2	6	2	2	0	1	1	1	0	1	1	1	0	0	0	0	2	4	28
Infected Monkey Hill, St. Kitts virgin Male	E1	3	0	0	0	0	1	0	0	0	1	0	0	0	2	2	2	0	1	0	3	0	4	0	0	0	0	0	2	0	2	20
Infected Monkey Hill, St. Kitts virgin Male	E1	4	0	0	0	1	0	1	0	0	0	0	0	0	1	0	3	2	0	2	0	2	0	2	0	0	0	1	0	2	0	17
Infected Monkey Hill, St. Kitts virgin Male	E1	5	0	0	0	1	0	0	0	0	0	1	0	4	0	5	2	4	1	3	0	1	0	6	1	0	0	1	0	0	0	30
Infected Monkey Hill, St. Kitts virgin Male	E2	1	0	0	0	1	0	0	0	0	1	0	1	0	2	6	0	2	4	2	0	2	0	0	2	2	0	2	0	2	1	30
Infected Monkey Hill, St. Kitts virgin Male	E2	2	0	0	0	0	0	0	0	0	0	0	0	0	2	4	7	2	0	2	3	0	0	0	2	0	0	0	2	0	2	26
Infected Monkey Hill, St. Kitts virgin Male	E2	3	0	0	0	0	1	0	0	0	0	0	0	1	0	3	2	0	2	0	2	0	2	0	0	0	1	0	2	0	1	17
Infected Monkey Hill, St. Kitts virgin Male	E2	4	0	0	0	0	1	0	0	0	0	0	1	2	3	1	1	0	1	0	1	0	0	0	1	0	4	0	3	0	0	19
Infected Monkey Hill, St. Kitts virgin Male	E2	5	0	0	0	0	0	0	0	0	3	0	3	1	3	0	5	1	5	0	1	0	0	0	0	0	0	0	0	0	8	30
Infected Monkey Hill, St. Kitts virgin Male	E3	1	0	0	0	1	0	1	0	0	0	1	0	0	0	2	2	2	0	1	0	3	0	4	0	0	0	0	0	2	0	19
Infected Monkey Hill, St. Kitts virgin Male	E3	2	0	0	0	0	0	0	0	0	1	1	2	5	0	0	5	1	1	1	0	1	0	0	1	0	1	0	0	0	6	26
Infected Monkey Hill, St. Kitts virgin Male	E3	3	0	0	0	0	0	0	2	0	0	3	1	0	3	0	0	0	0	0	0	0	0	0	0	0	10	0	0	0	0	19
Infected Monkey Hill, St. Kitts virgin Male	E3	4	0	0	0	0	0	0	0	0	0	2	1	0	0	3	1	1	0	0	3	0	1	2	1	0	0	0	1	0	1	17
Infected Monkey Hill, St. Kitts virgin Male	E3	5	0	0	0	1	0	0	0	0	0	0	3	1	0	0	3	1	1	0	0	3	0	1	2	1	0	0	0	1	0	18

## Sheet: Table A2-T&P
Line	Average Temperature (°C)	High Temperature (°C)	Low Temperature (°C)	Precipitation (mm)	Precipitation in wettest month (mm)		ncPick, a command or function, used to select a specific subset of data or features from a larger dataset:		Month Fly (Year) Temperatures (°C)	Accra, Ghana (2010)									Cape Town, South Africa (1954)									Kariba Dam, Zimbabwe (1963)									Le Reduit, Mauritius (2006)									Lujeri, Malawi (2009)
Accra, Ghana.163	27.6381	33.4993	22.1913	102.888	234.82		PRO NCPICK ; Open file and initialize the SDS interface.			Average Temperature			High Temperature			Low Temperature			Average Temperature			High Temperature			Low Temperature			Average Temperature			High Temperature			Low Temperature			Average Temperature			High Temperature			Low Temperature			Average Temperature			High Temperature
Accra, Ghana.165	27.6381	33.4993	22.1913	102.888	234.82					CLIMATE	ANOMALY	TEMP	CLIMATE	ANOMALY	TEMP	CLIMATE	ANOMALY	TEMP	CLIMATE	ANOMALY	TEMP	CLIMATE	ANOMALY	TEMP	CLIMATE	ANOMALY	TEMP	CLIMATE	ANOMALY	TEMP	CLIMATE	ANOMALY	TEMP	CLIMATE	ANOMALY	TEMP	CLIMATE	ANOMALY	TEMP	CLIMATE	ANOMALY	TEMP	CLIMATE	ANOMALY	TEMP	CLIMATE	ANOMALY	TEMP	CLIMATE
Accra, Ghana.167	27.6381	33.4993	22.1913	102.888	234.82		;IF N_ELEMENTS(filename) EQ 0 THEN filename = PICKFILE()		January	26.6667	1.55078	28.2175	32.6569	1.15966	33.8166	21.0555	1.89325	22.9487	20.468	-0.680703	19.7873	26.3695	-0.397778	25.9717	14.7123	-1.14572	13.5666	25.0086	-0.0141356	24.9944	30.6459	-0.182082	30.4638	19.4237	0.0556773	19.4794	26.1855	0.530109	26.7156	31.9638	0.37634	32.3402	20.5395	0.496911	21.0364	26.2351	0.785986	27.0211	31.7758
Accra, Ghana.169	27.6381	33.4993	22.1913	102.888	234.82		;IF NOT TEST_ISNC(filename) THEN BEGIN		February	27.4617	1.74284	29.2045	33.3393	1.69951	35.0388	21.8518	2.09059	23.9424	20.4688	-0.149203	20.3196	26.2531	0.249505	26.5026	14.8623	-0.660928	14.2013	25.0429	-0.753129	24.2898	30.6163	-1.62363	28.9927	19.5212	-0.227388	19.2938	26.1939	0.644567	26.8385	32.0341	0.548745	32.5829	20.5252	0.818608	21.3438	26.1907	0.572594	26.7633	31.8682
Accra, Ghana.171	27.6381	33.4993	22.1913	102.888	234.82		; PRINT, 'Invalid NC file ...'		March	27.5832	1.54329	29.1265	33.3324	1.67908	35.0115	22.0046	1.79734	23.802	19.3501	0.0921864	19.4423	25.244	-1.05219	24.1918	13.8364	0.65856	14.495	24.7576	-0.612658	24.1449	30.4234	-1.05797	29.3654	19.1631	-0.276757	18.8864	25.9204	0.794675	26.7151	31.6524	0.596028	32.2484	20.2298	1.05993	21.2898	25.5965	0.0664661	25.663	31.2622
Accra, Ghana.173	27.6381	33.4993	22.1913	102.888	234.82		; RETURN		April	27.5186	1.74364	29.2622	33.131	2.02081	35.1518	21.9192	1.87316	23.7923	16.7302	-0.202148	16.5281	22.653	0.346821	22.9999	11.3058	-0.159703	11.1461	23.6877	-0.917247	22.7705	29.3437	-1.26798	28.0757	18.125	-0.451818	17.6732	24.769	1.1488	25.9178	30.5709	1.08514	31.656	19.0752	1.08818	20.1633	24.5334	-0.62378	23.9096	30.1929
Accra, Ghana.175	27.6381	33.4993	22.1913	102.888	234.82		; ENDIF ELSE $		May	27.0842	1.41684	28.5011	32.8114	1.40688	34.2183	21.4206	1.60557	23.0262	13.9616	-0.410571	13.5511	19.8194	-1.16323	18.6562	8.67329	0.268832	8.94212	21.1341	-1.61841	19.5157	26.9632	-1.48609	25.4771	15.4362	-1.92565	13.5105	23.092	0.844631	23.9366	28.9565	0.857806	29.8144	17.3336	0.443874	17.7775	22.4427	0.650439	23.0932	28.2781
Accra, Ghana.177	27.6381	33.4993	22.1913	102.888	234.82		; PRINT, 'Valid NC file. Opening "' + filename + '"'		June	25.8012	1.18582	26.987	31.4706	1.29461	32.7652	20.2651	1.56589	21.831	12.303	0.497536	12.8005	18.0923	1.17945	19.2718	6.9598	0.402602	7.3624	18.6877	-0.629079	18.0586	24.4828	-0.763092	23.7197	13.1427	-1.17342	11.9693	21.4429	1.28832	22.7312	27.4177	0.931281	28.349	15.7591	1.45725	17.2163	20.27	1.64411	21.9141	26.0947
Accra, Ghana.179	27.6381	33.4993	22.1913	102.888	234.82				July	24.7788	1.15939	25.9382	30.4675	1.53301	32.0005	19.215	1.16223	20.3772	11.6531	-1.4945	10.1586	17.5026	-1.73935	15.7633	6.17853	-1.57078	4.60775	18.558	0.124269	18.6823	24.5058	0.158919	24.6648	12.9101	-0.525741	12.3843	20.7464	0.585364	21.3318	26.5757	0.437234	27.013	15.0709	0.805131	15.876	19.92	0.0319409	19.9519	25.6995
Accra, Ghana.181	27.6381	33.4993	22.1913	102.888	234.82		;filename = '/data/Nan/Complete_TAVG_LatLong1.nc'		August	24.4019	1.15943	25.5613	30.0926	1.81576	31.9083	18.7617	1.31279	20.0745	12.1932	-0.247825	11.9454	17.942	-0.142071	17.7999	6.6846	-0.626041	6.05856	21.0983	-0.650915	20.4474	26.9781	-0.369256	26.6089	15.3927	-1.02744	14.3652	20.632	0.641051	21.273	26.4294	0.538834	26.9682	14.8998	0.526757	15.4265	21.6253	0.721179	22.3465	27.5589
American Samoa	27.0252	32.9368	21.5142	377.032	743.17		;filename = '/data/Nan/Complete_TMAX_LatLong1.nc'		September	25.1787	0.850717	26.0294	30.8466	1.04528	31.8919	19.5035	1.21149	20.715	13.8769	-0.143631	13.7333	19.6253	0.357924	19.9832	8.17825	-0.297747	7.8805	24.8359	-0.159459	24.6764	30.4917	0.0237142	30.5154	19.2731	-0.129912	19.1432	21.3132	0.706145	22.0193	27.0828	0.391891	27.4747	15.5043	0.714902	16.2192	24.2942	1.09795	25.3922	29.8943
Athens, Greece	16.7595	22.636	10.8128	37.4408	130.75		;filename = '/data/Nan/Complete_TMIN_LatLong1.nc'		October	26.0897	0.993878	27.0836	31.734	1.25679	32.9907	20.383	1.20546	21.5885	15.6458	-0.598714	15.0471	21.298	-0.378291	20.9197	9.97116	-1.45491	8.51625	27.634	0.028557	27.6625	33.3501	-0.193944	33.1562	22.1002	0.575937	22.6761	22.4361	0.530455	22.9665	28.1026	0.338838	28.4415	16.6796	0.481212	17.1608	26.9058	0.18689	27.0927	32.569
Bahia, Brazil	23.7477	29.3679	18.0099	67.7858	211.56		;filename = '/data/Nan/Land_and_Ocean_LatLong1.nc'		November	26.8381	0.8256	27.6637	32.693	0.773825	33.4669	21.0166	0.874734	21.8914	17.7837	-0.448772	17.3349	23.4742	0.25732	23.7315	12.0608	-0.73655	11.3242	26.8334	0.102774	26.9362	32.4394	0.4525	32.8919	21.5124	0.695888	22.2083	24.0284	1.10109	25.1295	29.712	0.7923	30.5043	18.2179	1.0916	19.3095	27.3319	0.0969533	27.4288	33.0074
Bermuda	23	25	20.5833	94.09	162.87		;filename = '/data/Nan/full_data_monthly_v2020_1951_1960_10.nc'		December	26.6388	1.44344	28.0822	32.5257	1.20498	33.7306	20.999	1.30797	22.3069	19.3433	-0.517811	18.8255	25.1994	0.468889	25.6682	13.7116	-0.393218	13.3184	25.3562	-0.360082	24.9961	30.8429	-0.155521	30.6874	19.9814	-0.0569225	19.9244	25.5068	1.26104	26.7679	31.2494	1.20682	32.4562	19.779	1.15907	20.9381	26.6558	1.24106	27.8968	32.2529
Blacksburg, Virginia	12.0709	18.2878	5.91192	90.8208	142.98		;filename = '/data/Nan/full_data_monthly_v2020_1961_1970_10.nc'		Average	26.3368	1.30131	27.6381	32.0917	1.40752	33.4993	20.6996	1.49171	22.1913	16.1481	-0.35868	15.7895	21.9561	-0.16775	21.7883	10.5946	-0.4763	10.1183	23.5529	-0.45496	23.0979	29.2569	-0.538703	28.7183	17.9985	-0.372296	17.6262	23.5222	0.839687	24.3619	29.3123	0.675105	29.9874	17.8012	0.845285	18.6464	24.3334	0.539316	24.8728	30.0378
Bogota, Colombia	20.2719	26.0111	14.3995	132.279	215.59		;filename = '/data/Nan/full_data_monthly_v2020_1981_1990_10.nc'
Cape Town, South Africa	15.7895	21.7883	10.1183	66.9083	199.18		;filename = '/data/Nan/full_data_monthly_v2020_2001_2010_10.nc'
Cebu, Philippines	27.6393	33.479	21.9782	215.399	352.87		filename = '/data/Nan/full_data_monthly_v2020_2011_2019_10.nc'
Chiapas, Mexico	23.9306	30.1406	17.9056	101.958	310.24		print, 'file name: ', filename
Crete, Greece	18.984	24.7771	13.2862	64.9642	166.43
Fukushima, Japan	12.5025	18.2007	6.61096	103.246	229.99		cdfid = ncdf_open(filename)
Ica, Peru	18.2578	24.4346	12.3185	5.4542	25.33		if (n_elements(cdfid) eq 0) then $
Israel	20.2791	25.9554	14.3362	31.9292	158.38		message, 'Argument CDFID is undefined'
Kariba Dam, Zimbabwe	23.0979	28.7182	17.6262	57.0408	209.46
Le Reduit, Mauritius	24.3619	29.9874	18.6464	124.559	435.11		;--get file infomation
Lujeri, Malawi	24.8728	30.7458	18.9494	102.476	287.15		varnames = ''
Monkey Hill, St. Kitts	27.4548	33.1709	21.8131	133.308	292.87		fileinfo = ncdf_inquire(cdfid)
Montpellier, France.139	12.8772	18.7718	7.23085	77.7008	168.18		nvars = fileinfo.nvars
Montpellier, France.140	12.8772	18.7718	7.23085	77.7008	168.18
Montpellier, France.141	12.8772	18.7718	7.23085	77.7008	168.18		print, 'fileinfo:'
Montpellier, France.142	12.8772	18.7718	7.23085	77.7008	168.18		help, fileinfo
Montpellier, France.143	12.8772	18.7718	7.23085	77.7008	168.18
Montpellier, France.144	12.8772	18.7718	7.23085	77.7008	168.18		;--get variable names
Ogasawara Islands, Japan	23.2083	23.8333	22.5833	112.489	223.41		if (nvars gt 0) then begin
Plainville, Connecticut	10.1375	15.8951	4.40683	93.1275	212.94		varnames = strarr(nvars)
Pyrenees, Spain	8.19708	13.9032	2.61232	89.2067	137.4		for index =0L, nvars - 1L do begin
Queensferry, Scotland	8.28845	14.1573	2.52343	113.411	277.12		varinfo = ncdf_varinq(cdfid, index)
Queensland, Australia	25.7803	31.171	20.1075	45.0417	151.37		varnames[index] = varinfo.name
San Luis Potosi, Mexico	19.3754	25.4849	13.1464	31.2375	100.22		endfor
Southwest Harbor, Maine	6.77962	12.4538	1.18804	111.764	216.16		endif
Sussex, United Kingdom.161	11.8261	17.8632	6.07332	50.4258	104.84
Sussex, United Kingdom.162	11.8261	17.8632	6.07332	50.4258	104.84		print, 'varinfo:'
Tananarive, Madagascar	19.8096	25.4751	14.5485	175.853	747.87		help, varinfo
							print, 'varnames:'
							help, varnames
							print, varnames
							;--get attribute information
							varname = ''
							if (varname eq '') then begin
							fileinfo = ncdf_inquire(cdfid)
							natts = fileinfo.ngatts
							endif else begin
							varid = ncdf_varid(cdfid, 'var-name')
							varinfo = ncdf_inq(cdfid, varid)
							natts = varinfo.natts
							endelse
							;print, 'varinfo:'
							;help, varinfo
							print, 'number of attributes: ', natts
							;--get attribute names
							if (natts gt 0) then begin
							attnames = strarr(natts)
							for index =0L, natts - 1L do begin
							if (varname eq '') then begin
							name = ncdf_attname(cdfid, index, /global)
							endif else begin
							name = ncdf_attname(cdfid, varid, index)
							endelse
							attnames[index] = name
							endfor
							endif
							help, attnames
							print, attnames
							;--read out variable and data dimension
							print, ''
							print, 'nvars: ', nvars
							for index =0L, nvars - 1L do begin
							print, ''
							print, 'read variable name: ', varnames[index]
							varid = ncdf_varid(cdfid, varnames[index])
							ncdf_varget, cdfid, varid, data
							help, data
							print, 'maximum data: ', max(data)
							print, 'minimum data: ', min(data)
							endfor
							;--get variable value
							varid1 = ncdf_varid(cdfid, 'climatology')
							ncdf_varget, cdfid, varid1, data1
							varid2 = ncdf_varid(cdfid, 'temperature')
							ncdf_varget, cdfid, varid2, data2
							varid3 = ncdf_varid(cdfid, 'time')
							ncdf_varget, cdfid, varid3, data3
							varid4 = ncdf_varid(cdfid, 'longitude')
							ncdf_varget, cdfid, varid4, data4
							varid5 = ncdf_varid(cdfid, 'latitude')
							ncdf_varget, cdfid, varid5, data5
							varid6 = ncdf_varid(cdfid, 'land_mask')
							ncdf_varget, cdfid, varid6, data6
							ncdf_close, cdfid
							help, data1
							help, data2
							help, data3
							help, data4
							help, data5
							help, data6
							;--get sepecific info
							ind_long=where(data4 lt -62 and data4 gt -63, count)
							;ind_long=where(data4 lt 0 and data4 gt -1, count)
							if (count gt 0) then begin
							print, "multiple longitude number: ", count
							print, "logitude at ", ind_long, "is : ", data4[ind_long]
							endif
							ind_lat=where(data5 lt 18 and data5 gt 17, count)
							;ind_lat=where(data5 lt 51 and data5 gt 50, count)
							if (count gt 0) then begin
							print, "multiple latitude number: ", count
							print, "latitude at ", ind_lat, "is : ", data5[ind_lat]
							endif
							ind_time=where(data3 lt 2006 and data3 gt 2005, count)
							;ind_time=where(data3 lt 2012 and data3 gt 2011, count)
							if (count gt 0) then begin
							print, "multiple time number: ", count
							print, "time at ", ind_time, "are : ", data3(ind_time)
							endif
							climate = fltarr(12)
							anomal = fltarr(12)
							Temp = fltarr(12)
							for index =0L, 11 do begin
							climate[index] = data1[ind_long, ind_lat, index]
							anomal[index] = data2[ind_long, ind_lat, ind_time[0]+index]
							Temp[index] = climate[index] + anomal[index]
							endfor
							help, climate
							print, climate
							help, anomal
							print, anomal
							help, Temp
							print, Temp
							print, "Average monthly Climate: ", mean(climate)
							print, "Average monthly anomaly: ", mean(anomal)
							print, "Average monthly Temperature: ", mean(Temp)
							PRINT, 'Pick netCDF operation complete.'
							END
[truncated: 219 more columns]

## Sheet: Table A3A-hourly T&RH 2005-2010
Line	Tmax (°C)	Tmin (°C)	Trange (°C)	Rhmax (%)	Rhmin (%)	Rhrange (%)	T12-30 (°C)	T20-30 (°C)	RH60-100 (%)	T12-30°C & RH60-100%	T20-30°C & RH60-100%
Accra, Ghana.163	32.4733	21.7	10.7733	98.125	35.645	62.48	8474.67	8474.67	8609.33	8388.33	8388.33
Accra, Ghana.165	32.4733	21.7	10.7733	98.125	35.645	62.48	8474.67	8474.67	8609.33	8388.33	8388.33
Accra, Ghana.167	32.4733	21.7	10.7733	98.125	35.645	62.48	8474.67	8474.67	8609.33	8388.33	8388.33
Accra, Ghana.169	32.4733	21.7	10.7733	98.125	35.645	62.48	8474.67	8474.67	8609.33	8388.33	8388.33
Accra, Ghana.171	32.4733	21.7	10.7733	98.125	35.645	62.48	8474.67	8474.67	8609.33	8388.33	8388.33
Accra, Ghana.173	32.4733	21.7	10.7733	98.125	35.645	62.48	8474.67	8474.67	8609.33	8388.33	8388.33
Accra, Ghana.175	32.4733	21.7	10.7733	98.125	35.645	62.48	8474.67	8474.67	8609.33	8388.33	8388.33
Accra, Ghana.177	32.4733	21.7	10.7733	98.125	35.645	62.48	8474.67	8474.67	8609.33	8388.33	8388.33
Accra, Ghana.179	32.4733	21.7	10.7733	98.125	35.645	62.48	8474.67	8474.67	8609.33	8388.33	8388.33
Accra, Ghana.181	32.4733	21.7	10.7733	98.125	35.645	62.48	8474.67	8474.67	8609.33	8388.33	8388.33
American Samoa	29.6133	25.095	4.51833	91.1667	62.7067	28.46	8764	8764	8763.67	8763.67	8763.67
Athens, Greece	39.5983	1.395	38.2033	100	17.8767	82.1233	5842.5	2745.33	5927.83	3691.83	1104.33
Bahia, Brazil	35.4217	10.8633	24.5583	100	15.3017	84.6983	8234.83	4375.33	5704.17	5681.67	1928.17
Bermuda	28.6167	12.5117	16.105	97.8633	52.3967	45.4667	8762.67	5645.5	8677.5	8676.17	5600.83
Blacksburg, Virginia	34.0683	-15.435	49.5033	100	18.645	81.355	4256.17	1805.83	6627.83	2887.67	853.333
Bogota, Colombia	29.545	10.4333	19.1117	100	24.24	75.76	8734.83	3298.33	6561.17	6537.67	1138.67
Cape Town, South Africa	27.2167	10.4467	16.77	100	40.3733	59.6267	8678.67	1424	8504.5	8419.17	1278
Cebu, Philippines	33.17	22.8817	10.2883	97.2383	50.1683	47.07	8220.5	8220.5	8418.33	8180.17	8180.17
Chiapas, Mexico	34.7367	7.445	27.2917	100	23.1033	76.8967	8369.5	4202.5	7616.67	7409.17	3253.33
Crete, Greece	36.4467	4.84167	31.605	100	20.7367	79.2633	7204	3329.83	6295.67	5105	1599.17
Fukushima, Japan	32.5633	-9.515	42.0783	100	36.71	63.29	3983	1700.83	8302.83	3631	1531.83
Ica, Peru	28.445	10.09	18.355	96.1983	16.625	79.5733	8524.67	3286.83	4108.5	3923.67	186.167
Israel	42.415	1.065	41.35	100	6.45	93.55	5746	3139.17	3938.17	2620.17	1188.33
Kariba Dam, Zimbabwe	39.48	12.6217	26.8583	94.4067	12.8433	81.5633	7033.5	6093.33	3201.33	3189.5	2735.67
Le Reduit, Mauritius	29.5283	20.4417	9.08667	93.335	51.7183	41.6167	8761	8760.83	8681.33	8678.33	8678.17
Lujeri, Malawi	37.5783	8.14	29.4383	100	11.2183	88.7817	7970.33	4463.67	6264.17	5982.67	2699
Monkey Hill, St. Kitts	29.685	23.8567	5.82833	89.52	59.2717	30.2483	8762	8762	8760	8758	8758
Montpellier, France.139	35.2767	-1.78167	37.0583	100	19.6967	80.3033	5171.67	2142.17	6383	3273.83	811.667
Montpellier, France.140	35.2767	-1.78167	37.0583	100	19.6967	80.3033	5171.67	2142.17	6383	3273.83	811.667
Montpellier, France.141	35.2767	-1.78167	37.0583	100	19.6967	80.3033	5171.67	2142.17	6383	3273.83	811.667
Montpellier, France.142	35.2767	-1.78167	37.0583	100	19.6967	80.3033	5171.67	2142.17	6383	3273.83	811.667
Montpellier, France.143	35.2767	-1.78167	37.0583	100	19.6967	80.3033	5171.67	2142.17	6383	3273.83	811.667
Montpellier, France.144	35.2767	-1.78167	37.0583	100	19.6967	80.3033	5171.67	2142.17	6383	3273.83	811.667
Ogasawara Islands, Japan	29.23	15.575	13.655	98.4267	52.1767	46.25	8764	7062	8689.5	8689.5	7041
Plainville, Connecticut	35.2983	-18.2117	53.51	100	24.96	75.04	3806.67	1699	7227.5	2760.83	1025.5
Pyrenees, Spain	29.6467	-14.71	44.3567	100	12.48	87.52	2262.67	619	6448.67	742	1
Queensferry, Scotland	22.77	-3.43	26.2	100	51.0317	48.9683	2351.83	75.3333	8688.83	2293.17	71.5
Queensland, Australia	43.4583	4.51167	38.9467	100	4.92833	95.0717	5882.67	4272.5	2652.5	2318	1598.67
San Luis Potosi, Mexico	33.4283	-2.62833	36.0567	100	4.48	95.52	6119.33	2377.83	4403.83	2452.67	55.6667
Southwest Harbor, Maine	27.9233	-17.9517	45.875	100	34.6983	65.3017	3035	509.833	8068.67	2668.5	372.167
Sussex, United Kingdom.161	27.57	-3.54	31.11	100	35.9483	64.0517	3801.83	562.333	7962.17	3064.67	198.5
Sussex, United Kingdom.162	27.57	-3.54	31.11	100	35.9483	64.0517	3801.83	562.333	7962.17	3064.67	198.5
Tananarive, Madagascar	27.5517	5.13	22.4217	100	34.355	65.645	7199.5	2011.5	8086.67	6522.33	1473.5

## Sheet: Table A4-desiccation
line	Hours post desiccation	death counts									DGRP	Ma549 Males (days)	Ma549 Female (days)	Desiccated Male (in hours)	Desiccated Female (in hours)
MH_CF	20	1									DGRP_21	4.33	4.836	5.72891	11.72
MH_CF	20	1									DGRP_26	4.465	5.073	7.85884	8.52067
MH_CF	20	1									DGRP_28	5.248	4.966	8.57833	10.9203
MH_CF	20	1									DGRP_31	6.032	5.428	10.0393	12.8583
MH_CF	20	1									DGRP_40	5.886	5.297	9.8	14.9853
MH_CF	20	1									DGRP_41	5.442	5.385	7.46867	13.6277
MH_CF	21	0									DGRP_42	5.069	4.493	6.231	9.658
MH_CF	21	0									DGRP_57	5.931	5.581	6.657	8.952
MH_CF	21	0									DGRP_59	5.528	5.319	6.53367	11.58
MH_CF	21	0									DGRP_69	4.585	4.974	6.79558	8.18333
MH_CF	21	0									DGRP_73	4.055	3.872	6.043	8.284
MH_CF	21	0									DGRP_75	5.179	4.596	9.18733	13.3303
MH_CF	21	0									DGRP_83	5.956	4.702	8.19933	10.754
MH_CF	21	0									DGRP_85	6.31	5.203	8.12267	9.25233
MH_CF	21	0									DGRP_88	5.151	4.969	10.5753	14.4437
MH_CF	21	0									DGRP_91	5.447	4.688	8.632	11.3227
MH_CF	21	0									DGRP_93	5.897	5.735	7.81333	11.2137
MH_CF	21	0									DGRP_101	6.481	5.353	10.4593	14.4133
MH_CF	21	0									DGRP_105	6.699	5.697	6.142	9.19333
MH_CF	21	0									DGRP_129	4.674	4.808	8.06533	11.623
MH_CM	10.75	1									DGRP_136	5.863	5.807	12.1107	14.626
MH_CM	13	1									DGRP_138	5.744	5.08	8.233	8.06533
MH_CM	13	1									DGRP_142	5.68	5.012	6.79767	8.89367
MH_CM	13	1									DGRP_149	4.377	4.686	8.7598	11.2283
MH_CM	13	1									DGRP_153	4.94	4.818	6.54033	9.834
MH_CM	13	1									DGRP_158	5.003	4.936	7.26833	10.548
MH_CM	13	1									DGRP_176	5.448	6.136	8.62067	11.685
MH_CM	14.75	1									DGRP_177	4.871	4.673	8.301	12.3573
MH_CM	14.75	1									DGRP_181	4.707	4.854	9.427	13.0024
MH_CM	14.75	1									DGRP_195	5.145	5.261	8.44	16.6427
MH_CM	20	1									DGRP_208	5.995	5.29	12.6	16.65
MH_CM	20	1									DGRP_217	5.133	4.476	7.91	8.637
MH_CM	20	1									DGRP_227	3.752	3.788	7.67067	14.349
MH_CM	20	1									DGRP_228	5.86	5.235	8.75367	15.5403
MH_CM	20	1									DGRP_229	5.835	4.981	6.82033	10.1557
MH_CM	21	0									DGRP_235	5.413	4.904	11.8517	13.7803
MH_CM	21	0									DGRP_237	4.945	4.582	10.9323	13.5163
MH_CM	21	0									DGRP_239	4.599	4.316	7.16833	11.607
MH_CM	21	0									DGRP_256	5.11	4.999	10.813	14.5753
MH_CM	21	0									DGRP_280	5.24	4.518	7.06867	11.2577
MH_DF	7	1									DGRP_287	5.102	5.043	8.51633	11.924
MH_DF	7	1									DGRP_301	6.025	5.841	9.25933	14.3663
MH_DF	7	1									DGRP_303	4.877	4.811	8.087	12.323
MH_DF	8.5	1									DGRP_304	5.095	5.204	11.303	16.92
MH_DF	8.5	1									DGRP_306	5.142	5.286	10.4977	16.7173
MH_DF	8.5	1									DGRP_307	4.702	4.409	5.72833	10.0543
MH_DF	8.5	1									DGRP_309	5.198	4.254	8.423	10.198
MH_DF	8.5	1									DGRP_310	6.669	6.041	10.1033	17.2717
MH_DF	9.67	1									DGRP_313	4.508	4.789	11.3043	15.3583
MH_DF	9.67	1									DGRP_315	6.026	5.552	11.8967	13.3793
MH_DF	9.67	1									DGRP_317	6.287	5.621	7.427	9.13233
MH_DF	9.67	1									DGRP_318	5.018	4.509	10.2703	11.8147
MH_DF	9.67	1									DGRP_320	5.727	5.166	8.64067	17.7743
MH_DF	9.67	1									DGRP_321	3.888	3.549	9.38167	9.348
MH_DF	10.75	1									DGRP_324	5.052	4.149	6.09567	10.005
MH_DF	13	1									DGRP_332	3.985	3.814	12.7897	12.291
MH_DF	13	1									DGRP_335	4.052	4.266	6.13367	10.8297
MH_DF	13	1									DGRP_338	5.196	5.972	7.72767	9.881
MH_DF	13	1									DGRP_340	4.85	4.739	9.48467	14.816
MH_DF	13	1									DGRP_352	5.157	4.674	7.75109	13.5365
MH_DM	4	1									DGRP_356	5.256	5.341	9.32619	11.022
MH_DM	4	1									DGRP_357	5.711	5.164	10.4097	14.3657
MH_DM	5	1									DGRP_358	4.506	4.758	7.80619	12.8883
MH_DM	5	1									DGRP_359	4.965	4.534	8.08833	11.5285
MH_DM	6	1									DGRP_360	4.433	4.221	8.358	10.5976
MH_DM	6	1									DGRP_361	5.127	5.544	4.22967	6.709
MH_DM	6	1									DGRP_362	6.859	5.801	14.5783	14.443
MH_DM	6	1									DGRP_365	4.978	4.784	8.571	10.2543
MH_DM	6	1									DGRP_367	5.059	4.523	8.65167	8.88399
MH_DM	6	1									DGRP_370	5.238	4.894	6.602	7.77333
MH_DM	7	1									DGRP_371	5.639	5.139	12.083	13.105
MH_DM	7	1									DGRP_373	4.992	4.744	8.06208	13.3215
MH_DM	7	1									DGRP_375	4.88	5.031	9.76699	15.7667
MH_DM	7	1									DGRP_377	5.068	5.513	10.2727	15.7693
MH_DM	7	1									DGRP_379	4.893	5.47	8.91433	14.0457
MH_DM	7	1									DGRP_381	3.998	4.53	8.03933	10.23
MH_DM	8.5	1									DGRP_382	5.125	5.243	5.90233	8.01567
MH_DM	8.5	1									DGRP_383	5.085	4.764	10.2453	11.9667
MH_DM	8.5	1									DGRP_386	4.627	4.225	7.96433	13.1057
MH_DM	9.67	1									DGRP_391	5.713	5.419	9.62174	14.7961
Peru_CF	21	0									DGRP_392	5.072	4.723	5.973	9.57867
Peru_CF	21	0									DGRP_399	6.858	6.29	12.003	13.1757
Peru_CF	21	0									DGRP_405	6.573	6.809	10.6817	14.6633
Peru_CF	21	0									DGRP_406	5.393	5.181	8.479	13.3087
Peru_CF	21	0									DGRP_426	4.189	4.532	7.08733	7.80567
Peru_CF	21	0									DGRP_427	5.004	4.922	8.39067	14.6612
Peru_CF	21	0									DGRP_437	4.469	4.539	9.585	14.51
Peru_CF	21	0									DGRP_439	3.732	4.281	7.17889	8.84741
Peru_CF	21	0									DGRP_440	6.018	6.251	9.44133	13.4803
Peru_CF	21	0									DGRP_441	4.824	4.731	9.54233	12.4427
Peru_CF	21	0									DGRP_461	4.64	4.238	9.89861	9.78514
Peru_CF	21	0									DGRP_486	6.085	5.72	9.1592	12.8782
Peru_CF	21	0									DGRP_491	4.971	5.054	8.67283	13.7893
Peru_CF	21	0									DGRP_492	4.334	4.868	6.97733	9.64333
Peru_CF	21	0									DGRP_502	4.877	4.098	9.97067	12.843
Peru_CF	21	0									DGRP_509	5.561	5.2	7.377	10.8205
Peru_CF	21	0									DGRP_513	4.941	4.8	8.56	10.4127
Peru_CF	21	0									DGRP_517	5.274	4.486	8.84467	12.7047
Peru_CF	21	0									DGRP_530	6.002	4.765	9.55633	11.8963
Peru_CF	21	0									DGRP_535	5.446	5.859	9.21267	13.7817
Peru_CM	20	1									DGRP_555	6.5	5.368	10.5248	14.3853
Peru_CM	20	1									DGRP_563	6.042	5.28	10.9237	13.6423
Peru_CM	21	0									DGRP_584	4.626	5.085	9.30267	13.8437
Peru_CM	21	0									DGRP_595	4.762	4.227	8.83433	14.0391
Peru_CM	21	0									DGRP_639	4.104	5.052	11.183	15.68
Peru_CM	21	0									DGRP_642	5.453	5.295	14.7255	17.9758
Peru_CM	21	0									DGRP_646	5.568	5.129	7.00033	5.88367
Peru_CM	21	0									DGRP_703	5.198	4.935	7.334	9.14533
Peru_CM	21	0									DGRP_707	5.65	5.043	6.362	7.244
Peru_CM	21	0									DGRP_712	4.712	5.093	6.28033	11.411
Peru_CM	21	0									DGRP_714	5.103	4.731	6.84133	9.74567
Peru_CM	21	0									DGRP_716	5.679	5.175	8.30067	9.72167
Peru_CM	21	0									DGRP_721	4.533	4.702	10.9887	11.2207
Peru_CM	21	0									DGRP_730	5.741	5.837	9.76967	13.799
Peru_CM	21	0									DGRP_732	6.436	5.712	7.28167	9.062
Peru_CM	21	0									DGRP_737	4.09	4.56	8.76567	13.6597
Peru_CM	21	0									DGRP_738	5.42	4.939	7.85733	10.917
Peru_CM	21	0									DGRP_748	6.497	6.73	5.299	9.22667
Peru_CM	21	0									DGRP_757	4.189	4.507	9.09867	14.1473
Peru_CM	21	0									DGRP_761	5.342	5.139	10.1887	12.9717
Peru_DF	8.5	1									DGRP_765	5.504	4.962	6.023	8.22233
Peru_DF	9.67	1									DGRP_774	5.499	5.161	7.797	10.0533
Peru_DF	10.75	1									DGRP_776	5.823	5.316	8.727	11.2287
Peru_DF	13	1									DGRP_783	4.829	4.294	9.771	11.2757
Peru_DF	13	1									DGRP_786	4.1	4.557	8.438	9.34
Peru_DF	13	1									DGRP_787	4.196	4.211	9.93067	13.4637
Peru_DF	13	1									DGRP_790	4.071	4.506	7.22733	9.95533
Peru_DF	13	1									DGRP_796	6.325	5.466	7.33725	8.74716
Peru_DF	14.75	1									DGRP_799	6.557	5.024	11.2915	12.6897
Peru_DF	14.75	1									DGRP_801	5.528	5.225	0.22	12.0017
Peru_DF	14.75	1									DGRP_802	5.438	4.972	10.5673	13.693
Peru_DF	14.75	1									DGRP_804	5.97	4.971	7.036	7.804
Peru_DF	14.75	1									DGRP_805	4.611	4.399	7.92167	12.0847
Peru_DF	14.75	1									DGRP_808	6.947	6.213	8.854	18.2248
Peru_DF	14.75	1									DGRP_810	5.544	5.47	12.0324	14.2763
Peru_DF	14.75	1									DGRP_812	5.267	5.999	13.0147	14.8687
Peru_DF	20	1									DGRP_818	5.11	4.766	7.168	9.71067
Peru_DF	20	1									DGRP_819	5.633	5.526	5.933	8.72933
Peru_DF	20	1									DGRP_820	5.25	5.48	11.979	15.4057
Peru_DF	20	1									DGRP_821	5.609	4.756	9.94567	15.228
Peru_DM	10.75	1									DGRP_822	4.976	6.11	9.39233	15.9313
Peru_DM	10.75	1									DGRP_832	4.186	4.723	10.4667	11.4013
Peru_DM	10.75	1									DGRP_837	5.593	4.908	11.0167	13.655
Peru_DM	10.75	1									DGRP_843	5.358	4.915	9.492	11.4627
Peru_DM	10.75	1									DGRP_849	4.83	5.12	7.793	11.4517
Peru_DM	10.75	1									DGRP_850	4.887	4.957	8.335	11.2673
Peru_DM	13	1									DGRP_852	5.187	5.624	6.90067	9.60133
Peru_DM	13	1									DGRP_853	5.636	5.819	6.622	10.3827
Peru_DM	13	1									DGRP_855	6.16	5.635	9.48595	13.961
Peru_DM	13	1									DGRP_859	5.635	4.922	8.84	12.402
Peru_DM	13	1									DGRP_861	6.077	5.187	7.39533	11.155
Peru_DM	13	1									DGRP_879	4.788	4.734	7.21467	8.68067
Peru_DM	13	1									DGRP_882	6.554	5.555	8.342	10.06
Peru_DM	13	1									DGRP_884	5.948	5.617	7.91733	9.45
Peru_DM	13	1									DGRP_887	5.641	4.931	7.55933	9.14932
Peru_DM	13	1									DGRP_890	6.622	5.673	5.97567	14.4007
Peru_DM	13	1									DGRP_897	4.556	4.845	8.636	12.0833
Peru_DM	13	1									DGRP_900	4.831	5.298	9.04733	13.7553
Peru_DM	13	1									DGRP_907	4.882	5.148	10.12	11.659
Peru_DM	14.75	1									DGRP_908	5.434	5.484	10.9903	13.1127
											DGRP_911	6.218	5.884	7.444	11.032
											DGRP_913	6.291	5.806	11.8733	15.9633

## Sheet: Table A5-sleep
Time (30-min bins)	Uninfected CG mated female		Uninfected IP mated female		Uninfected MH mated female		Uninfected CG mated male		Uninfected IP mated male		Uninfected MH mated male				Infection status/line/mating status/sex	Trial	Replicate	Nighttime sleep (averaged from day 1 & 2)	Daytime sleep (averaged from day 1 & 2)
	Mean	SEM	Mean	SEM	Mean	SEM	Mean	SEM	Mean	SEM	Mean	SEM			Infected CG mated female	1	1	444	435
12	5.188	1.275	8.719	1.379	5.906	0.8284	6.625	0.9814	4.438	1.154	7.469	0.8507			Infected CG mated female	1	2	424.5	486.5
12.5	9.375	1.08	10.69	1.751	18.59	2.182	15.44	1.816	9.656	1.276	21.59	0.8809			Infected CG mated female	1	3	408	441
13	12.72	1.355	13	1.421	22.59	1.56	21.09	1.124	13.22	1.105	27.75	0.4815			Infected CG mated female	1	4	426.5	491			Group A	Group B	Sleep changes in nighttime and statistical tests				Sleep changes in daytime and statistical tests
13.5	17.41	0.6997	17.72	1.454	22.38	1.499	25.78	0.6456	14.06	1.405	28.06	0.5118			Infected CG mated female	1	5	419	490.5					Δ means (B-A) ± SEM	% changes [(B-A)/A]	p values	tests	Δ means (B-A) ± SEM	% changes [(B-A)/A]	p values	tests
14	18.09	1.072	21.5	1.243	23.19	1.426	23.66	1.021	14.44	1.702	27.34	1.027			Infected CG mated female	1	6	488	539			TABLE A5C1. Sleep parameter analyses in uninfected mated females and males
14.5	19.97	0.9985	21	1.725	23.88	1.192	25.81	0.6831	15.84	2.032	27.53	0.9343			Infected CG mated female	1	7	445	516.5			Uninfected MH mated male	Uninfected MH mated female	-104.3 ± 7.087	-0.164099	<0.0001	Unpaired T test	92.47 ± 17.49	0.36278	<0.0001	Unpaired T test
15	19.69	1.1	20.78	1.423	23.38	1.465	24.19	0.7718	15.13	1.802	27.56	1.093			Infected CG mated female	1	8	480	516.5			Uninfected CG mated male	Uninfected CG mated female	-137.8 ± 9.457	-0.239312	<0.0001	Welch's t test	81.00 ± 15.97	0.26087	<0.0001	Unpaired T test
15.5	19.63	0.9089	21.5	1.328	23	1.513	26.31	0.6031	16.19	1.73	28.97	0.3492			Infected CG mated female	1	9	381.5	490			Uninfected IP mated male	Uninfected IP mated female	86.78 ± 19.59	0.249496	<0.0001	Unpaired T test	40.52 ± 16.41	0.178336	0.0172	Welch's t test
16	21	1.162	21.78	1.002	24.16	1.465	26.25	0.5198	16.09	1.392	28.41	0.5713			Infected CG mated female	1	10	461	505			TABLE A5C2. Comparisons of uninfected mated MH females and males versus mutant females and males
16.5	19.97	1.464	20.97	1.49	24.38	1.545	25.06	0.735	15.69	1.551	27.44	0.9619			Infected CG mated female	2	11	437.5	490			Uninfected MH mated female	Uninfected CG mated female	-94.17 ± 9.833	-0.176946	<0.0001	ANOVA	44.41 ± 14.57	0.127917	0.0094	ANOVA
17	21.53	0.7803	21.19	1.287	23.91	1.211	26.5	0.675	15.25	1.482	28.53	0.6156			Infected CG mated female	2	12	435.5	523.5			Uninfected MH mated female	Uninfected IP mated female	-97.61 ± 13.64	-0.183528	<0.0001	ANOVA	-79.52 ± 18.06	-0.229041	<0.0001	ANOVA
17.5	21.47	1.122	21.84	1.251	24.22	0.8692	26.47	0.7254	16.78	1.837	28.5	0.7296			Infected CG mated female	2	13	431	477			Uninfected MH mated male	Uninfected CG mated male	-60.77 ± 6.555	-0.0955674	<0.0001	ANOVA	55.88 ± 18.67	0.219081	0.004	ANOVA
18	21.34	0.7136	21.31	1.63	23.63	2.04	25.19	0.6341	15.66	1.738	29.19	0.3027			Infected CG mated female	2	14	460.5	526			Uninfected MH mated male	Uninfected IP mated male	-288.7 ± 15.75	-0.453788	<0.0001	ANOVA	-27.56 ± 15.79	-0.108363	0.087	ANOVA
18.5	19.53	1.128	20.94	1.456	24.34	1.237	25.94	0.6897	16	1.76	29.53	0.1488			Infected CG mated female	2	15	468	515.5			TABLE A5C3. Sleep parameter analyses in infected vs. uninfected flies within the same line
19	21.5	0.9419	20.16	1.323	24.19	1.576	27.63	0.4551	15.66	1.58	29.41	0.1788			Infected CG mated female	2	16	480.5	513.5			Uninfected MH mated female	Infected MH mated female	-18.28 ± 10.48	-0.0342234	0.0869	Welch's t test	58.06 ± 12.06	0.167387	<0.0001	Welch's t test
19.5	19.59	0.7631	20.06	1.31	23.97	1.218	26.22	0.6234	16.53	1.68	28.06	0.4162			Infected CG mated female	2	17	400.5	485			Uninfected CG mated female	Infected CG mated female	-3.000 ± 9.623	-0.00685401	0.7564	Welch's t test	105.9 ± 11.45	0.270498	<0.0001	Welch's t test
20	19.5	1.141	20.38	1.544	23.88	1.66	27.25	0.4041	16.53	1.484	28.94	0.3861			Infected CG mated female	2	18	446	565			Uninfected IP mated female	Infected IP mated female	-30.50 ± 18.74	-0.0702441	0.1088	Unpaired T test	56.28 ± 25.42	0.210389	0.031	Welch's t test
20.5	20.28	1.391	20.75	1.304	22.84	1.489	25.28	0.629	16.97	1.461	29.25	0.229			Infected CG mated female	2	19	456	513.5			Uninfected MH mated male	Infected MH mated male	15.19 ± 5.557	0.0238919	0.0082	Unpaired T test	272.7 ± 18.43	1.07028	<0.0001	Unpaired T test
21	19.75	1.438	20.88	1.669	23.5	1.503	25.63	0.6611	15.59	1.763	28.63	0.3803			Infected CG mated female	2	20	451.5	534.5			Uninfected CG mated male	Infected CG mated male	21.28 ± 7.956	0.0370177	0.0095	Unpaired T test	199.1 ± 14.42	0.641546	<0.0001	Welch's t test
21.5	19.59	1.232	21	1.725	23.16	1.299	25.06	0.6237	15.56	1.587	28.63	0.3322			Infected CG mated female	2	21	429	488			Uninfected IP mated male	Infected IP mated male	50.72 ± 19.15	0.145899	0.0102	Unpaired T test	168.3 ± 18.46	0.741083	<0.0001	Welch's t test
22	20.38	1.351	20.94	1.486	23.19	1.707	25.44	0.7646	16.22	1.804	27.91	0.4075			Infected CG mated female	3	22	427	525.5			Uninfected MH virgin female	Infected MH virgin female	-30.00 ± 11.96	-0.0547246	0.0661	Mann-Whitney U test	54.16 ± 11.67	0.142594	<0.0001	Mann-Whitney U test
22.5	17.28	0.9205	17.16	1.544	23.16	1.269	24.78	1.278	14.25	1.555	28.25	0.33			Infected CG mated female	3	23	422.5	525			Uninfected CG virgin female	Infected CG virgin female	-17.52 ± 9.414	-0.0392993	0.0515	Mann-Whitney U test	84.58 ± 10.28	0.198359	<0.0001	Mann-Whitney U test
23	16.91	1.036	15.5	1.424	20.88	2.075	24.84	0.9971	13.84	1.393	26.13	0.5134			Infected CG mated female	3	24	419.5	545.5			Uninfected IP virgin female	Infected IP virgin female	-45.02 ± 12.70	-0.0968158	0.0008	Unpaired T test	50.77 ± 17.60	0.156887	0.0054	Unpaired T test
23.5	16.22	1.014	8.688	1.126	13.31	0.9645	17	0.9714	10.66	1.475	12.31	1.009			Infected CG mated female	3	25	381.5	433			Uninfected MH virgin male	Infected MH virgin male	15.88 ± 5.631	0.0248244	0.0119	Mann-Whitney U test	230.2 ± 17.92	0.679256	<0.0001	Unpaired T test
24	7.75	1.131	6.875	1.172	7.938	0.9888	5	0.9451	3.75	0.788	6.688	1.005			Infected CG mated female	3	26	444	494.5			Uninfected CG virgin male	Infected CG virgin male	18.27 ± 7.913	0.0314541	0.0243	Unpaired T test	159.3 ± 14.39	0.407209	<0.0001	Unpaired T test
24.5	9.063	1.256	9.219	1.189	10.56	1.279	6.688	1.11	4.313	1.132	7.406	0.966			Infected CG mated female	3	27	413.5	483.5			Uninfected IP virgin male	Infected IP virgin male	49.50 ± 18.33	0.137005	0.0092	Welch's t test	208.8 ± 17.64	0.814035	<0.0001	Welch's t test
25	12.56	1.185	10.28	1.35	12.81	1.086	10.53	1.482	5.531	1.216	9.281	0.9292			Infected CG mated female	3	28	439.5	516.5			TABLE A5C4. Sleep parameter analyses in mated and virgin males vs. females within the same line
25.5	17.22	1.176	10.88	1.21	16	0.9419	13.5	1.244	7.313	1.02	10.16	1.172			Infected CG mated female	3	29	403.5	426.5			Infected MH mated female	Infected MH mated male	137.8 ± 9.513	0.268302	<0.0001	Welch's t test	122.1 ± 13.38	0.301333	<0.0001	Welch's t test
26	18.72	0.8824	12.28	1.293	14.94	0.9969	14	1.031	9.969	1.172	11.38	1.003			Infected CG mated female	3	30	488.5	502.5			Infected CG mated female	Infected CG mated male	162.0 ± 8.152	0.372671	<0.0001	Unpaired T test	12.25 ± 9.164	0.0247286	0.1862	Unpaired T test
26.5	17.94	0.8144	12.19	1.379	16.31	1.021	15.13	1.065	9.625	1.555	11.91	1.03			Infected CG mated female	3	31	425	487			Infected IP mated female	Infected IP mated male	-5.563 ± 18.28	-0.013624	0.7619	Unpaired T test	71.55 ± 26.79	0.220747	0.0096	Unpaired T test
27	19.56	0.697	12.41	1.27	15.38	1.058	14.19	1.234	11.5	1.276	10.81	0.8974			Infected CG mated female	3	32	371.5	435			Infected MH virgin female	Infected MH virgin male	138.2 ± 10.43	0.266692	<0.0001	Welch's t test	135.6 ± 11.97	0.312803	<0.0001	Welch's t test
27.5	19.38	0.7787	12.25	1.549	15.63	1.195	15.88	1.046	13.09	1.365	11.38	0.8944			Infected CG mated male	1	1	645.5	546.5			Infected CG virgin female	Infected CG virgin male	172.3 ± 9.690	0.402758	<0.0001	Mann-Whitney U test	39.44 ± 10.13	0.0770886	0.0002	Mann-Whitney U test
28	18.56	0.5331	12.13	1.555	15.78	1.176	14.84	1.328	12.19	1.282	12.53	1.004			Infected CG mated male	1	2	660	530			Infected IP virgin female	Infected IP virgin male	-9.031 ± 13.90	-0.0214388	0.9601	Mann-Whitney U test	90.72 ± 20.51	0.242125	<0.0001	Unpaired T test
28.5	18.91	0.4926	12.81	1.392	16.19	0.8781	13.22	1.407	11.25	1.198	12.31	1.236			Infected CG mated male	1	3	648.5	531			TABLE A5C5. Effects of mating status on sleep parameters in male and female flies
29	19.47	0.6553	12.13	1.066	16.63	1.228	14.63	1.41	12.53	1.47	11.91	1.061			Infected CG mated male	1	4	651.5	533.5			Infected MH virgin female	Infected MH mated female	-4.641 ± 13.22	-0.00887688	0.6334	Mann-Whitney U test	-28.33 ± 6.825	-0.0652826	0.0001	Unpaired T test
29.5	19.44	0.8327	12.5	1.254	15.97	1.201	14.66	1.464	12.84	1.408	12.06	1.147			Infected CG mated male	1	5	581	471.5			Infected CG virgin female	Infected CG mated female	6.891 ± 9.178	0.016129	0.5729	Mann-Whitney U test	-13.67 ± 9.585	-0.0268049	0.0329	Mann-Whitney U test
30	19.88	0.6938	14.28	1.321	17	1.104	14.84	1.209	12.97	1.483	12.09	1.187			Infected CG mated male	1	6	585.5	494			Infected IP virgin female	Infected IP mated female	-16.05 ± 16.55	-0.0383516	0.3369	Welch's t test	-50.67 ± 25.06	-0.135344	0.0482	Welch's t test
30.5	18.06	0.8648	13.5	1.416	16.69	0.9229	14.38	1.134	10.44	1.08	12.66	1.158			Infected CG mated male	1	7	597	518.5			Infected MH virgin male	Infected MH mated male	-5.000 ± 4.968	-0.00761731	0.3181	Unpaired T test	-41.80 ± 16.60	-0.0734493	0.0144	Unpaired T test
31	18.31	1.403	13.41	1.49	17	0.9169	14.22	1.129	11.28	1.451	12.5	1.401			Infected CG mated male	1	8	578.5	526			Infected CG virgin male	Infected CG mated male	-3.406 ± 8.724	-0.00566572	0.6975	Unpaired T test	-40.86 ± 9.735	-0.0741144	<0.0001	Unpaired T test
31.5	18.41	1.688	13.31	1.475	16.59	1.305	13.81	1.217	10.91	1.494	12.72	1.284			Infected CG mated male	1	9	517	433			Infected IP virgin male	Infected IP mated male	-12.58 ± 15.92	-0.0306719	0.2803	Mann-Whitney U test	-69.84 ± 22.59	-0.150226	0.003	Unpaired T test
32	18.06	1.291	12.19	1.467	14.97	1.082	14.13	1.24	12.03	1.305	12	1.33			Infected CG mated male	1	10	557	479.5
32.5	17.44	1.369	12.69	1.372	16.13	1.172	15.22	0.9437	11.09	1.424	12.13	1.36			Infected CG mated male	2	11	539.5	489
33	16.75	0.9147	12.81	1.619	14.13	1.15	12.56	1.137	11.47	1.597	11.16	1.19			Infected CG mated male	2	12	552	485.5
33.5	17.81	1.07	10.09	1.549	13.16	1.138	13.66	1.434	8.781	1.263	11.38	1.329			Infected CG mated male	2	13	574	444.5
34	15.94	1.296	8.594	1.206	14.78	1.158	12.91	1.383	8.438	1.102	8.906	1.023			Infected CG mated male	2	14	618	523.5
34.5	13.09	1.31	8.531	1.274	14.72	0.8915	11.16	1.065	6.281	1.291	8.25	1.113			Infected CG mated male	2	15	601	494
35	10.53	1.079	7.563	1.3	10.44	1.218	11.06	1.391	5.906	0.8296	6.906	0.98			Infected CG mated male	2	16	612	489.5
35.5	10.47	1.538	5.813	1.118	7.875	1.053	10.41	1.278	5.688	0.8309	6.563	1.011			Infected CG mated male	2	17	619.5	481.5
36	7.125	1.478	4.344	1.189	8.188	1.008	6.719	1.485	4.219	0.9721	15.97	1.191			Infected CG mated male	2	18	623.5	501
36.5	6.5	1.097	12.03	1.696	16.09	0.8711	5.875	1.037	4.969	1.47	22	1.11			Infected CG mated male	2	19	608	515.5
37	11.72	1.312	13.66	1.538	19.44	0.6809	17.81	1.229	8.25	1.649	26.63	0.7416			Infected CG mated male	2	20	627.5	532
37.5	15.63	1.052	15.5	1.733	23.63	0.8853	24.13	0.6314	10.06	1.812	26.72	0.8651			Infected CG mated male	2	21	556.5	493
38	18.16	0.9991	19.41	1.606	22.03	1.438	26.44	0.5714	14.53	2.053	28.72	0.3763			Infected CG mated male	3	22	607	548
38.5	20.31	0.5562	18.75	1.462	22.22	1.452	26.16	0.5628	16.25	1.837	27.53	0.8376			Infected CG mated male	3	23	591.5	550
39	20.25	0.8095	18.94	1.398	24.22	1.037	27.22	0.9426	15.59	1.469	27.94	0.609			Infected CG mated male	3	24	579.5	534.5
39.5	20.72	0.5961	20.75	1.234	24.22	0.9814	26.84	0.624	14.94	1.666	29.56	0.1265			Infected CG mated male	3	25	557	413.5
40	19.16	1.117	19.63	1.303	24.81	1.176	26.91	0.68	15.5	1.631	28	0.7057			Infected CG mated male	3	26	570	497
40.5	21.41	1.126	19.16	1.596	23.94	1.469	26.81	0.5434	14.88	1.863	28.19	0.4126			Infected CG mated male	3	27	580.5	519
41	21.72	1.123	20.13	1.724	23.78	1.528	26.25	0.6912	16.78	1.713	27.66	0.5708			Infected CG mated male	3	28	580	487.5
41.5	20.5	1.101	20.63	1.327	25	1.042	26.34	0.9468	16.5	1.669	29.47	0.1419			Infected CG mated male	3	29	580.5	553.5
42	20.25	1.05	19.38	1.51	24.94	1.217	26.88	0.789	15.78	1.739	29.38	0.1892			Infected CG mated male	3	30	638.5	572.5
42.5	21.16	0.8305	18.38	1.933	24.97	1.171	26.97	0.7412	16.63	1.639	27.91	0.5739			Infected CG mated male	3	31	632	597
43	20.56	0.8375	19.63	1.75	24.53	1.033	27.06	0.8787	16.03	1.425	27.81	0.5964			Infected CG mated male	3	32	625	524
43.5	20.03	0.8584	20.19	1.587	24.5	1.578	26.41	0.9211	17	1.885	27.97	0.4456			Infected CG virgin female	1	1	433	523
44	20.69	1.031	19.09	1.683	23.97	1.553	27.38	0.7577	17	1.759	28.09	0.5262			Infected CG virgin female	1	2	284.5	379
44.5	21.28	0.787	19	1.644	24.31	1.23	27.22	0.7991	16.34	1.659	28.5	0.498			Infected CG virgin female	1	3	423.5	506.5
45	20.91	0.7872	20.22	1.597	23.63	1.73	27.72	0.5648	15.84	1.71	28.22	0.3352			Infected CG virgin female	1	4	421	457
45.5	19.38	0.9501	18.63	1.494	22.34	1.417	26.53	0.9525	16.97	1.865	28.19	0.4866			Infected CG virgin female	1	5	388	517.5
46	18	1.132	19.38	1.515	23.25	1.298	26.78	0.755	16.94	1.646	28.72	0.4336			Infected CG virgin female	1	6	424.5	505
46.5	19.34	0.7427	18.22	1.439	22.97	1.359	26.34	0.901	16.09	1.724	27.78	0.5867			Infected CG virgin female	1	7	398	482.5
47	16.97	0.7861	15.91	1.581	22.56	1.138	25.25	0.7419	15.88	1.631	24.66	0.6117			Infected CG virgin female	1	8	408	470.5
47.5	15.69	0.9119	9.125	1.141	14.56	1.324	15.38	1.568	11.69	1.705	11.41	1.462			Infected CG virgin female	1	9	401	559
48	7.406	1.194	4.688	0.8381	6.969	1.123	6.906	0.9872	4.313	0.7924	6.906	1.132			Infected CG virgin female	1	10	416	534.5
48.5	11.69	1.143	10.47	1.511	13.13	1.235	7.063	1.179	6.594	1.122	8.063	1.24			Infected CG virgin female	2	11	429	516
49	10.84	1.339	11.09	1.6	15.19	1.005	12.94	1.186	8.375	1.095	9.438	1.285			Infected CG virgin female	2	12	442.5	528.5
49.5	17.72	1.073	12.56	1.685	14.88	1.195	13.66	1.362	9.531	1.085	10.63	1.325			Infected CG virgin female	2	13	449	533
50	17.53	0.7391	12.16	1.291	16.03	1.187	12.75	1.413	8.75	1.096	10.22	1.244			Infected CG virgin female	2	14	456.5	550.5
50.5	19.19	1.223	12	1.455	17.94	1.128	13.72	1.4	10.22	1.243	11.47	1.41			Infected CG virgin female	2	15	424.5	524
51	20.78	0.9458	12.09	1.197	16.41	0.9001	14.13	1.244	10.72	1.186	10.69	1.089			Infected CG virgin female	2	16	410.5	546.5
51.5	20.63	0.9711	12.16	1.243	17.34	1.227	15.78	1.387	10.75	1.369	10	1.296			Infected CG virgin female	2	17	436	532
52	20.78	1.149	11.69	1.046	17.13	1.056	16.56	0.9878	9.531	1.062	10.53	1.168			Infected CG virgin female	2	18	489.5	527.5
52.5	20.66	0.951	12	1.216	17.09	1.22	14.78	1.284	11.66	1.339	12.09	1.229			Infected CG virgin female	2	19	446.5	509.5
53	19.94	0.881	12.19	1.443	16.06	1.017	15.41	1.338	10.69	1.292	12.88	0.9763			Infected CG virgin female	2	20	443	518.5
53.5	20.91	0.8734	13.53	1.398	17.19	1.028	15.69	1.336	11.16	1.241	11.53	1.091			Infected CG virgin female	2	21	418.5	515.5
54	20.22	0.7616	13.59	1.397	17.81	0.87	14.5	1.079	11.44	1.169	13.69	1.015			Infected CG virgin female	3	22	444	525
54.5	19.88	0.9265	12.16	1.29	17.25	0.9672	15.81	1.025	11.91	1.432	13.38	1.102			Infected CG virgin female	3	23	426.5	513.5
55	19.28	0.6028	11.44	1.27	15.94	1.235	13.94	1.099	9.563	1.43	12.88	0.9319			Infected CG virgin female	3	24	433.5	508
55.5	17.44	0.8889	12.53	0.9651	16.53	1.082	14	1.412	11.88	1.398	12.41	1.17			Infected CG virgin female	3	25	453.5	529
56	17	0.9191	12.44	1.555	17.22	1.083	14.63	1.11	11.84	1.508	13.06	1.243			Infected CG virgin female	3	26	476	539.5
56.5	16.13	1.18	13.44	1.368	15.13	1.101	15.25	1.295	10.53	1.307	12.22	1.333			Infected CG virgin female	3	27	464.5	525.5
57	15.84	1.308	11.75	1.357	13.31	0.9294	12.72	1.374	9.344	1.116	10.5	0.9354			Infected CG virgin female	3	28	447	531.5
57.5	13	1.22	11.09	1.748	11.97	0.9402	12.97	1.201	8.938	1.137	9.438	1.314			Infected CG virgin female	3	29	417	477.5
58	13.28	1.339	11.25	1.606	12.03	1.106	12.19	1.273	8.469	1.077	10.63	1.25			Infected CG virgin female	3	30	435	497
58.5	12.66	1.26	8.094	1.363	8.781	1.068	9.375	1.144	8.438	1.14	9.938	1.289			Infected CG virgin female	3	31	324	387
59	10.81	1.597	7.156	1.261	7.688	0.9687	8.063	1.147	6.156	1.006	6.219	1.039			Infected CG virgin female	3	32	525	585
59.5	6.156	1.385	4.938	0.8683	7.656	0.8515	7.656	1.297	4.219	0.9373	5.469	0.9959			Infected CG virgin male	1	1	657	604
															Infected CG virgin male	1	2	609	579
															Infected CG virgin male	1	3	619	629
															Infected CG virgin male	1	4	613.5	597.5
															Infected CG virgin male	1	5	594.5	565
															Infected CG virgin male	1	6	573	553.5
															Infected CG virgin male	1	7	571	521
															Infected CG virgin male	1	8	557.5	488.5
															Infected CG virgin male	1	9	593	595.5
															Infected CG virgin male	1	10	600.5	576.5
															Infected CG virgin male	2	11	599.5	579
															Infected CG virgin male	2	12	575	538
															Infected CG virgin male	2	13	627	593
															Infected CG virgin male	2	14	614.5	557
															Infected CG virgin male	2	15	635.5	535.5
															Infected CG virgin male	2	16	609.5	536
															Infected CG virgin male	2	17	608.5	539.5
															Infected CG virgin male	2	18	611.5	532
															Infected CG virgin male	2	19	619.5	555
															Infected CG virgin male	2	20	580	500
															Infected CG virgin male	2	21	551.5	529.5
															Infected CG virgin male	3	22	545.5	507.5
															Infected CG virgin male	3	23	540.5	497
															Infected CG virgin male	3	24	533	486.5
															Infected CG virgin male	3	25	589	557
															Infected CG virgin male	3	26	596.5	547.5
															Infected CG virgin male	3	27	584	519
															Infected CG virgin male	3	28	586	502.5
															Infected CG virgin male	3	29	659.5	566
															Infected CG virgin male	3	30	643.5	559.5
															Infected CG virgin male	3	31	632.5	530.5
															Infected CG virgin male	3	32	673.5	639.5
															Infected IP mated female	1	1	390	245.5
															Infected IP mated female	1	2	300	130.5
															Infected IP mated female	1	3	328.5	376
															Infected IP mated female	1	4	435	363
															Infected IP mated female	1	5	515	391
															Infected IP mated female	1	6	405	396
															Infected IP mated female	1	7	526	498.5
															Infected IP mated female	1	8	300	162
															Infected IP mated female	1	9	384.5	171
															Infected IP mated female	1	10	195	338
															Infected IP mated female	2	11	361.5	296
															Infected IP mated female	2	12	404	328.5
															Infected IP mated female	2	13	321	231
															Infected IP mated female	2	14	444	288.5
															Infected IP mated female	2	15	351.5	175.5
															Infected IP mated female	2	16	426	113
															Infected IP mated female	2	17	422.5	164.5
															Infected IP mated female	2	18	382.5	294
															Infected IP mated female	2	19	385.5	487
															Infected IP mated female	2	20	449.5	459
															Infected IP mated female	2	21	541	414
															Infected IP mated female	3	22	451.5	520.5
															Infected IP mated female	3	23	605.5	524
															Infected IP mated female	3	24	367.5	302.5
															Infected IP mated female	3	25	410	259
															Infected IP mated female	3	26	319.5	444.5
															Infected IP mated female	3	27	425.5	393
															Infected IP mated female	3	28	453	430.5
															Infected IP mated female	3	29	390	347
															Infected IP mated female	3	30	456	379
															Infected IP mated female	3	31	351	246.5
															Infected IP mated female	3	32	422	195.5
															Infected IP mated male	1	1	185	238.5
															Infected IP mated male	1	2	360.5	318
															Infected IP mated male	1	3	421	498
															Infected IP mated male	1	4	428.5	421
															Infected IP mated male	1	5	388.5	338
															Infected IP mated male	1	6	356.5	442.5
															Infected IP mated male	1	7	315	328.5
															Infected IP mated male	1	8	343.5	262.5
															Infected IP mated male	1	9	417	491.5
															Infected IP mated male	1	10	465	452
															Infected IP mated male	2	11	351	327
															Infected IP mated male	2	12	461.5	503
															Infected IP mated male	2	13	384.5	314
															Infected IP mated male	2	14	449.5	383.5
															Infected IP mated male	2	15	418.5	445
															Infected IP mated male	2	16	439	434
															Infected IP mated male	2	17	248	311.5
															Infected IP mated male	2	18	425	357
															Infected IP mated male	2	19	484.5	474
															Infected IP mated male	2	20	427	418.5
															Infected IP mated male	2	21	373.5	356
															Infected IP mated male	3	22	378	502.5
															Infected IP mated male	3	23	326	173.5
															Infected IP mated male	3	24	396.5	260
															Infected IP mated male	3	25	445.5	561.5
															Infected IP mated male	3	26	479	462.5
															Infected IP mated male	3	27	386	464.5
															Infected IP mated male	3	28	503	531
															Infected IP mated male	3	29	431.5	353.5
															Infected IP mated male	3	30	420.5	315
															Infected IP mated male	3	31	417	484.5
															Infected IP mated male	3	32	416	431.5
															Infected IP virgin female	1	1	413.5	259.5
															Infected IP virgin female	1	2	304	259.5
															Infected IP virgin female	1	3	388	412
															Infected IP virgin female	1	4	401.5	367.5
															Infected IP virgin female	1	5	433	438
															Infected IP virgin female	1	6	408.5	424
															Infected IP virgin female	1	7	366	384.5
															Infected IP virgin female	1	8	393.5	404
															Infected IP virgin female	1	9	426.5	373.5
															Infected IP virgin female	1	10	533.5	501
															Infected IP virgin female	2	11	458	472
															Infected IP virgin female	2	12	530	497
															Infected IP virgin female	2	13	420	480
															Infected IP virgin female	2	14	447	495.5
															Infected IP virgin female	2	15	406	257.5
															Infected IP virgin female	2	16	406.5	367
															Infected IP virgin female	2	17	433	245.5
															Infected IP virgin female	2	18	430.5	233.5
															Infected IP virgin female	2	19	395.5	293.5
															Infected IP virgin female	2	20	417.5	311.5
															Infected IP virgin female	2	21	409.5	359
															Infected IP virgin female	3	22	409.5	357
															Infected IP virgin female	3	23	353	290
															Infected IP virgin female	3	24	352.5	395.5
															Infected IP virgin female	3	25	424	395.5
															Infected IP virgin female	3	26	440.5	387.5
															Infected IP virgin female	3	27	481.5	401
															Infected IP virgin female	3	28	483.5	447
															Infected IP virgin female	3	29	396	408
															Infected IP virgin female	3	30	456.5	422
															Infected IP virgin female	3	31	339	361
															Infected IP virgin female	3	32	475.5	286
															Infected IP virgin male	1	1	454	568.5
															Infected IP virgin male	1	2	328.5	533
															Infected IP virgin male	1	3	435	493
															Infected IP virgin male	1	4	435	407.5
															Infected IP virgin male	1	5	448.5	600.5
															Infected IP virgin male	1	6	469.5	583.5
															Infected IP virgin male	1	7	489	563.5
															Infected IP virgin male	1	8	468	581
															Infected IP virgin male	1	9	333.5	286
															Infected IP virgin male	1	10	417.5	353
															Infected IP virgin male	2	11	403.5	496
															Infected IP virgin male	2	12	370.5	502
															Infected IP virgin male	2	13	466	520.5
															Infected IP virgin male	2	14	474.5	541.5
															Infected IP virgin male	2	15	337.5	379.5
															Infected IP virgin male	2	16	371.5	401
															Infected IP virgin male	2	17	441.5	497.5
															Infected IP virgin male	2	18	439.5	502.5
															Infected IP virgin male	2	19	454.5	408.5
															Infected IP virgin male	2	20	405.5	371
															Infected IP virgin male	2	21	393	468.5
															Infected IP virgin male	3	22	442.5	477.5
															Infected IP virgin male	3	23	470	500.5
															Infected IP virgin male	3	24	428.5	511
															Infected IP virgin male	3	25	317.5	345
															Infected IP virgin male	3	26	365.5	340.5
															Infected IP virgin male	3	27	369	423
															Infected IP virgin male	3	28	388	434.5
															Infected IP virgin male	3	29	425.5	487.5
															Infected IP virgin male	3	30	455.5	505.5
															Infected IP virgin male	3	31	200.5	289
															Infected IP virgin male	3	32	445.5	517
															Infected MH mated female	1	1	472	399
															Infected MH mated female	1	2	493.5	408
															Infected MH mated female	1	3	454.5	385
															Infected MH mated female	1	4	449.5	395
															Infected MH mated female	1	5	439.5	344
															Infected MH mated female	1	6	535	433
															Infected MH mated female	1	7	538	465
															Infected MH mated female	1	8	536	454
															Infected MH mated female	1	9	535.5	408
															Infected MH mated female	1	10	503	377.5
															Infected MH mated female	2	11	572.5	439
															Infected MH mated female	2	12	557.5	441.5
															Infected MH mated female	2	13	565	417.5
															Infected MH mated female	2	14	529	410.5
															Infected MH mated female	2	15	564	335
															Infected MH mated female	2	16	550	381
															Infected MH mated female	2	17	573.5	412.5
															Infected MH mated female	2	18	572.5	370
															Infected MH mated female	2	19	543.5	413.5
															Infected MH mated female	2	20	544.5	383.5
															Infected MH mated female	2	21	552	408.5
															Infected MH mated female	3	22	556.5	431.5
															Infected MH mated female	3	23	538	414.5
															Infected MH mated female	3	24	548.5	403.5
															Infected MH mated female	3	25	561	413.5
															Infected MH mated female	3	26	493	369.5
															Infected MH mated female	3	27	422.5	389
															Infected MH mated female	3	28	453	452.5
															Infected MH mated female	3	29	462	416.5
															Infected MH mated female	3	30	449.5	388.5
															Infected MH mated female	3	31	431	417
															Infected MH mated female	3	32	438.5	389
															Infected MH mated male	1	1	646	425
															Infected MH mated male	1	2	633.5	449
															Infected MH mated male	1	3	629	434
															Infected MH mated male	1	4	623	454.5
															Infected MH mated male	1	5	623.5	447.5
															Infected MH mated male	1	6	611	435.5
															Infected MH mated male	1	7	648	490.5
															Infected MH mated male	1	8	642.5	508
															Infected MH mated male	1	9	653	486
															Infected MH mated male	1	10	636	523.5
															Infected MH mated male	2	11	638.5	480.5
															Infected MH mated male	2	12	627.5	528
															Infected MH mated male	2	13	660	577
															Infected MH mated male	2	14	655.5	554
															Infected MH mated male	2	15	649	571.5
															Infected MH mated male	2	16	656	569
															Infected MH mated male	2	17	656.5	601.5
															Infected MH mated male	2	18	680.5	600
															Infected MH mated male	2	19	684.5	630
															Infected MH mated male	2	20	671	645
															Infected MH mated male	2	21	667	638
															Infected MH mated male	3	22	673.5	654.5
															Infected MH mated male	3	23	617.5	404.5
															Infected MH mated male	3	24	643.5	544
															Infected MH mated male	3	25	654.5	558.5
															Infected MH mated male	3	26	643.5	520
															Infected MH mated male	3	27	651.5	510
															Infected MH mated male	3	28	670	523
															Infected MH mated male	3	29	680	578
															Infected MH mated male	3	30	679	538.5
															Infected MH mated male	3	31	677.5	559.5
															Infected MH mated male	3	32	662	435.5
															Infected MH virgin female	1	1	384	394
															Infected MH virgin female	1	2	420	431.5
															Infected MH virgin female	1	3	435.5	418.5
															Infected MH virgin female	1	4	472.5	448.5
															Infected MH virgin female	1	5	408.5	464
															Infected MH virgin female	1	6	443.5	434
															Infected MH virgin female	1	7	530.5	414
															Infected MH virgin female	1	8	517.5	432
															Infected MH virgin female	1	9	531.5	424.5
															Infected MH virgin female	1	10	565.5	445.5
															Infected MH virgin female	2	11	567.5	433.5
															Infected MH virgin female	2	12	555	451.5
															Infected MH virgin female	2	13	528.5	404
															Infected MH virgin female	2	14	570	440.5
															Infected MH virgin female	2	15	563	422
															Infected MH virgin female	2	16	590	420.5
															Infected MH virgin female	2	17	552	417.5
															Infected MH virgin female	2	18	579	367.5
															Infected MH virgin female	2	19	548	444
															Infected MH virgin female	2	20	560.5	453.5
															Infected MH virgin female	2	21	585.5	472.5
															Infected MH virgin female	3	22	575.5	448.5
															Infected MH virgin female	3	23	533	431
															Infected MH virgin female	3	24	532.5	412.5
															Infected MH virgin female	3	25	552	461.5
															Infected MH virgin female	3	26	562	501.5
															Infected MH virgin female	3	27	496	407
															Infected MH virgin female	3	28	491	440
															Infected MH virgin female	3	29	477.5	428.5
															Infected MH virgin female	3	30	470	428.5
															Infected MH virgin female	3	31	496	451.5
															Infected MH virgin female	3	32	489	428.5
															Infected MH virgin male	1	1	660.5	574.5
															Infected MH virgin male	1	2	661	499.5
															Infected MH virgin male	1	3	678	612
															Infected MH virgin male	1	4	685	604
															Infected MH virgin male	1	5	678	586
															Infected MH virgin male	1	6	654.5	553.5
															Infected MH virgin male	1	7	660	596.5
															Infected MH virgin male	1	8	648.5	593
															Infected MH virgin male	1	9	623.5	524.5
															Infected MH virgin male	1	10	647.5	514.5
															Infected MH virgin male	2	11	671	668.5
															Infected MH virgin male	2	12	672	664.5
															Infected MH virgin male	2	13	676.5	656
															Infected MH virgin male	2	14	686	653.5
															Infected MH virgin male	2	15	679	661
															Infected MH virgin male	2	16	663.5	621.5
															Infected MH virgin male	2	17	665	613.5
															Infected MH virgin male	2	18	649.5	583.5
															Infected MH virgin male	2	19	667.5	608.5
															Infected MH virgin male	2	20	658	601
															Infected MH virgin male	2	21	643	550.5
															Infected MH virgin male	3	22	635	533
															Infected MH virgin male	3	23	654.5	557
															Infected MH virgin male	3	24	653.5	535
															Infected MH virgin male	3	25	635.5	529.5
															Infected MH virgin male	3	26	663	532.5
															Infected MH virgin male	3	27	619.5	490
															Infected MH virgin male	3	28	630.5	463
															Infected MH virgin male	3	29	623.5	498
															Infected MH virgin male	3	30	634	487.5
															Infected MH virgin male	3	31	634.5	424.5
															Infected MH virgin male	3	32	693	621.5
															Uninfected CG mated female	1	1	360	298.5
															Uninfected CG mated female	1	2	433.5	377.5
															Uninfected CG mated female	1	3	443.5	398.5
															Uninfected CG mated female	1	4	480	405.5
															Uninfected CG mated female	1	5	317.5	319
															Uninfected CG mated female	1	6	377.5	348.5
															Uninfected CG mated female	1	7	381.5	360
															Uninfected CG mated female	1	8	369.5	361
															Uninfected CG mated female	1	9	419.5	310.5
															Uninfected CG mated female	1	10	458.5	351.5
															Uninfected CG mated female	2	11	422.5	384
															Uninfected CG mated female	2	12	444.5	348.5
															Uninfected CG mated female	2	13	421.5	354
															Uninfected CG mated female	2	14	443.5	395.5
															Uninfected CG mated female	2	15	447	382.5
															Uninfected CG mated female	2	16	466	435
															Uninfected CG mated female	2	17	381	288
															Uninfected CG mated female	2	18	453	400
															Uninfected CG mated female	2	19	449	419.5
															Uninfected CG mated female	2	20	444	402
															Uninfected CG mated female	2	21	420	401
															Uninfected CG mated female	3	22	480.5	478.5
															Uninfected CG mated female	3	23	479.5	485
															Uninfected CG mated female	3	24	495.5	513.5
															Uninfected CG mated female	3	25	444.5	343.5
															Uninfected CG mated female	3	26	501.5	418
															Uninfected CG mated female	3	27	516	446.5
															Uninfected CG mated female	3	28	501	450.5
															Uninfected CG mated female	3	29	425.5	338.5
															Uninfected CG mated female	3	30	487.5	445
															Uninfected CG mated female	3	31	414.5	440
															Uninfected CG mated female	3	32	426.5	429.5
															Uninfected CG mated male	1	1	583.5	184
															Uninfected CG mated male	1	2	608	295
															Uninfected CG mated male	1	3	594.5	325.5
															Uninfected CG mated male	1	4	597.5	304.5
															Uninfected CG mated male	1	5	532.5	242.5
															Uninfected CG mated male	1	6	602	375
															Uninfected CG mated male	1	7	587.5	372.5
															Uninfected CG mated male	1	8	599.5	416.5
															Uninfected CG mated male	1	9	537.5	171
															Uninfected CG mated male	1	10	577	267
															Uninfected CG mated male	2	11	578.5	248
															Uninfected CG mated male	2	12	569	214
															Uninfected CG mated male	2	13	531.5	266
															Uninfected CG mated male	2	14	558	349.5
															Uninfected CG mated male	2	15	572	329.5
															Uninfected CG mated male	2	16	575.5	308
															Uninfected CG mated male	2	17	544.5	276.5
															Uninfected CG mated male	2	18	596.5	324.5
															Uninfected CG mated male	2	19	585	383.5
															Uninfected CG mated male	2	20	574	295
															Uninfected CG mated male	2	21	498	241
															Uninfected CG mated male	3	22	568.5	358
															Uninfected CG mated male	3	23	570.5	366.5
															Uninfected CG mated male	3	24	568	372.5
															Uninfected CG mated male	3	25	542	250
															Uninfected CG mated male	3	26	589.5	370.5
															Uninfected CG mated male	3	27	585	383.5
															Uninfected CG mated male	3	28	573	387.5
															Uninfected CG mated male	3	29	585.5	283
															Uninfected CG mated male	3	30	635.5	355.5
															Uninfected CG mated male	3	31	626	449
															Uninfected CG mated male	3	32	568	172
															Uninfected CG virgin female	1	1	420	419
															Uninfected CG virgin female	1	2	391	465
															Uninfected CG virgin female	1	3	459.5	411.5
															Uninfected CG virgin female	1	4	456.5	447.5
															Uninfected CG virgin female	1	5	467	472.5
															Uninfected CG virgin female	1	6	495	476
															Uninfected CG virgin female	1	7	480	392.5
															Uninfected CG virgin female	1	8	439.5	431.5
															Uninfected CG virgin female	1	9	474	525
															Uninfected CG virgin female	1	10	485.5	513
															Uninfected CG virgin female	2	11	496.5	485
															Uninfected CG virgin female	2	12	421	439.5
															Uninfected CG virgin female	2	13	427	439
															Uninfected CG virgin female	2	14	448	432
															Uninfected CG virgin female	2	15	436.5	372.5
															Uninfected CG virgin female	2	16	418	398
															Uninfected CG virgin female	2	17	451	432
															Uninfected CG virgin female	2	18	458	446
															Uninfected CG virgin female	2	19	463	428
															Uninfected CG virgin female	2	20	424.5	425
															Uninfected CG virgin female	2	21	467	415
															Uninfected CG virgin female	3	22	443	398.5
															Uninfected CG virgin female	3	23	486.5	340.5
															Uninfected CG virgin female	3	24	437	359
															Uninfected CG virgin female	3	25	404.5	410.5
															Uninfected CG virgin female	3	26	418	410
															Uninfected CG virgin female	3	27	401	414.5
															Uninfected CG virgin female	3	28	362.5	396.5
															Uninfected CG virgin female	3	29	485	439.5
															Uninfected CG virgin female	3	30	466	412.5
															Uninfected CG virgin female	3	31	423	379.5
															Uninfected CG virgin female	3	32	444.5	421.5
															Uninfected CG virgin male	1	1	637.5	408.5
															Uninfected CG virgin male	1	2	560.5	389.5
															Uninfected CG virgin male	1	3	630.5	450.5
															Uninfected CG virgin male	1	4	603.5	429
															Uninfected CG virgin male	1	5	598.5	487
															Uninfected CG virgin male	1	6	583	473
															Uninfected CG virgin male	1	7	587	389.5
															Uninfected CG virgin male	1	8	552.5	402
															Uninfected CG virgin male	1	9	571	472.5
															Uninfected CG virgin male	1	10	581	491.5
															Uninfected CG virgin male	2	11	540	393
															Uninfected CG virgin male	2	12	543	406.5
															Uninfected CG virgin male	2	13	586	406.5
															Uninfected CG virgin male	2	14	585.5	414
															Uninfected CG virgin male	2	15	599.5	360.5
															Uninfected CG virgin male	2	16	556	327.5
															Uninfected CG virgin male	2	17	576.5	436
															Uninfected CG virgin male	2	18	575.5	398.5
															Uninfected CG virgin male	2	19	563	359.5
															Uninfected CG virgin male	2	20	542	378.5
															Uninfected CG virgin male	2	21	588.5	298.5
															Uninfected CG virgin male	3	22	577.5	313.5
															Uninfected CG virgin male	3	23	571.5	241.5
															Uninfected CG virgin male	3	24	565	327
															Uninfected CG virgin male	3	25	578	450.5
															Uninfected CG virgin male	3	26	613	467
															Uninfected CG virgin male	3	27	591.5	372
															Uninfected CG virgin male	3	28	545.5	368
															Uninfected CG virgin male	3	29	603	394
															Uninfected CG virgin male	3	30	596.5	354.5
															Uninfected CG virgin male	3	31	553	170
															Uninfected CG virgin male	3	32	664	488
															Uninfected IP mated female	1	1	354.5	210.5
															Uninfected IP mated female	1	2	422	321
															Uninfected IP mated female	1	3	476	281.5
															Uninfected IP mated female	1	4	441.5	246.5
															Uninfected IP mated female	1	5	436.5	267.5
															Uninfected IP mated female	1	6	398.5	201
															Uninfected IP mated female	1	7	432.5	179
															Uninfected IP mated female	1	8	420	259
															Uninfected IP mated female	1	9	383.5	256
															Uninfected IP mated female	1	10	425	236
															Uninfected IP mated female	2	11	288	135.5
															Uninfected IP mated female	2	12	440.5	381.5
															Uninfected IP mated female	2	13	427.5	110.5
															Uninfected IP mated female	2	14	245.5	118
															Uninfected IP mated female	2	15	483.5	197
															Uninfected IP mated female	2	16	467	302
															Uninfected IP mated female	2	17	454.5	239.5
															Uninfected IP mated female	2	18	449.5	324
															Uninfected IP mated female	2	19	546.5	399.5
															Uninfected IP mated female	2	20	501.5	334.5
															Uninfected IP mated female	2	21	483	301.5
															Uninfected IP mated female	3	22	454	263.5
															Uninfected IP mated female	3	23	512	284.5
															Uninfected IP mated female	3	24	482	351.5
															Uninfected IP mated female	3	25	473	360
															Uninfected IP mated female	3	26	459.5	307
															Uninfected IP mated female	3	27	348.5	241.5
															Uninfected IP mated female	3	28	550.5	461.5
															Uninfected IP mated female	3	29	431.5	166
															Uninfected IP mated female	3	30	312	224
															Uninfected IP mated female	3	31	527.5	353.5
															Uninfected IP mated female	3	32	368	249
															uninfected IP mated male	1	1	320	150.5
															uninfected IP mated male	1	2	283.5	274.5
															uninfected IP mated male	1	3	452.5	269
															uninfected IP mated male	1	4	317.5	266
															uninfected IP mated male	1	5	483	269
															uninfected IP mated male	1	6	314	207
															uninfected IP mated male	1	7	389	203
															uninfected IP mated male	1	8	420	213
															uninfected IP mated male	1	9	229	184.5
															uninfected IP mated male	1	10	192.5	153
															uninfected IP mated male	2	11	273.5	172
															uninfected IP mated male	2	12	335.5	190
															uninfected IP mated male	2	13	354.5	265.5
															uninfected IP mated male	2	14	365	247.5
															uninfected IP mated male	2	15	311.5	242.5
															uninfected IP mated male	2	16	179	192
															uninfected IP mated male	2	17	488.5	262.5
															uninfected IP mated male	2	18	396	262
															uninfected IP mated male	2	19	447	217.5
															uninfected IP mated male	2	20	376.5	204
															uninfected IP mated male	2	21	499	277.5
															uninfected IP mated male	3	22	338	250.5
															uninfected IP mated male	3	23	422	222
															uninfected IP mated male	3	24	466	263.5
															uninfected IP mated male	3	25	237.5	180.5
															uninfected IP mated male	3	26	276.5	250
															uninfected IP mated male	3	27	269.5	220.5
															uninfected IP mated male	3	28	344.5	295
															uninfected IP mated male	3	29	423.5	196.5
															uninfected IP mated male	3	30	305	199
															uninfected IP mated male	3	31	323	319
															uninfected IP mated male	3	32	286	148
															Uninfected IP virgin female	1	1	462	374.5
															Uninfected IP virgin female	1	2	412	285
															Uninfected IP virgin female	1	3	405.5	205.5
															Uninfected IP virgin female	1	4	412.5	279
															Uninfected IP virgin female	1	5	477	384.5
															Uninfected IP virgin female	1	6	483.5	408.5
															Uninfected IP virgin female	1	7	470.5	391
															Uninfected IP virgin female	1	8	497.5	344.5
															Uninfected IP virgin female	1	9	500	333.5
															Uninfected IP virgin female	1	10	535.5	384
															Uninfected IP virgin female	2	11	460.5	308
															Uninfected IP virgin female	2	12	519.5	340.5
															Uninfected IP virgin female	2	13	500	395.5
															Uninfected IP virgin female	2	14	574	413
															Uninfected IP virgin female	2	15	481.5	299.5
															Uninfected IP virgin female	2	16	500	342.5
															Uninfected IP virgin female	2	17	478.5	292
															Uninfected IP virgin female	2	18	510	327.5
															Uninfected IP virgin female	2	19	392	248.5
															Uninfected IP virgin female	2	20	401	285.5
															Uninfected IP virgin female	2	21	380.5	268
															Uninfected IP virgin female	3	22	454	404.5
															Uninfected IP virgin female	3	23	414	315
															Uninfected IP virgin female	3	24	449	284.5
															Uninfected IP virgin female	3	25	450	248.5
															Uninfected IP virgin female	3	26	467	298.5
															Uninfected IP virgin female	3	27	446	296.5
															Uninfected IP virgin female	3	28	465.5	283
															Uninfected IP virgin female	3	29	473	334.5
															Uninfected IP virgin female	3	30	502	326.5
															Uninfected IP virgin female	3	31	338	195
															Uninfected IP virgin female	3	32	561.5	464.5
															Uninfected IP virgin male	1	1	405	325.5
															Uninfected IP virgin male	1	2	196.5	177.5
															Uninfected IP virgin male	1	3	416.5	215.5
															Uninfected IP virgin male	1	4	339.5	244.5
															Uninfected IP virgin male	1	5	296	280
															Uninfected IP virgin male	1	6	353.5	306.5
															Uninfected IP virgin male	1	7	254	193.5
															Uninfected IP virgin male	1	8	288.5	282
															Uninfected IP virgin male	1	9	443.5	283
															Uninfected IP virgin male	1	10	476	265.5
															Uninfected IP virgin male	2	11	418	301
															Uninfected IP virgin male	2	12	447.5	304
															Uninfected IP virgin male	2	13	418	265.5
															Uninfected IP virgin male	2	14	432.5	225
															Uninfected IP virgin male	2	15	421.5	322
															Uninfected IP virgin male	2	16	497.5	280.5
															Uninfected IP virgin male	2	17	292	263
															Uninfected IP virgin male	2	18	220.5	227
															Uninfected IP virgin male	2	19	399.5	310.5
															Uninfected IP virgin male	2	20	346.5	267.5
															Uninfected IP virgin male	2	21	281.5	190
															Uninfected IP virgin male	3	22	344.5	216.5
															Uninfected IP virgin male	3	23	226.5	195
															Uninfected IP virgin male	3	24	219.5	180
															Uninfected IP virgin male	3	25	398	231.5
															Uninfected IP virgin male	3	26	430	223
															Uninfected IP virgin male	3	27	420.5	289.5
															Uninfected IP virgin male	3	28	404	249
															Uninfected IP virgin male	3	29	396.5	304.5
															Uninfected IP virgin male	3	30	401.5	288.5
															Uninfected IP virgin male	3	31	246.5	144
															Uninfected IP virgin male	3	32	428.5	356
															Uninfected MH mated female	1	1	499.5	210.5
															Uninfected MH mated female	1	2	550.5	356
															Uninfected MH mated female	1	3	565	359.5
															Uninfected MH mated female	1	4	515	331
															Uninfected MH mated female	1	5	466.5	359
															Uninfected MH mated female	1	6	528.5	443.5
															Uninfected MH mated female	1	7	504.5	457
															Uninfected MH mated female	1	8	506	424.5
															Uninfected MH mated female	1	9	479	276.5
															Uninfected MH mated female	1	10	546	341.5
															Uninfected MH mated female	2	11	522	344.5
															Uninfected MH mated female	2	12	522.5	282.5
															Uninfected MH mated female	2	13	485	307.5
															Uninfected MH mated female	2	14	568	414.5
															Uninfected MH mated female	2	15	541.5	374
															Uninfected MH mated female	2	16	524	436.5
															Uninfected MH mated female	2	17	573.5	292.5
															Uninfected MH mated female	2	18	606.5	409
															Uninfected MH mated female	2	19	554.5	287.5
															Uninfected MH mated female	2	20	604	364.5
															Uninfected MH mated female	2	21	518.5	282
															Uninfected MH mated female	3	22	559	370
															Uninfected MH mated female	3	23	526	361
															Uninfected MH mated female	3	24	540.5	373.5
															Uninfected MH mated female	3	25	548.5	350.5
															Uninfected MH mated female	3	26	546.5	387
															Uninfected MH mated female	3	27	528.5	331
															Uninfected MH mated female	3	28	525	327.5
															Uninfected MH mated female	3	29	514	309.5
															Uninfected MH mated female	3	30	537	400.5
															Uninfected MH mated female	3	31	503.5	350
															Uninfected MH mated female	3	32	510	193.5
															Uninfected MH mated male	1	1	590.5	180.5
															Uninfected MH mated male	1	2	608.5	235
															Uninfected MH mated male	1	3	601.5	246
															Uninfected MH mated male	1	4	618	226
															Uninfected MH mated male	1	5	603	125.5
															Uninfected MH mated male	1	6	628.5	333
															Uninfected MH mated male	1	7	629	252.5
															Uninfected MH mated male	1	8	643	319.5
															Uninfected MH mated male	1	9	648.5	113
															Uninfected MH mated male	1	10	664	175.5
															Uninfected MH mated male	2	11	651	188.5
															Uninfected MH mated male	2	12	664	205.5
															Uninfected MH mated male	2	13	635	174
															Uninfected MH mated male	2	14	653	304
															Uninfected MH mated male	2	15	652	295.5
															Uninfected MH mated male	2	16	657.5	299
															Uninfected MH mated male	2	17	648	230.5
															Uninfected MH mated male	2	18	675.5	305.5
															Uninfected MH mated male	2	19	659.5	214
															Uninfected MH mated male	2	20	682.5	344.5
															Uninfected MH mated male	2	21	624	220
															Uninfected MH mated male	3	22	640.5	330
															Uninfected MH mated male	3	23	635	332.5
															Uninfected MH mated male	3	24	653	340
															Uninfected MH mated male	3	25	624.5	118
															Uninfected MH mated male	3	26	644.5	335
															Uninfected MH mated male	3	27	651.5	307
															Uninfected MH mated male	3	28	638	282
															Uninfected MH mated male	3	29	601	250
															Uninfected MH mated male	3	30	610.5	379.5
															Uninfected MH mated male	3	31	637.5	365
															Uninfected MH mated male	3	32	585.5	122.5
															Uninfected MH virgin female	1	1	595	431
															Uninfected MH virgin female	1	2	447	215
															Uninfected MH virgin female	1	3	556	375.5
															Uninfected MH virgin female	1	4	521.5	405.5
															Uninfected MH virgin female	1	5	546	401
															Uninfected MH virgin female	1	6	552.5	340.5
															Uninfected MH virgin female	1	7	551.5	397
															Uninfected MH virgin female	1	8	570	381.5
															Uninfected MH virgin female	1	9	556.5	424
															Uninfected MH virgin female	1	10	546	379.5
															Uninfected MH virgin female	2	11	553	343
															Uninfected MH virgin female	2	12	558	380
															Uninfected MH virgin female	2	13	596	370.5
															Uninfected MH virgin female	2	14	590	347
															Uninfected MH virgin female	2	15	600	360.5
															Uninfected MH virgin female	2	16	593	385
															Uninfected MH virgin female	2	17	547	438.5
															Uninfected MH virgin female	2	18	554	432.5
															Uninfected MH virgin female	2	19	533.5	380
															Uninfected MH virgin female	2	20	560.5	405.5
															Uninfected MH virgin female	2	21	556.5	375.5
															Uninfected MH virgin female	3	22	530	332
															Uninfected MH virgin female	3	23	519.5	325
															Uninfected MH virgin female	3	24	533	376.5
															Uninfected MH virgin female	3	25	509	457.5
															Uninfected MH virgin female	3	26	543.5	457.5
															Uninfected MH virgin female	3	27	520.5	427.5
															Uninfected MH virgin female	3	28	518	417
															Uninfected MH virgin female	3	29	547.5	396
															Uninfected MH virgin female	3	30	565	369
															Uninfected MH virgin female	3	31	442	166
															Uninfected MH virgin female	3	32	631	447
															Uninfected MH virgin male	1	1	640.5	366.5
															Uninfected MH virgin male	1	2	580.5	277.5
															Uninfected MH virgin male	1	3	624.5	406
															Uninfected MH virgin male	1	4	601.5	432.5
															Uninfected MH virgin male	1	5	650.5	442
															Uninfected MH virgin male	1	6	648.5	377.5
															Uninfected MH virgin male	1	7	645	240
															Uninfected MH virgin male	1	8	626.5	394.5
															Uninfected MH virgin male	1	9	642.5	430
															Uninfected MH virgin male	1	10	656.5	423
															Uninfected MH virgin male	2	11	634.5	341.5
															Uninfected MH virgin male	2	12	641	372.5
															Uninfected MH virgin male	2	13	675.5	392
															Uninfected MH virgin male	2	14	673.5	403
															Uninfected MH virgin male	2	15	674.5	335.5
															Uninfected MH virgin male	2	16	655.5	364
															Uninfected MH virgin male	2	17	651	383.5
															Uninfected MH virgin male	2	18	659.5	393.5
															Uninfected MH virgin male	2	19	649	288.5
															Uninfected MH virgin male	2	20	650	326.5
															Uninfected MH virgin male	2	21	663	255
															Uninfected MH virgin male	3	22	658	284
															Uninfected MH virgin male	3	23	663.5	198
															Uninfected MH virgin male	3	24	656	230
															Uninfected MH virgin male	3	25	648.5	349
															Uninfected MH virgin male	3	26	628	361
															Uninfected MH virgin male	3	27	630	209
															Uninfected MH virgin male	3	28	608.5	365.5
															Uninfected MH virgin male	3	29	623	313
															Uninfected MH virgin male	3	30	608	301
															Uninfected MH virgin male	3	31	574	128.5
															Uninfected MH virgin male	3	32	655	460.5

## Sheet: Table A6-CFUs
Line/mating status/sex	Experiment	Replicate	Days post infection	CFU counts	log2(x+1)
Infected CG mated female	1	1	2	0	0
Infected CG mated female	1	2	2	0	0
Infected CG mated female	1	3	2	0	0
Infected CG mated female	1	4	2	0	0
Infected CG mated female	1	5	2	0	0
Infected CG mated female	2	1	2	0	0
Infected CG mated female	2	2	2	0	0
Infected CG mated female	2	3	2	0	0
Infected CG mated female	2	4	2	0	0
Infected CG mated female	2	5	2	0	0
Infected CG mated female	3	1	2	0	0
Infected CG mated female	3	2	2	0	0
Infected CG mated female	3	3	2	0	0
Infected CG mated female	3	4	2	0	0
Infected CG mated female	3	5	2	0	0
Infected CG mated female	1	1	2.5	13	3.80735
Infected CG mated female	1	2	2.5	11	3.58496
Infected CG mated female	1	3	2.5	11	3.58496
Infected CG mated female	1	4	2.5	12	3.70044
Infected CG mated female	1	5	2.5	11	3.58496
Infected CG mated female	2	1	2.5	9	3.32193
Infected CG mated female	2	2	2.5	16	4.08746
Infected CG mated female	2	3	2.5	7	3
Infected CG mated female	2	4	2.5	16	4.08746
Infected CG mated female	2	5	2.5	6	2.80735
Infected CG mated female	3	1	2.5	8	3.16993
Infected CG mated female	3	2	2.5	5	2.58496
Infected CG mated female	3	3	2.5	16	4.08746
Infected CG mated female	3	4	2.5	18	4.24793
Infected CG mated female	3	5	2.5	5	2.58496
Infected CG mated female	1	1	3	125	6.97728
Infected CG mated female	1	2	3	110	6.79442
Infected CG mated female	1	3	3	116	6.87036
Infected CG mated female	1	4	3	125	6.97728
Infected CG mated female	1	5	3	118	6.89482
Infected CG mated female	2	1	3	138	7.11894
Infected CG mated female	2	2	3	119	6.90689
Infected CG mated female	2	3	3	116	6.87036
Infected CG mated female	2	4	3	112	6.82018
Infected CG mated female	2	5	3	93	6.55459
Infected CG mated female	3	1	3	101	6.67243
Infected CG mated female	3	2	3	96	6.59991
Infected CG mated female	3	3	3	135	7.08746
Infected CG mated female	3	4	3	133	7.06609
Infected CG mated female	3	5	3	114	6.84549
Infected CG mated female	1	1	3.5	1851	10.8549
Infected CG mated female	1	2	3.5	2230	11.1235
Infected CG mated female	1	3	3.5	2310	11.1743
Infected CG mated female	1	4	3.5	2490	11.2825
Infected CG mated female	1	5	3.5	2310	11.1743
Infected CG mated female	2	1	3.5	2487	11.2808
Infected CG mated female	2	2	3.5	2204	11.1066
Infected CG mated female	2	3	3.5	2043	10.9972
Infected CG mated female	2	4	3.5	1871	10.8704
Infected CG mated female	2	5	3.5	2022	10.9823
Infected CG mated female	3	1	3.5	2059	11.0084
Infected CG mated female	3	2	3.5	2133	11.0593
Infected CG mated female	3	3	3.5	2186	11.0947
Infected CG mated female	3	4	3.5	2375	11.2143
Infected CG mated female	3	5	3.5	2441	11.2538
Infected CG mated female	1	1	4	9356	13.1918
Infected CG mated female	1	2	4	10455	13.352
Infected CG mated female	1	3	4	8839	13.1098
Infected CG mated female	1	4	4	11154	13.4454
Infected CG mated female	1	5	4	9302	13.1835
Infected CG mated female	2	1	4	8587	13.0681
Infected CG mated female	2	2	4	10750	13.3922
Infected CG mated female	2	3	4	8702	13.0873
Infected CG mated female	2	4	4	10347	13.3371
Infected CG mated female	2	5	4	9425	13.2024
Infected CG mated female	3	1	4	9153	13.1602
Infected CG mated female	3	2	4	10810	13.4002
Infected CG mated female	3	3	4	8997	13.1354
Infected CG mated female	3	4	4	11222	13.4542
Infected CG mated female	3	5	4	9468	13.209
Infected CG mated male	1	1	2	0	0
Infected CG mated male	1	2	2	0	0
Infected CG mated male	1	3	2	0	0
Infected CG mated male	1	4	2	0	0
Infected CG mated male	1	5	2	0	0
Infected CG mated male	2	1	2	0	0
Infected CG mated male	2	2	2	0	0
Infected CG mated male	2	3	2	0	0
Infected CG mated male	2	4	2	0	0
Infected CG mated male	2	5	2	0	0
Infected CG mated male	3	1	2	0	0
Infected CG mated male	3	2	2	0	0
Infected CG mated male	3	3	2	0	0
Infected CG mated male	3	4	2	0	0
Infected CG mated male	3	5	2	0	0
Infected CG mated male	1	1	2.5	4	2.32193
Infected CG mated male	1	2	2.5	15	4
Infected CG mated male	1	3	2.5	3	2
Infected CG mated male	1	4	2.5	16	4.08746
Infected CG mated male	1	5	2.5	8	3.16993
Infected CG mated male	2	1	2.5	8	3.16993
Infected CG mated male	2	2	2.5	5	2.58496
Infected CG mated male	2	3	2.5	12	3.70044
Infected CG mated male	2	4	2.5	9	3.32193
Infected CG mated male	2	5	2.5	11	3.58496
Infected CG mated male	3	1	2.5	17	4.16993
Infected CG mated male	3	2	2.5	12	3.70044
Infected CG mated male	3	3	2.5	14	3.90689
Infected CG mated male	3	4	2.5	15	4
Infected CG mated male	3	5	2.5	9	3.32193
Infected CG mated male	1	1	3	101	6.67243
Infected CG mated male	1	2	3	112	6.82018
Infected CG mated male	1	3	3	121	6.93074
Infected CG mated male	1	4	3	131	7.04439
Infected CG mated male	1	5	3	121	6.93074
Infected CG mated male	2	1	3	130	7.03342
Infected CG mated male	2	2	3	94	6.56986
Infected CG mated male	2	3	3	129	7.02237
Infected CG mated male	2	4	3	95	6.58496
Infected CG mated male	2	5	3	113	6.83289
Infected CG mated male	3	1	3	93	6.55459
Infected CG mated male	3	2	3	123	6.9542
Infected CG mated male	3	3	3	137	7.10852
Infected CG mated male	3	4	3	116	6.87036
Infected CG mated male	3	5	3	111	6.80735
Infected CG mated male	1	1	3.5	1076	10.0728
Infected CG mated male	1	2	3.5	1115	10.1241
Infected CG mated male	1	3	3.5	1215	10.2479
Infected CG mated male	1	4	3.5	1305	10.3509
Infected CG mated male	1	5	3.5	1210	10.242
Infected CG mated male	2	1	3.5	945	9.8857
Infected CG mated male	2	2	3.5	888	9.79604
Infected CG mated male	2	3	3.5	977	9.93369
Infected CG mated male	2	4	3.5	1247	10.2854
Infected CG mated male	2	5	3.5	1004	9.97298
Infected CG mated male	3	1	3.5	1185	10.2119
Infected CG mated male	3	2	3.5	880	9.783
Infected CG mated male	3	3	3.5	823	9.6865
Infected CG mated male	3	4	3.5	1239	10.2761
Infected CG mated male	3	5	3.5	1038	10.021
Infected CG mated male	1	1	4	8201	13.0018
Infected CG mated male	1	2	4	11043	13.431
Infected CG mated male	1	3	4	8270	13.0138
Infected CG mated male	1	4	4	10832	13.4031
Infected CG mated male	1	5	4	9554	13.222
Infected CG mated male	2	1	4	8477	13.0495
Infected CG mated male	2	2	4	10725	13.3888
Infected CG mated male	2	3	4	8549	13.0617
Infected CG mated male	2	4	4	10323	13.3337
Infected CG mated male	2	5	4	9404	13.1992
Infected CG mated male	3	1	4	8121	12.9876
Infected CG mated male	3	2	4	11052	13.4322
Infected CG mated male	3	3	4	8487	13.0512
Infected CG mated male	3	4	4	10495	13.3576
Infected CG mated male	3	5	4	9725	13.2476
Infected CG virgin female	1	1	2	0	0
Infected CG virgin female	1	2	2	0	0
Infected CG virgin female	1	3	2	0	0
Infected CG virgin female	1	4	2	0	0
Infected CG virgin female	1	5	2	0	0
Infected CG virgin female	2	1	2	0	0
Infected CG virgin female	2	2	2	0	0
Infected CG virgin female	2	3	2	0	0
Infected CG virgin female	2	4	2	0	0
Infected CG virgin female	2	5	2	0	0
Infected CG virgin female	3	1	2	0	0
Infected CG virgin female	3	2	2	0	0
Infected CG virgin female	3	3	2	0	0
Infected CG virgin female	3	4	2	0	0
Infected CG virgin female	3	5	2	0	0
Infected CG virgin female	1	1	2.5	0	0
Infected CG virgin female	1	2	2.5	0	0
Infected CG virgin female	1	3	2.5	0	0
Infected CG virgin female	1	4	2.5	0	0
Infected CG virgin female	1	5	2.5	0	0
Infected CG virgin female	2	1	2.5	0	0
Infected CG virgin female	2	2	2.5	0	0
Infected CG virgin female	2	3	2.5	0	0
Infected CG virgin female	2	4	2.5	0	0
Infected CG virgin female	2	5	2.5	0	0
Infected CG virgin female	3	1	2.5	0	0
Infected CG virgin female	3	2	2.5	0	0
Infected CG virgin female	3	3	2.5	0	0
Infected CG virgin female	3	4	2.5	0	0
Infected CG virgin female	3	5	2.5	0	0
Infected CG virgin female	1	1	3	6	2.80735
Infected CG virgin female	1	2	3	10	3.45943
Infected CG virgin female	1	3	3	12	3.70044
Infected CG virgin female	1	4	3	0	0
Infected CG virgin female	1	5	3	6	2.80735
Infected CG virgin female	2	1	3	10	3.45943
Infected CG virgin female	2	2	3	0	0
Infected CG virgin female	2	3	3	2	1.58496
Infected CG virgin female	2	4	3	12	3.70044
Infected CG virgin female	2	5	3	0	0
Infected CG virgin female	3	1	3	12	3.70044
Infected CG virgin female	3	2	3	8	3.16993
Infected CG virgin female	3	3	3	10	3.45943
Infected CG virgin female	3	4	3	13	3.80735
Infected CG virgin female	3	5	3	0	0
Infected CG virgin female	1	1	3.5	99	6.64386
Infected CG virgin female	1	2	3.5	105	6.72792
Infected CG virgin female	1	3	3.5	140	7.13955
Infected CG virgin female	1	4	3.5	161	7.33985
Infected CG virgin female	1	5	3.5	126	6.98868
Infected CG virgin female	2	1	3.5	70	6.14975
Infected CG virgin female	2	2	3.5	136	7.09803
Infected CG virgin female	2	3	3.5	72	6.18982
Infected CG virgin female	2	4	3.5	170	7.41785
Infected CG virgin female	2	5	3.5	103	6.70044
Infected CG virgin female	3	1	3.5	88	6.47573
Infected CG virgin female	3	2	3.5	82	6.37504
Infected CG virgin female	3	3	3.5	123	6.9542
Infected CG virgin female	3	4	3.5	123	6.9542
Infected CG virgin female	3	5	3.5	137	7.10852
Infected CG virgin female	1	1	4	2034	10.9908
Infected CG virgin female	1	2	4	2381	11.218
Infected CG virgin female	1	3	4	1754	10.7773
Infected CG virgin female	1	4	4	2207	11.1085
Infected CG virgin female	1	5	4	1852	10.8556
Infected CG virgin female	2	1	4	1784	10.8017
Infected CG virgin female	2	2	4	2113	11.0458
Infected CG virgin female	2	3	4	1778	10.7969
Infected CG virgin female	2	4	4	2351	11.1997
Infected CG virgin female	2	5	4	1998	10.9651
Infected CG virgin female	3	1	4	1645	10.6847
Infected CG virgin female	3	2	4	1996	10.9636
Infected CG virgin female	3	3	4	1982	10.9535
Infected CG virgin female	3	4	4	1961	10.9381
Infected CG virgin female	3	5	4	1841	10.8471
Infected CG virgin female	1	1	4.5	8317	13.022
Infected CG virgin female	1	2	4.5	10422	13.3475
Infected CG virgin female	1	3	4.5	8380	13.0329
Infected CG virgin female	1	4	4.5	10706	13.3863
Infected CG virgin female	1	5	4.5	9840	13.2646
Infected CG virgin female	2	1	4.5	8652	13.079
Infected CG virgin female	2	2	4.5	10030	13.2922
Infected CG virgin female	2	3	4.5	8325	13.0234
Infected CG virgin female	2	4	4.5	9843	13.265
Infected CG virgin female	2	5	4.5	9284	13.1807
Infected CG virgin female	3	1	4.5	7947	12.9564
Infected CG virgin female	3	2	4.5	10767	13.3945
Infected CG virgin female	3	3	4.5	8506	13.0544
Infected CG virgin female	3	4	4.5	10110	13.3036
Infected CG virgin female	3	5	4.5	9253	13.1759
Infected CG virgin male	1	1	2	0	0
Infected CG virgin male	1	2	2	0	0
Infected CG virgin male	1	3	2	0	0
Infected CG virgin male	1	4	2	0	0
Infected CG virgin male	1	5	2	0	0
Infected CG virgin male	2	1	2	0	0
Infected CG virgin male	2	2	2	0	0
Infected CG virgin male	2	3	2	0	0
Infected CG virgin male	2	4	2	0	0
Infected CG virgin male	2	5	2	0	0
Infected CG virgin male	3	1	2	0	0
Infected CG virgin male	3	2	2	0	0
Infected CG virgin male	3	3	2	0	0
Infected CG virgin male	3	4	2	0	0
Infected CG virgin male	3	5	2	0	0
Infected CG virgin male	1	1	2.5	0	0
Infected CG virgin male	1	2	2.5	0	0
Infected CG virgin male	1	3	2.5	0	0
Infected CG virgin male	1	4	2.5	0	0
Infected CG virgin male	1	5	2.5	0	0
Infected CG virgin male	2	1	2.5	0	0
Infected CG virgin male	2	2	2.5	0	0
Infected CG virgin male	2	3	2.5	0	0
Infected CG virgin male	2	4	2.5	0	0
Infected CG virgin male	2	5	2.5	0	0
Infected CG virgin male	3	1	2.5	0	0
Infected CG virgin male	3	2	2.5	0	0
Infected CG virgin male	3	3	2.5	0	0
Infected CG virgin male	3	4	2.5	0	0
Infected CG virgin male	3	5	2.5	0	0
Infected CG virgin male	1	1	3	16	4.08746
Infected CG virgin male	1	2	3	7	3
Infected CG virgin male	1	3	3	0	0
Infected CG virgin male	1	4	3	8	3.16993
Infected CG virgin male	1	5	3	4	2.32193
Infected CG virgin male	2	1	3	5	2.58496
Infected CG virgin male	2	2	3	7	3
Infected CG virgin male	2	3	3	11	3.58496
Infected CG virgin male	2	4	3	8	3.16993
Infected CG virgin male	2	5	3	12	3.70044
Infected CG virgin male	3	1	3	15	4
Infected CG virgin male	3	2	3	11	3.58496
Infected CG virgin male	3	3	3	13	3.80735
Infected CG virgin male	3	4	3	16	4.08746
Infected CG virgin male	3	5	3	10	3.45943
Infected CG virgin male	1	1	3.5	65	6.04439
Infected CG virgin male	1	2	3.5	118	6.89482
Infected CG virgin male	1	3	3.5	106	6.74147
Infected CG virgin male	1	4	3.5	154	7.27612
Infected CG virgin male	1	5	3.5	77	6.2854
Infected CG virgin male	2	1	3.5	110	6.79442
Infected CG virgin male	2	2	3.5	156	7.29462
Infected CG virgin male	2	3	3.5	127	7
Infected CG virgin male	2	4	3.5	114	6.84549
Infected CG virgin male	2	5	3.5	80	6.33985
Infected CG virgin male	3	1	3.5	59	5.90689
Infected CG virgin male	3	2	3.5	101	6.67243
Infected CG virgin male	3	3	3.5	48	5.61471
Infected CG virgin male	3	4	3.5	118	6.89482
Infected CG virgin male	3	5	3.5	78	6.30378
Infected CG virgin male	1	1	4	850	9.73302
Infected CG virgin male	1	2	4	835	9.70736
Infected CG virgin male	1	3	4	635	9.31288
Infected CG virgin male	1	4	4	1224	10.2586
Infected CG virgin male	1	5	4	1195	10.224
Infected CG virgin male	2	1	4	1114	10.1228
Infected CG virgin male	2	2	4	1041	10.0251
Infected CG virgin male	2	3	4	830	9.6987
Infected CG virgin male	2	4	4	1251	10.29
Infected CG virgin male	2	5	4	639	9.32193
Infected CG virgin male	3	1	4	1104	10.1098
Infected CG virgin male	3	2	4	953	9.89785
Infected CG virgin male	3	3	4	1385	10.4367
Infected CG virgin male	3	4	4	963	9.91289
Infected CG virgin male	3	5	4	1038	10.021
Infected CG virgin male	1	1	4.5	7275	12.8289
Infected CG virgin male	1	2	4.5	9408	13.1998
Infected CG virgin male	1	3	4.5	6748	12.7205
Infected CG virgin male	1	4	4.5	9384	13.1961
Infected CG virgin male	1	5	4.5	8537	13.0597
Infected CG virgin male	2	1	4.5	6941	12.7611
Infected CG virgin male	2	2	4.5	9028	13.1404
Infected CG virgin male	2	3	4.5	7351	12.8439
Infected CG virgin male	2	4	4.5	9505	13.2146
Infected CG virgin male	2	5	4.5	8639	13.0768
Infected CG virgin male	3	1	4.5	7265	12.8269
Infected CG virgin male	3	2	4.5	9082	13.149
Infected CG virgin male	3	3	4.5	7339	12.8416
Infected CG virgin male	3	4	4.5	9335	13.1886
Infected CG virgin male	3	5	4.5	8292	13.0177
Infected IP mated female	1	1	2	4	2.32193
Infected IP mated female	1	2	2	2	1.58496
Infected IP mated female	1	3	2	4	2.32193
Infected IP mated female	1	4	2	0	0
Infected IP mated female	1	5	2	7	3
Infected IP mated female	2	1	2	4	2.32193
Infected IP mated female	2	2	2	3	2
Infected IP mated female	2	3	2	2	1.58496
Infected IP mated female	2	4	2	1	1
Infected IP mated female	2	5	2	0	0
Infected IP mated female	3	1	2	3	2
Infected IP mated female	3	2	2	3	2
Infected IP mated female	3	3	2	2	1.58496
Infected IP mated female	3	4	2	1	1
Infected IP mated female	3	5	2	0	0
Infected IP mated female	1	1	2.5	98	6.62936
Infected IP mated female	1	2	2.5	77	6.2854
Infected IP mated female	1	3	2.5	85	6.42626
Infected IP mated female	1	4	2.5	79	6.32193
Infected IP mated female	1	5	2.5	93	6.55459
Infected IP mated female	2	1	2.5	57	5.85798
Infected IP mated female	2	2	2.5	53	5.75489
Infected IP mated female	2	3	2.5	102	6.6865
Infected IP mated female	2	4	2.5	104	6.71425
Infected IP mated female	2	5	2.5	94	6.56986
Infected IP mated female	3	1	2.5	111	6.80735
Infected IP mated female	3	2	2.5	74	6.22882
Infected IP mated female	3	3	2.5	142	7.15987
Infected IP mated female	3	4	2.5	136	7.09803
Infected IP mated female	3	5	2.5	148	7.21917
Infected IP mated female	1	1	3	2631	11.3619
Infected IP mated female	1	2	3	3121	11.6083
Infected IP mated female	1	3	3	3200	11.6443
Infected IP mated female	1	4	3	3137	11.6156
Infected IP mated female	1	5	3	3139	11.6165
Infected IP mated female	2	1	3	5874	12.5204
Infected IP mated female	2	2	3	3191	11.6402
Infected IP mated female	2	3	3	3166	11.6289
Infected IP mated female	2	4	3	3213	11.6502
Infected IP mated female	2	5	3	3119	11.6073
Infected IP mated female	3	1	3	4460	12.1232
Infected IP mated female	3	2	3	3133	11.6138
Infected IP mated female	3	3	3	3125	11.6101
Infected IP mated female	3	4	3	3207	11.6475
Infected IP mated female	3	5	3	3145	11.6193
Infected IP mated female	1	1	3.5	11309	13.4653
Infected IP mated female	1	2	3.5	10687	13.3837
Infected IP mated female	1	3	3.5	8731	13.0921
Infected IP mated female	1	4	3.5	17664	14.1086
Infected IP mated female	1	5	3.5	10046	13.2945
Infected IP mated female	2	1	3.5	14077	13.7812
Infected IP mated female	2	2	3.5	10050	13.2951
Infected IP mated female	2	3	3.5	12778	13.6415
Infected IP mated female	2	4	3.5	12141	13.5677
Infected IP mated female	2	5	3.5	14850	13.8583
Infected IP mated female	3	1	3.5	14463	13.8202
Infected IP mated female	3	2	3.5	17847	14.1235
Infected IP mated female	3	3	3.5	14125	13.7861
Infected IP mated female	3	4	3.5	10690	13.3841
Infected IP mated female	3	5	3.5	12411	13.5994
Infected IP mated male	1	1	2	0	0
Infected IP mated male	1	2	2	5	2.58496
Infected IP mated male	1	3	2	9	3.32193
Infected IP mated male	1	4	2	15	4
Infected IP mated male	1	5	2	0	0
Infected IP mated male	2	1	2	4	2.32193
Infected IP mated male	2	2	2	6	2.80735
Infected IP mated male	2	3	2	6	2.80735
Infected IP mated male	2	4	2	0	0
Infected IP mated male	2	5	2	0	0
Infected IP mated male	3	1	2	7	3
Infected IP mated male	3	2	2	0	0
Infected IP mated male	3	3	2	8	3.16993
Infected IP mated male	3	4	2	10	3.45943
Infected IP mated male	3	5	2	3	2
Infected IP mated male	1	1	2.5	123	6.9542
Infected IP mated male	1	2	2.5	145	7.18982
Infected IP mated male	1	3	2.5	133	7.06609
Infected IP mated male	1	4	2.5	99	6.64386
Infected IP mated male	1	5	2.5	141	7.14975
Infected IP mated male	2	1	2.5	109	6.78136
Infected IP mated male	2	2	2.5	120	6.91886
Infected IP mated male	2	3	2.5	155	7.2854
Infected IP mated male	2	4	2.5	131	7.04439
Infected IP mated male	2	5	2.5	144	7.17991
Infected IP mated male	3	1	2.5	140	7.13955
Infected IP mated male	3	2	2.5	132	7.05528
Infected IP mated male	3	3	2.5	135	7.08746
Infected IP mated male	3	4	2.5	121	6.93074
Infected IP mated male	3	5	2.5	147	7.20945
Infected IP mated male	1	1	3	1150	10.1687
Infected IP mated male	1	2	3	1334	10.3826
Infected IP mated male	1	3	3	1567	10.6147
Infected IP mated male	1	4	3	1232	10.268
Infected IP mated male	1	5	3	1486	10.5382
Infected IP mated male	2	1	3	1376	10.4273
Infected IP mated male	2	2	3	1156	10.1762
Infected IP mated male	2	3	3	1339	10.388
Infected IP mated male	2	4	3	1199	10.2288
Infected IP mated male	2	5	3	1196	10.2252
Infected IP mated male	3	1	3	1388	10.4398
Infected IP mated male	3	2	3	1441	10.4939
Infected IP mated male	3	3	3	1476	10.5285
Infected IP mated male	3	4	3	1118	10.128
Infected IP mated male	3	5	3	1395	10.4471
Infected IP mated male	1	1	3.5	9271	13.1787
Infected IP mated male	1	2	3.5	12420	13.6005
Infected IP mated male	1	3	3.5	9014	13.1381
Infected IP mated male	1	4	3.5	12731	13.6362
Infected IP mated male	1	5	3.5	11039	13.4305
Infected IP mated male	2	1	3.5	8747	13.0947
Infected IP mated male	2	2	3.5	12728	13.6358
Infected IP mated male	2	3	3.5	8631	13.0755
Infected IP mated male	2	4	3.5	12955	13.6613
Infected IP mated male	2	5	3.5	10625	13.3753
Infected IP mated male	3	1	3.5	8802	13.1038
Infected IP mated male	3	2	3.5	13137	13.6815
Infected IP mated male	3	3	3.5	8730	13.0919
Infected IP mated male	3	4	3.5	12574	13.6183
Infected IP mated male	3	5	3.5	10661	13.3802
Infected IP virgin female	1	1	2	0	0
Infected IP virgin female	1	2	2	0	0
Infected IP virgin female	1	3	2	0	0
Infected IP virgin female	1	4	2	0	0
Infected IP virgin female	1	5	2	0	0
Infected IP virgin female	2	1	2	0	0
Infected IP virgin female	2	2	2	0	0
Infected IP virgin female	2	3	2	0	0
Infected IP virgin female	2	4	2	0	0
Infected IP virgin female	2	5	2	0	0
Infected IP virgin female	3	1	2	0	0
Infected IP virgin female	3	2	2	0	0
Infected IP virgin female	3	3	2	0	0
Infected IP virgin female	3	4	2	0	0
Infected IP virgin female	3	5	2	0	0
Infected IP virgin female	1	1	2.5	1	1
Infected IP virgin female	1	2	2.5	2	1.58496
Infected IP virgin female	1	3	2.5	3	2
Infected IP virgin female	1	4	2.5	0	0
Infected IP virgin female	1	5	2.5	5	2.58496
Infected IP virgin female	2	1	2.5	4	2.32193
Infected IP virgin female	2	2	2.5	2	1.58496
Infected IP virgin female	2	3	2.5	2	1.58496
Infected IP virgin female	2	4	2.5	1	1
Infected IP virgin female	2	5	2.5	0	0
Infected IP virgin female	3	1	2.5	1	1
Infected IP virgin female	3	2	2.5	3	2
Infected IP virgin female	3	3	2.5	4	2.32193
Infected IP virgin female	3	4	2.5	1	1
Infected IP virgin female	3	5	2.5	0	0
Infected IP virgin female	1	1	3	48	5.61471
Infected IP virgin female	1	2	3	106	6.74147
Infected IP virgin female	1	3	3	22	4.52356
Infected IP virgin female	1	4	3	87	6.45943
Infected IP virgin female	1	5	3	71	6.16993
Infected IP virgin female	2	1	3	10	3.45943
Infected IP virgin female	2	2	3	116	6.87036
Infected IP virgin female	2	3	3	74	6.22882
Infected IP virgin female	2	4	3	130	7.03342
Infected IP virgin female	2	5	3	86	6.44294
Infected IP virgin female	3	1	3	79	6.32193
Infected IP virgin female	3	2	3	85	6.42626
Infected IP virgin female	3	3	3	99	6.64386
Infected IP virgin female	3	4	3	109	6.78136
Infected IP virgin female	3	5	3	77	6.2854
Infected IP virgin female	1	1	3.5	5954	12.5399
Infected IP virgin female	1	2	3.5	4860	12.247
Infected IP virgin female	1	3	3.5	5541	12.4362
Infected IP virgin female	1	4	3.5	4628	12.1765
Infected IP virgin female	1	5	3.5	4795	12.2276
Infected IP virgin female	2	1	3.5	5854	12.5155
Infected IP virgin female	2	2	3.5	4484	12.1309
Infected IP virgin female	2	3	3.5	5495	12.4242
Infected IP virgin female	2	4	3.5	4500	12.136
Infected IP virgin female	2	5	3.5	5331	12.3805
Infected IP virgin female	3	1	3.5	5048	12.3018
Infected IP virgin female	3	2	3.5	4415	12.1085
Infected IP virgin female	3	3	3.5	5463	12.4157
Infected IP virgin female	3	4	3.5	4960	12.2764
Infected IP virgin female	3	5	3.5	5063	12.3061
Infected IP virgin female	1	1	4	11102	13.4387
Infected IP virgin female	1	2	4	12628	13.6245
Infected IP virgin female	1	3	4	10681	13.3829
Infected IP virgin female	1	4	4	12660	13.6281
Infected IP virgin female	1	5	4	11946	13.5444
Infected IP virgin female	2	1	4	10418	13.3469
Infected IP virgin female	2	2	4	12944	13.6601
Infected IP virgin female	2	3	4	10872	13.4085
Infected IP virgin female	2	4	4	13268	13.6958
Infected IP virgin female	2	5	4	11885	13.537
Infected IP virgin female	3	1	4	11186	13.4495
Infected IP virgin female	3	2	4	12459	13.605
Infected IP virgin female	3	3	4	10773	13.3953
Infected IP virgin female	3	4	4	13214	13.6899
Infected IP virgin female	3	5	4	11332	13.4682
Infected IP virgin male	1	1	2	0	0
Infected IP virgin male	1	2	2	0	0
Infected IP virgin male	1	3	2	0	0
Infected IP virgin male	1	4	2	0	0
Infected IP virgin male	1	5	2	0	0
Infected IP virgin male	2	1	2	0	0
Infected IP virgin male	2	2	2	0	0
Infected IP virgin male	2	3	2	0	0
Infected IP virgin male	2	4	2	0	0
Infected IP virgin male	2	5	2	0	0
Infected IP virgin male	3	1	2	0	0
Infected IP virgin male	3	2	2	0	0
Infected IP virgin male	3	3	2	0	0
Infected IP virgin male	3	4	2	0	0
Infected IP virgin male	3	5	2	0	0
Infected IP virgin male	1	1	2.5	7	3
Infected IP virgin male	1	2	2.5	0	0
Infected IP virgin male	1	3	2.5	9	3.32193
Infected IP virgin male	1	4	2.5	3	2
Infected IP virgin male	1	5	2.5	2	1.58496
Infected IP virgin male	2	1	2.5	0	0
Infected IP virgin male	2	2	2.5	3	2
Infected IP virgin male	2	3	2.5	6	2.80735
Infected IP virgin male	2	4	2.5	0	0
Infected IP virgin male	2	5	2.5	1	1
Infected IP virgin male	3	1	2.5	0	0
Infected IP virgin male	3	2	2.5	2	1.58496
Infected IP virgin male	3	3	2.5	7	3
Infected IP virgin male	3	4	2.5	4	2.32193
Infected IP virgin male	3	5	2.5	9	3.32193
Infected IP virgin male	1	1	3	79	6.32193
Infected IP virgin male	1	2	3	156	7.29462
Infected IP virgin male	1	3	3	115	6.85798
Infected IP virgin male	1	4	3	184	7.53138
Infected IP virgin male	1	5	3	118	6.89482
Infected IP virgin male	2	1	3	109	6.78136
Infected IP virgin male	2	2	3	120	6.91886
Infected IP virgin male	2	3	3	155	7.2854
Infected IP virgin male	2	4	3	131	7.04439
Infected IP virgin male	2	5	3	144	7.17991
Infected IP virgin male	3	1	3	75	6.24793
Infected IP virgin male	3	2	3	153	7.26679
Infected IP virgin male	3	3	3	69	6.12928
Infected IP virgin male	3	4	3	121	6.93074
Infected IP virgin male	3	5	3	149	7.22882
Infected IP virgin male	1	1	3.5	1316	10.363
Infected IP virgin male	1	2	3.5	1598	10.643
Infected IP virgin male	1	3	3.5	1074	10.0701
Infected IP virgin male	1	4	3.5	1468	10.5206
Infected IP virgin male	1	5	3.5	1299	10.3443
Infected IP virgin male	2	1	3.5	1085	10.0848
Infected IP virgin male	2	2	3.5	1134	10.1485
Infected IP virgin male	2	3	3.5	1235	10.2715
Infected IP virgin male	2	4	3.5	1055	10.0444
Infected IP virgin male	2	5	3.5	1129	10.1421
Infected IP virgin male	3	1	3.5	794	9.63481
Infected IP virgin male	3	2	3.5	1438	10.4909
Infected IP virgin male	3	3	3.5	909	9.82972
Infected IP virgin male	3	4	3.5	1349	10.3987
Infected IP virgin male	3	5	3.5	1026	10.0042
Infected IP virgin male	1	1	4	8852	13.112
Infected IP virgin male	1	2	4	11726	13.5175
Infected IP virgin male	1	3	4	8774	13.0992
Infected IP virgin male	1	4	4	11511	13.4909
Infected IP virgin male	1	5	4	10717	13.3877
Infected IP virgin male	2	1	4	9126	13.1559
Infected IP virgin male	2	2	4	11332	13.4682
Infected IP virgin male	2	3	4	8994	13.1349
Infected IP virgin male	2	4	4	10909	13.4134
Infected IP virgin male	2	5	4	10612	13.3735
Infected IP virgin male	3	1	4	9715	13.2461
Infected IP virgin male	3	2	4	11903	13.5392
Infected IP virgin male	3	3	4	9260	13.177
Infected IP virgin male	3	4	4	11003	13.4257
Infected IP virgin male	3	5	4	9833	13.2636
Infected MH mated female	1	1	2	0	0
Infected MH mated female	1	2	2	0	0
Infected MH mated female	1	3	2	0	0
Infected MH mated female	1	4	2	0	0
Infected MH mated female	1	5	2	0	0
Infected MH mated female	2	1	2	0	0
Infected MH mated female	2	2	2	0	0
Infected MH mated female	2	3	2	0	0
Infected MH mated female	2	4	2	0	0
Infected MH mated female	2	5	2	0	0
Infected MH mated female	3	1	2	0	0
Infected MH mated female	3	2	2	0	0
Infected MH mated female	3	3	2	0	0
Infected MH mated female	3	4	2	0	0
Infected MH mated female	3	5	2	0	0
Infected MH mated female	1	1	2.5	0	0
Infected MH mated female	1	2	2.5	0	0
Infected MH mated female	1	3	2.5	0	0
Infected MH mated female	1	4	2.5	0	0
Infected MH mated female	1	5	2.5	0	0
Infected MH mated female	2	1	2.5	0	0
Infected MH mated female	2	2	2.5	0	0
Infected MH mated female	2	3	2.5	0	0
Infected MH mated female	2	4	2.5	0	0
Infected MH mated female	2	5	2.5	0	0
Infected MH mated female	3	1	2.5	0	0
Infected MH mated female	3	2	2.5	0	0
Infected MH mated female	3	3	2.5	0	0
Infected MH mated female	3	4	2.5	0	0
Infected MH mated female	3	5	2.5	0	0
Infected MH mated female	1	1	3	0	0
Infected MH mated female	1	2	3	0	0
Infected MH mated female	1	3	3	0	0
Infected MH mated female	1	4	3	0	0
Infected MH mated female	1	5	3	0	0
Infected MH mated female	2	1	3	0	0
Infected MH mated female	2	2	3	0	0
Infected MH mated female	2	3	3	0	0
Infected MH mated female	2	4	3	0	0
Infected MH mated female	2	5	3	0	0
Infected MH mated female	3	1	3	0	0
Infected MH mated female	3	2	3	0	0
Infected MH mated female	3	3	3	0	0
Infected MH mated female	3	4	3	0	0
Infected MH mated female	3	5	3	0	0
Infected MH mated female	1	1	3.5	3	2
Infected MH mated female	1	2	3.5	18	4.24793
Infected MH mated female	1	3	3.5	8	3.16993
Infected MH mated female	1	4	3.5	7	3
Infected MH mated female	1	5	3.5	15	4
Infected MH mated female	2	1	3.5	7	3
Infected MH mated female	2	2	3.5	20	4.39232
Infected MH mated female	2	3	3.5	7	3
Infected MH mated female	2	4	3.5	2	1.58496
Infected MH mated female	2	5	3.5	11	3.58496
Infected MH mated female	3	1	3.5	13	3.80735
Infected MH mated female	3	2	3.5	2	1.58496
Infected MH mated female	3	3	3.5	6	2.80735
Infected MH mated female	3	4	3.5	6	2.80735
Infected MH mated female	3	5	3.5	5	2.58496
Infected MH mated female	1	1	4	151	7.24793
Infected MH mated female	1	2	4	209	7.71425
Infected MH mated female	1	3	4	215	7.75489
Infected MH mated female	1	4	4	231	7.85798
Infected MH mated female	1	5	4	103	6.70044
Infected MH mated female	2	1	4	173	7.44294
Infected MH mated female	2	2	4	210	7.7211
Infected MH mated female	2	3	4	140	7.13955
Infected MH mated female	2	4	4	182	7.5157
Infected MH mated female	2	5	4	170	7.41785
Infected MH mated female	3	1	4	155	7.2854
Infected MH mated female	3	2	4	153	7.26679
Infected MH mated female	3	3	4	186	7.54689
Infected MH mated female	3	4	4	215	7.75489
Infected MH mated female	3	5	4	187	7.55459
Infected MH mated female	1	1	4.5	1661	10.6987
Infected MH mated female	1	2	4.5	2209	11.1098
Infected MH mated female	1	3	4.5	2305	11.1712
Infected MH mated female	1	4	4.5	2441	11.2538
Infected MH mated female	1	5	4.5	1163	10.1849
Infected MH mated female	2	1	4.5	2067	11.014
Infected MH mated female	2	2	4.5	2019	10.9801
Infected MH mated female	2	3	4.5	2217	11.115
Infected MH mated female	2	4	4.5	2136	11.0614
Infected MH mated female	2	5	4.5	1987	10.9571
Infected MH mated female	3	1	4.5	2013	10.9758
Infected MH mated female	3	2	4.5	1824	10.8337
Infected MH mated female	3	3	4.5	1726	10.7541
Infected MH mated female	3	4	4.5	1876	10.8742
Infected MH mated female	3	5	4.5	2017	10.9787
Infected MH mated female	1	1	5	7736	12.9176
Infected MH mated female	1	2	5	10097	13.3018
Infected MH mated female	1	3	5	7697	12.9103
Infected MH mated female	1	4	5	10069	13.2978
Infected MH mated female	1	5	5	8962	13.1298
Infected MH mated female	2	1	5	7903	12.9484
Infected MH mated female	2	2	5	9858	13.2672
Infected MH mated female	2	3	5	8211	13.0035
Infected MH mated female	2	4	5	9407	13.1997
Infected MH mated female	2	5	5	8934	13.1253
Infected MH mated female	3	1	5	7701	12.911
Infected MH mated female	3	2	5	10052	13.2953
Infected MH mated female	3	3	5	7854	12.9394
Infected MH mated female	3	4	5	10224	13.3198
Infected MH mated female	3	5	5	8868	13.1146
Infected MH mated male	1	1	2	0	0
Infected MH mated male	1	2	2	0	0
Infected MH mated male	1	3	2	0	0
Infected MH mated male	1	4	2	0	0
Infected MH mated male	1	5	2	0	0
Infected MH mated male	2	1	2	0	0
Infected MH mated male	2	2	2	0	0
Infected MH mated male	2	3	2	0	0
Infected MH mated male	2	4	2	0	0
Infected MH mated male	2	5	2	0	0
Infected MH mated male	3	1	2	0	0
Infected MH mated male	3	2	2	0	0
Infected MH mated male	3	3	2	0	0
Infected MH mated male	3	4	2	0	0
Infected MH mated male	3	5	2	0	0
Infected MH mated male	1	1	2.5	0	0
Infected MH mated male	1	2	2.5	0	0
Infected MH mated male	1	3	2.5	0	0
Infected MH mated male	1	4	2.5	0	0
Infected MH mated male	1	5	2.5	0	0
Infected MH mated male	2	1	2.5	0	0
Infected MH mated male	2	2	2.5	0	0
Infected MH mated male	2	3	2.5	0	0
Infected MH mated male	2	4	2.5	0	0
Infected MH mated male	2	5	2.5	0	0
Infected MH mated male	3	1	2.5	0	0
Infected MH mated male	3	2	2.5	0	0
Infected MH mated male	3	3	2.5	0	0
Infected MH mated male	3	4	2.5	0	0
Infected MH mated male	3	5	2.5	0	0
Infected MH mated male	1	1	3	0	0
Infected MH mated male	1	2	3	0	0
Infected MH mated male	1	3	3	0	0
Infected MH mated male	1	4	3	0	0
Infected MH mated male	1	5	3	0	0
Infected MH mated male	2	1	3	0	0
Infected MH mated male	2	2	3	0	0
Infected MH mated male	2	3	3	0	0
Infected MH mated male	2	4	3	0	0
Infected MH mated male	2	5	3	0	0
Infected MH mated male	3	1	3	0	0
Infected MH mated male	3	2	3	0	0
Infected MH mated male	3	3	3	0	0
Infected MH mated male	3	4	3	0	0
Infected MH mated male	3	5	3	0	0
Infected MH mated male	1	1	3.5	0	0
Infected MH mated male	1	2	3.5	0	0
Infected MH mated male	1	3	3.5	0	0
Infected MH mated male	1	4	3.5	0	0
Infected MH mated male	1	5	3.5	0	0
Infected MH mated male	2	1	3.5	0	0
Infected MH mated male	2	2	3.5	0	0
Infected MH mated male	2	3	3.5	0	0
Infected MH mated male	2	4	3.5	0	0
Infected MH mated male	2	5	3.5	0	0
Infected MH mated male	3	1	3.5	0	0
Infected MH mated male	3	2	3.5	0	0
Infected MH mated male	3	3	3.5	0	0
Infected MH mated male	3	4	3.5	0	0
Infected MH mated male	3	5	3.5	0	0
Infected MH mated male	1	1	4	0	0
Infected MH mated male	1	2	4	0	0
Infected MH mated male	1	3	4	0	0
Infected MH mated male	1	4	4	0	0
Infected MH mated male	1	5	4	0	0
Infected MH mated male	2	1	4	0	0
Infected MH mated male	2	2	4	0	0
Infected MH mated male	2	3	4	0	0
Infected MH mated male	2	4	4	0	0
Infected MH mated male	2	5	4	0	0
Infected MH mated male	3	1	4	0	0
Infected MH mated male	3	2	4	0	0
Infected MH mated male	3	3	4	0	0
Infected MH mated male	3	4	4	0	0
Infected MH mated male	3	5	4	0	0
Infected MH mated male	1	1	4.5	0	0
Infected MH mated male	1	2	4.5	0	0
Infected MH mated male	1	3	4.5	0	0
Infected MH mated male	1	4	4.5	0	0
Infected MH mated male	1	5	4.5	0	0
Infected MH mated male	2	1	4.5	0	0
Infected MH mated male	2	2	4.5	0	0
Infected MH mated male	2	3	4.5	0	0
Infected MH mated male	2	4	4.5	0	0
Infected MH mated male	2	5	4.5	0	0
Infected MH mated male	3	1	4.5	0	0
Infected MH mated male	3	2	4.5	0	0
Infected MH mated male	3	3	4.5	0	0
Infected MH mated male	3	4	4.5	0	0
Infected MH mated male	3	5	4.5	0	0
Infected MH mated male	1	1	5	0	0
Infected MH mated male	1	2	5	0	0
Infected MH mated male	1	3	5	0	0
Infected MH mated male	1	4	5	0	0
Infected MH mated male	1	5	5	0	0
Infected MH mated male	2	1	5	0	0
Infected MH mated male	2	2	5	0	0
Infected MH mated male	2	3	5	0	0
Infected MH mated male	2	4	5	0	0
Infected MH mated male	2	5	5	0	0
Infected MH mated male	3	1	5	0	0
Infected MH mated male	3	2	5	0	0
Infected MH mated male	3	3	5	0	0
Infected MH mated male	3	4	5	0	0
Infected MH mated male	3	5	5	0	0
Infected MH mated male	1	1	5.5	0	0
Infected MH mated male	1	2	5.5	0	0
Infected MH mated male	1	3	5.5	0	0
Infected MH mated male	1	4	5.5	0	0
Infected MH mated male	1	5	5.5	0	0
Infected MH mated male	2	1	5.5	0	0
Infected MH mated male	2	2	5.5	0	0
Infected MH mated male	2	3	5.5	0	0
Infected MH mated male	2	4	5.5	0	0
Infected MH mated male	2	5	5.5	0	0
Infected MH mated male	3	1	5.5	0	0
Infected MH mated male	3	2	5.5	0	0
Infected MH mated male	3	3	5.5	0	0
Infected MH mated male	3	4	5.5	0	0
Infected MH mated male	3	5	5.5	0	0
Infected MH mated male	1	1	6	0	0
Infected MH mated male	1	2	6	0	0
Infected MH mated male	1	3	6	0	0
Infected MH mated male	1	4	6	0	0
Infected MH mated male	1	5	6	0	0
Infected MH mated male	2	1	6	0	0
Infected MH mated male	2	2	6	0	0
Infected MH mated male	2	3	6	0	0
Infected MH mated male	2	4	6	0	0
Infected MH mated male	2	5	6	0	0
Infected MH mated male	3	1	6	0	0
Infected MH mated male	3	2	6	0	0
Infected MH mated male	3	3	6	0	0
Infected MH mated male	3	4	6	0	0
Infected MH mated male	3	5	6	0	0
Infected MH mated male	1	1	6.5	13	3.80735
Infected MH mated male	1	2	6.5	18	4.24793
Infected MH mated male	1	3	6.5	21	4.45943
Infected MH mated male	1	4	6.5	17	4.16993
Infected MH mated male	1	5	6.5	15	4
Infected MH mated male	2	1	6.5	15	4
Infected MH mated male	2	2	6.5	14	3.90689
Infected MH mated male	2	3	6.5	24	4.64386
Infected MH mated male	2	4	6.5	9	3.32193
Infected MH mated male	2	5	6.5	18	4.24793
Infected MH mated male	3	1	6.5	13	3.80735
Infected MH mated male	3	2	6.5	8	3.16993
Infected MH mated male	3	3	6.5	21	4.45943
Infected MH mated male	3	4	6.5	18	4.24793
Infected MH mated male	3	5	6.5	22	4.52356
Infected MH mated male	1	1	7	245	7.94251
Infected MH mated male	1	2	7	453	8.82655
Infected MH mated male	1	3	7	349	8.45121
Infected MH mated male	1	4	7	371	8.53916
Infected MH mated male	1	5	7	173	7.44294
Infected MH mated male	2	1	7	343	8.42626
Infected MH mated male	2	2	7	319	8.32193
Infected MH mated male	2	3	7	320	8.32643
Infected MH mated male	2	4	7	336	8.3966
Infected MH mated male	2	5	7	325	8.34873
Infected MH mated male	3	1	7	296	8.21432
Infected MH mated male	3	2	7	301	8.2384
Infected MH mated male	3	3	7	325	8.34873
Infected MH mated male	3	4	7	336	8.3966
Infected MH mated male	3	5	7	300	8.23362
Infected MH mated male	1	1	7.5	1532	10.5821
Infected MH mated male	1	2	7.5	1660	10.6978
Infected MH mated male	1	3	7.5	1484	10.5362
Infected MH mated male	1	4	7.5	1885	10.8811
Infected MH mated male	1	5	7.5	1452	10.5048
Infected MH mated male	2	1	7.5	1715	10.7448
Infected MH mated male	2	2	7.5	1517	10.568
Infected MH mated male	2	3	7.5	1525	10.5755
Infected MH mated male	2	4	7.5	1671	10.7074
Infected MH mated male	2	5	7.5	1692	10.7254
Infected MH mated male	3	1	7.5	1359	10.4094
Infected MH mated male	3	2	7.5	1823	10.8329
Infected MH mated male	3	3	7.5	1901	10.8933
Infected MH mated male	3	4	7.5	1833	10.8408
Infected MH mated male	3	5	7.5	1393	10.445
Infected MH mated male	1	1	8	8160	12.9945
Infected MH mated male	1	2	8	9800	13.2587
Infected MH mated male	1	3	8	6920	12.7568
Infected MH mated male	1	4	8	9400	13.1986
Infected MH mated male	1	5	8	6760	12.723
Infected MH mated male	2	1	8	8321	13.0227
Infected MH mated male	2	2	8	7868	12.942
Infected MH mated male	2	3	8	8546	13.0612
Infected MH mated male	2	4	8	8178	12.9977
Infected MH mated male	2	5	8	7919	12.9513
Infected MH mated male	3	1	8	7688	12.9086
Infected MH mated male	3	2	8	8505	13.0543
Infected MH mated male	3	3	8	8007	12.9672
Infected MH mated male	3	4	8	8104	12.9846
Infected MH mated male	3	5	8	7789	12.9274
Infected MH virgin female	1	1	2	0	0
Infected MH virgin female	1	2	2	0	0
Infected MH virgin female	1	3	2	0	0
Infected MH virgin female	1	4	2	0	0
Infected MH virgin female	1	5	2	0	0
Infected MH virgin female	2	1	2	0	0
Infected MH virgin female	2	2	2	0	0
Infected MH virgin female	2	3	2	0	0
Infected MH virgin female	2	4	2	0	0
Infected MH virgin female	2	5	2	0	0
Infected MH virgin female	3	1	2	0	0
Infected MH virgin female	3	2	2	0	0
Infected MH virgin female	3	3	2	0	0
Infected MH virgin female	3	4	2	0	0
Infected MH virgin female	3	5	2	0	0
Infected MH virgin female	1	1	2.5	0	0
Infected MH virgin female	1	2	2.5	0	0
Infected MH virgin female	1	3	2.5	0	0
Infected MH virgin female	1	4	2.5	0	0
Infected MH virgin female	1	5	2.5	0	0
Infected MH virgin female	2	1	2.5	0	0
Infected MH virgin female	2	2	2.5	0	0
Infected MH virgin female	2	3	2.5	0	0
Infected MH virgin female	2	4	2.5	0	0
Infected MH virgin female	2	5	2.5	0	0
Infected MH virgin female	3	1	2.5	0	0
Infected MH virgin female	3	2	2.5	0	0
Infected MH virgin female	3	3	2.5	0	0
Infected MH virgin female	3	4	2.5	0	0
Infected MH virgin female	3	5	2.5	0	0
Infected MH virgin female	1	1	3	0	0
Infected MH virgin female	1	2	3	0	0
Infected MH virgin female	1	3	3	0	0
Infected MH virgin female	1	4	3	0	0
Infected MH virgin female	1	5	3	0	0
Infected MH virgin female	2	1	3	0	0
Infected MH virgin female	2	2	3	0	0
Infected MH virgin female	2	3	3	0	0
Infected MH virgin female	2	4	3	0	0
Infected MH virgin female	2	5	3	0	0
Infected MH virgin female	3	1	3	0	0
Infected MH virgin female	3	2	3	0	0
Infected MH virgin female	3	3	3	0	0
Infected MH virgin female	3	4	3	0	0
Infected MH virgin female	3	5	3	0	0
Infected MH virgin female	1	1	3.5	0	0
Infected MH virgin female	1	2	3.5	0	0
Infected MH virgin female	1	3	3.5	0	0
Infected MH virgin female	1	4	3.5	0	0
Infected MH virgin female	1	5	3.5	0	0
Infected MH virgin female	2	1	3.5	0	0
Infected MH virgin female	2	2	3.5	0	0
Infected MH virgin female	2	3	3.5	0	0
Infected MH virgin female	2	4	3.5	0	0
Infected MH virgin female	2	5	3.5	0	0
Infected MH virgin female	3	1	3.5	0	0
Infected MH virgin female	3	2	3.5	0	0
Infected MH virgin female	3	3	3.5	0	0
Infected MH virgin female	3	4	3.5	0	0
Infected MH virgin female	3	5	3.5	0	0
Infected MH virgin female	1	1	4	2	1.58496
Infected MH virgin female	1	2	4	11	3.58496
Infected MH virgin female	1	3	4	7	3
Infected MH virgin female	1	4	4	8	3.16993
Infected MH virgin female	1	5	4	14	3.90689
Infected MH virgin female	2	1	4	6	2.80735
Infected MH virgin female	2	2	4	15	4
Infected MH virgin female	2	3	4	6	2.80735
Infected MH virgin female	2	4	4	1	1
Infected MH virgin female	2	5	4	12	3.70044
Infected MH virgin female	3	1	4	11	3.58496
Infected MH virgin female	3	2	4	3	2
Infected MH virgin female	3	3	4	5	2.58496
Infected MH virgin female	3	4	4	3	2
Infected MH virgin female	3	5	4	2	1.58496
Infected MH virgin female	1	1	4.5	110	6.79442
Infected MH virgin female	1	2	4.5	164	7.36632
Infected MH virgin female	1	3	4.5	146	7.19967
Infected MH virgin female	1	4	4.5	204	7.67948
Infected MH virgin female	1	5	4.5	150	7.2384
Infected MH virgin female	2	1	4.5	152	7.25739
Infected MH virgin female	2	2	4.5	217	7.76818
Infected MH virgin female	2	3	4.5	134	7.07682
Infected MH virgin female	2	4	4.5	193	7.59991
Infected MH virgin female	2	5	4.5	200	7.65105
Infected MH virgin female	3	1	4.5	97	6.61471
Infected MH virgin female	3	2	4.5	165	7.37504
Infected MH virgin female	3	3	4.5	170	7.41785
Infected MH virgin female	3	4	4.5	198	7.63662
Infected MH virgin female	3	5	4.5	151	7.24793
Infected MH virgin female	1	1	5	1901	10.8933
Infected MH virgin female	1	2	5	2060	11.0091
Infected MH virgin female	1	3	5	1719	10.7482
Infected MH virgin female	1	4	5	1944	10.9256
Infected MH virgin female	1	5	5	2082	11.0244
Infected MH virgin female	2	1	5	1878	10.8757
Infected MH virgin female	2	2	5	1819	10.8297
Infected MH virgin female	2	3	5	1942	10.9241
Infected MH virgin female	2	4	5	2129	11.0566
Infected MH virgin female	2	5	5	2126	11.0546
Infected MH virgin female	3	1	5	1871	10.8704
Infected MH virgin female	3	2	5	2110	11.0437
Infected MH virgin female	3	3	5	1584	10.6303
Infected MH virgin female	3	4	5	2113	11.0458
Infected MH virgin female	3	5	5	1708	10.7389
Infected MH virgin female	1	1	5.5	7325	12.8388
Infected MH virgin female	1	2	5.5	9851	13.2662
Infected MH virgin female	1	3	5.5	7501	12.8731
Infected MH virgin female	1	4	5.5	10024	13.2913
Infected MH virgin female	1	5	5.5	8350	13.0277
Infected MH virgin female	2	1	5.5	7120	12.7979
Infected MH virgin female	2	2	5.5	9590	13.2275
Infected MH virgin female	2	3	5.5	7984	12.9631
Infected MH virgin female	2	4	5.5	9799	13.2586
Infected MH virgin female	2	5	5.5	8398	13.036
Infected MH virgin female	3	1	5.5	8117	12.9869
Infected MH virgin female	3	2	5.5	9331	13.188
Infected MH virgin female	3	3	5.5	7236	12.8212
Infected MH virgin female	3	4	5.5	9484	13.2114
Infected MH virgin female	3	5	5.5	9081	13.1488
Infected MH virgin male	1	1	2	0	0
Infected MH virgin male	1	2	2	0	0
Infected MH virgin male	1	3	2	0	0
Infected MH virgin male	1	4	2	0	0
Infected MH virgin male	1	5	2	0	0
Infected MH virgin male	2	1	2	0	0
Infected MH virgin male	2	2	2	0	0
Infected MH virgin male	2	3	2	0	0
Infected MH virgin male	2	4	2	0	0
Infected MH virgin male	2	5	2	0	0
Infected MH virgin male	3	1	2	0	0
Infected MH virgin male	3	2	2	0	0
Infected MH virgin male	3	3	2	0	0
Infected MH virgin male	3	4	2	0	0
Infected MH virgin male	3	5	2	0	0
Infected MH virgin male	1	1	2.5	0	0
Infected MH virgin male	1	2	2.5	0	0
Infected MH virgin male	1	3	2.5	0	0
Infected MH virgin male	1	4	2.5	0	0
Infected MH virgin male	1	5	2.5	0	0
Infected MH virgin male	2	1	2.5	0	0
Infected MH virgin male	2	2	2.5	0	0
Infected MH virgin male	2	3	2.5	0	0
Infected MH virgin male	2	4	2.5	0	0
Infected MH virgin male	2	5	2.5	0	0
Infected MH virgin male	3	1	2.5	0	0
Infected MH virgin male	3	2	2.5	0	0
Infected MH virgin male	3	3	2.5	0	0
Infected MH virgin male	3	4	2.5	0	0
Infected MH virgin male	3	5	2.5	0	0
Infected MH virgin male	1	1	3	0	0
Infected MH virgin male	1	2	3	0	0
Infected MH virgin male	1	3	3	0	0
Infected MH virgin male	1	4	3	0	0
Infected MH virgin male	1	5	3	0	0
Infected MH virgin male	2	1	3	0	0
Infected MH virgin male	2	2	3	0	0
Infected MH virgin male	2	3	3	0	0
Infected MH virgin male	2	4	3	0	0
Infected MH virgin male	2	5	3	0	0
Infected MH virgin male	3	1	3	0	0
Infected MH virgin male	3	2	3	0	0
Infected MH virgin male	3	3	3	0	0
Infected MH virgin male	3	4	3	0	0
Infected MH virgin male	3	5	3	0	0
Infected MH virgin male	1	1	3.5	0	0
Infected MH virgin male	1	2	3.5	0	0
Infected MH virgin male	1	3	3.5	0	0
Infected MH virgin male	1	4	3.5	0	0
Infected MH virgin male	1	5	3.5	0	0
Infected MH virgin male	2	1	3.5	0	0
Infected MH virgin male	2	2	3.5	0	0
Infected MH virgin male	2	3	3.5	0	0
Infected MH virgin male	2	4	3.5	0	0
Infected MH virgin male	2	5	3.5	0	0
Infected MH virgin male	3	1	3.5	0	0
Infected MH virgin male	3	2	3.5	0	0
Infected MH virgin male	3	3	3.5	0	0
Infected MH virgin male	3	4	3.5	0	0
Infected MH virgin male	3	5	3.5	0	0
Infected MH virgin male	1	1	4	0	0
Infected MH virgin male	1	2	4	0	0
Infected MH virgin male	1	3	4	0	0
Infected MH virgin male	1	4	4	0	0
Infected MH virgin male	1	5	4	0	0
Infected MH virgin male	2	1	4	0	0
Infected MH virgin male	2	2	4	0	0
Infected MH virgin male	2	3	4	0	0
Infected MH virgin male	2	4	4	0	0
Infected MH virgin male	2	5	4	0	0
Infected MH virgin male	3	1	4	0	0
Infected MH virgin male	3	2	4	0	0
Infected MH virgin male	3	3	4	0	0
Infected MH virgin male	3	4	4	0	0
Infected MH virgin male	3	5	4	0	0
Infected MH virgin male	1	1	4.5	0	0
Infected MH virgin male	1	2	4.5	0	0
Infected MH virgin male	1	3	4.5	0	0
Infected MH virgin male	1	4	4.5	0	0
Infected MH virgin male	1	5	4.5	0	0
Infected MH virgin male	2	1	4.5	0	0
Infected MH virgin male	2	2	4.5	0	0
Infected MH virgin male	2	3	4.5	0	0
Infected MH virgin male	2	4	4.5	0	0
Infected MH virgin male	2	5	4.5	0	0
Infected MH virgin male	3	1	4.5	0	0
Infected MH virgin male	3	2	4.5	0	0
Infected MH virgin male	3	3	4.5	0	0
Infected MH virgin male	3	4	4.5	0	0
Infected MH virgin male	3	5	4.5	0	0
Infected MH virgin male	1	1	5	0	0
Infected MH virgin male	1	2	5	0	0
Infected MH virgin male	1	3	5	0	0
Infected MH virgin male	1	4	5	0	0
Infected MH virgin male	1	5	5	0	0
Infected MH virgin male	2	1	5	0	0
Infected MH virgin male	2	2	5	0	0
Infected MH virgin male	2	3	5	0	0
Infected MH virgin male	2	4	5	0	0
Infected MH virgin male	2	5	5	0	0
Infected MH virgin male	3	1	5	0	0
Infected MH virgin male	3	2	5	0	0
Infected MH virgin male	3	3	5	0	0
Infected MH virgin male	3	4	5	0	0
Infected MH virgin male	3	5	5	0	0
Infected MH virgin male	1	1	5.5	0	0
Infected MH virgin male	1	2	5.5	0	0
Infected MH virgin male	1	3	5.5	0	0
Infected MH virgin male	1	4	5.5	0	0
Infected MH virgin male	1	5	5.5	0	0
Infected MH virgin male	2	1	5.5	0	0
Infected MH virgin male	2	2	5.5	0	0
Infected MH virgin male	2	3	5.5	0	0
Infected MH virgin male	2	4	5.5	0	0
Infected MH virgin male	2	5	5.5	0	0
Infected MH virgin male	3	1	5.5	0	0
Infected MH virgin male	3	2	5.5	0	0
Infected MH virgin male	3	3	5.5	0	0
Infected MH virgin male	3	4	5.5	0	0
Infected MH virgin male	3	5	5.5	0	0
Infected MH virgin male	1	1	6	0	0
Infected MH virgin male	1	2	6	0	0
Infected MH virgin male	1	3	6	0	0
Infected MH virgin male	1	4	6	0	0
Infected MH virgin male	1	5	6	0	0
Infected MH virgin male	2	1	6	0	0
Infected MH virgin male	2	2	6	0	0
Infected MH virgin male	2	3	6	0	0
Infected MH virgin male	2	4	6	0	0
Infected MH virgin male	2	5	6	0	0
Infected MH virgin male	3	1	6	0	0
Infected MH virgin male	3	2	6	0	0
Infected MH virgin male	3	3	6	0	0
Infected MH virgin male	3	4	6	0	0
Infected MH virgin male	3	5	6	0	0
Infected MH virgin male	1	1	6.5	0	0
Infected MH virgin male	1	2	6.5	0	0
Infected MH virgin male	1	3	6.5	0	0
Infected MH virgin male	1	4	6.5	0	0
Infected MH virgin male	1	5	6.5	0	0
Infected MH virgin male	2	1	6.5	0	0
Infected MH virgin male	2	2	6.5	0	0
Infected MH virgin male	2	3	6.5	0	0
Infected MH virgin male	2	4	6.5	0	0
Infected MH virgin male	2	5	6.5	0	0
Infected MH virgin male	3	1	6.5	0	0
Infected MH virgin male	3	2	6.5	0	0
Infected MH virgin male	3	3	6.5	0	0
Infected MH virgin male	3	4	6.5	0	0
Infected MH virgin male	3	5	6.5	0	0
Infected MH virgin male	1	1	7	11	3.58496
Infected MH virgin male	1	2	7	15	4
Infected MH virgin male	1	3	7	19	4.32193
Infected MH virgin male	1	4	7	15	4
Infected MH virgin male	1	5	7	14	3.90689
Infected MH virgin male	2	1	7	15	4
Infected MH virgin male	2	2	7	13	3.80735
Infected MH virgin male	2	3	7	26	4.75489
Infected MH virgin male	2	4	7	10	3.45943
Infected MH virgin male	2	5	7	17	4.16993
Infected MH virgin male	3	1	7	11	3.58496
Infected MH virgin male	3	2	7	10	3.45943
Infected MH virgin male	3	3	7	19	4.32193
Infected MH virgin male	3	4	7	17	4.16993
Infected MH virgin male	3	5	7	23	4.58496
Infected MH virgin male	1	1	7.5	265	8.05528
Infected MH virgin male	1	2	7.5	327	8.35755
Infected MH virgin male	1	3	7.5	299	8.22882
Infected MH virgin male	1	4	7.5	293	8.19967
Infected MH virgin male	1	5	7.5	329	8.36632
Infected MH virgin male	2	1	7.5	247	7.9542
Infected MH virgin male	2	2	7.5	331	8.37504
Infected MH virgin male	2	3	7.5	266	8.0607
Infected MH virgin male	2	4	7.5	348	8.44708
Infected MH virgin male	2	5	7.5	310	8.28077
Infected MH virgin male	3	1	7.5	252	7.98299
Infected MH virgin male	3	2	7.5	315	8.30378
Infected MH virgin male	3	3	7.5	238	7.90087
Infected MH virgin male	3	4	7.5	319	8.32193
Infected MH virgin male	3	5	7.5	290	8.18488
Infected MH virgin male	1	1	8	1025	10.0028
Infected MH virgin male	1	2	8	1844	10.8494
Infected MH virgin male	1	3	8	1343	10.3923
Infected MH virgin male	1	4	8	1528	10.5784
Infected MH virgin male	1	5	8	1628	10.6698
Infected MH virgin male	2	1	8	1520	10.5708
Infected MH virgin male	2	2	8	1501	10.5527
Infected MH virgin male	2	3	8	1183	10.2095
Infected MH virgin male	2	4	8	1698	10.7305
Infected MH virgin male	2	5	8	1557	10.6055
Infected MH virgin male	3	1	8	1348	10.3977
Infected MH virgin male	3	2	8	1719	10.7482
Infected MH virgin male	3	3	8	1168	10.1911
Infected MH virgin male	3	4	8	1551	10.5999
Infected MH virgin male	3	5	8	1742	10.7674
Infected MH virgin male	1	1	8.5	7499	12.8727
Infected MH virgin male	1	2	8.5	8824	13.1074
Infected MH virgin male	1	3	8.5	7385	12.8506
Infected MH virgin male	1	4	8.5	8648	13.0783
Infected MH virgin male	1	5	8.5	8297	13.0185
Infected MH virgin male	2	1	8.5	7489	12.8708
Infected MH virgin male	2	2	8.5	8898	13.1194
Infected MH virgin male	2	3	8.5	7061	12.7859
Infected MH virgin male	2	4	8.5	8931	13.1248
Infected MH virgin male	2	5	8.5	7581	12.8884
Infected MH virgin male	3	1	8.5	6621	12.6931
Infected MH virgin male	3	2	8.5	9137	13.1577
Infected MH virgin male	3	3	8.5	6336	12.6296
Infected MH virgin male	3	4	8.5	8669	13.0818
Infected MH virgin male	3	5	8.5	7870	12.9423

## Sheet: Table A7-SNPs
DGRP trait	Chromosome	Gene	Minor allele	Major allele	DGRP freq	African Freq	France Freq	Screen of DGRP for sleep	Sex Biased			DGRP trait	Chromosome	Gene	Minor allele	Major allele	DGRP freq	African Freq	France Freq	Screen of DGRP for sleep
LT50	3L	Rab26	T	A	0.07345	0.6091	0.0625	Sleep (total night)	F			CV	X	CG8909	T	C	0.09945	0	0.0521
LT50	3L	msn	A	C	0.06486	0.0434783	0.0208	Sleep (waking activity)	F			CV	3L	intergenic	T	C	0.06557	0.00483092	0.1354
LT50	2R	intergenic	T	C	0.2179	0.291262	0.25		M			CV	3R	CG18672	T	C	0.09189	0.425121	0.0313
LT50	3L	gem3	T	C	0.2216	0.198068	0.2917	Sleep (day, average bout length)	M			CV	3R	Mhcl	C	T	0.2384	0.00966184	0.0625	CVE of DGRP lines to sleep
LT50	X	CG33172	G	C	0.1183	0.229268	0.0521	Sleep (day, average bout length)	F			CV	3R	Mhcl	G	C	0.2529	0.00966184	0.0625	CVE of DGRP lines to sleep
LT50	X	CG33172	T	C	0.1183	0.0146342	0.0625	Sleep (day, average bout length)	F			CV	2L	intergenic	T	C	0.07609	0.485437	0.0313
LT50	3L	CG13313	A	G	0.06145	0.449275	0.0417		M			CV	3R	CG18672	T	G	0.08065	0.0869565	0.0104
LT50	3R	intergenic	A	G	0.0884	0.0193237	0.0208		Divergent			CV	3L	con	T	A	0.06011	0.410628	0.1354	CVE of DGRP lines to sleep
LT50	X	f	A	G	0.1304	0.0243902	0	Sleep (day, average bout length)	M			CV	X	CG14204	C	A	0.125	0.536585	0.0417
LT50	2R	Mctp	T	C	0.1858	0.0582524	0.0313		F			CV	2L	intergenic	A	C	0.05435	0.00970874	0.1563
LT50	2R	Dg	T	C	0.2557	0.0242718	0.0938		M			CV	2L	Ddr	A	T	0.28	0.635922	0.0208
LT50	X	Nrg	T	A	0.1304	0.390244	0	Sleep (day, average bout length)	M			CV	3L	DScam4	T	G	0.05525	0.265701	0
LT50	3R	ash2	C	T	0.2139	0.396135	0.1458		Divergent			CV	3L	intergenic	G	A	0.07955	0.26087	0.0104
LT50	2L	Tai	A	G	0.116	0.00485437	0.0833	Sleep (day, average bout length)	F			CV	X	f	A	T	0.1297	0.0146342	0	CVE of DGRP lines to sleep
LT50	2L	jhamt	G	T	0.06061	0.116505	0	Sleep (waking activity)	Divergent			CV and LT50	X	f	A	G	0.1304	0.0243902	0	CVE of DGRP lines to sleep
LT50	3R	qin	C	T	0.1484	0.318841	0.20803		Divergent			CV	X	f	G	T	0.105	0.107317	0	CVE of DGRP lines to sleep
LT50	2R	mctp	G	A	0.1858	0.38835	0.0104		F			CV	3R	CG18672	T	G	0.08696	0.120773	0.0417
LT50	3L	intergenic	A	T	0.05525	0.0338164	0.0313		Divergent			CV	X	CCKLR-17D3	T	G	0.1514	0.0097561	0.1042
LT50	2R	CG33136	A	G	0.2857	0.354369	0.2083		M			CV	3R	qless	A	C	0.07692	0.0338164	0.0104
LT50	3L	CG32066	T	C	0.1311	0	0		M			CV	2R	Dscam	G	A	0.1	0.271845	0.0208	CVE of DGRP lines to sleep
LT50	2R	CG13229	A	G	0.242	0.0485437	0		M			CV	2L	CG4901	C	T	0.08556	0.150485	0.0104
LT50	2R	CG13229	A	C	0.2327	0	0		M			CV	2L	intergenic	A	C	0.07182	0.572816	0.0625
LT50	3L	CG14995	G	T	0.1196	0.101449	0.0833		M			CV	2R	wmd	T	C	0.0663	0.393204	0.0313
LT50	2L	lar	C	G	0.2126	0.373786	0.1979		M			CV	3R	gukh	T	G	0.1017	0.0483092	0.0521	CVE of DGRP lines to sleep
												CV	X	CG14204	T	G	0.05	0.385366	0
												CV	X	intergenic	T	G	0.08556	0	0
												CV	2L	Ddr	G	A	0.1742	0.23301	0.0521	CVE of DGRP lines to sleep
												CV	2R	Xpd	G	A	0.07692	0.563107	0.0938
												CV	3L	CR43306	C	T	0.0611	0	0.0104

## Sheet: Table A8-2-way ANOVA
TABLE A8A: ANOVA results for mean survival time across 43 lines and sexes
Source of Variation	SS (Type III)	DF	MS	F (DFn, DFd)	P value	% of total variation
Interaction	70.83	42	1.686	F (42, 800) = 17.49	P<0.0001	9.867
line/genetic factor	475	42	11.31	F (42, 800) = 117.3	P<0.0001	66.17
Sex	91.93	1	91.93	F (1, 800) = 953.5	P<0.0001	12.81
Residual	77.13	800	0.09642
TABLE A8B: ANOVA results for LT50 across geographic regions and sexes
Source of Variation	SS (Type III)	DF	MS	F (DFn, DFd)	P value	% of total variation
Sex	12.82	1	12.82	F (1, 456) = 29.37	P<0.0001	5.549
Geographic region	19.17	4	4.793	F (4, 456) = 10.98	P<0.0001	8.296
Residual	199.1	456	0.4366
TABLE A8C: ANOVA results for LT50 across biomes and sexes
Source of Variation	SS (Type III)	DF	MS	F (DFn, DFd)	P value	% of total variation
Sex	10.24	1	10.24	F (1, 79) = 23.63	P<0.0001	15.14
Biome	23.17	5	4.634	F (5, 79) = 10.69	P<0.0001	34.25
Residual	34.23	79	0.4333
TABLE A8D: ANOVA results for LT50 across seasonal and non-seasonal biomes and sexes
Source of Variation	SS (Type III)	DF	MS	F (DFn, DFd)	P value	% of total variation
Sex	10.24	1	10.24	F (1, 83) = 18.75	P<0.0001	15.14
Seasonal and non-seasonal biome	12.09	1	12.09	F (1, 83) = 22.14	P<0.0001	17.87
Residual	45.31	83	0.546
