# Supplementary material for: Latitudinal Clines in Climate and Sleep Patterns Shape Disease Outcomes in Drosophila melanogaster Infected by Metarhizium anisopliae
Source: Ecol Evol. 2025 Feb 28;15(3):e71047. doi: 10.1002/ece3.71047 (PMC11868735; doi:10.1002/ece3.71047)
Supplement: Supplementary file 1 — Appendix S1. [file ECE3-15-e71047-s001.zip › ece371047-sup-0003-Supinfo3.xlsx]

## Sheet: Table A3B-hourly T&RH 2005-2006
6-year hourly Temperature & Relative Humidity				Accra, Ghana		Ica, Peru		Monkey Hill, St. Kitts
YEAR	MO	DY	HR	T	RH	T	RH	T	RH
2005	1	1	0	25.79	93.81	16.02	87.94	25.65	81.56
2005	1	1	1	25.73	94.19	16.01	87.75	25.61	81.69
2005	1	1	2	25.65	94.56	15.76	89.56	25.59	81.75
2005	1	1	3	25.62	94.75	15.44	91.81	25.6	81.88
2005	1	1	4	25.58	94.81	15.23	93.19	25.59	82.25
2005	1	1	5	25.51	94.94	15.18	93.5	25.56	83.19
2005	1	1	6	25.58	94.56	16.71	84.06	25.55	83.5
2005	1	1	7	26.06	92.62	19.68	67.25	25.65	82.38
2005	1	1	8	26.58	90.12	21.79	58.31	25.65	81.06
2005	1	1	9	27.23	86.5	23.01	54.5	25.56	81.19
2005	1	1	10	27.83	82.88	23.73	52.56	25.51	81.5
2005	1	1	11	28.28	79.56	23.86	52.19	25.55	80.81
2005	1	1	12	28.56	76.81	24	50.38	25.62	79.31
2005	1	1	13	28.8	74.31	24.3	47.75	25.64	78.06
2005	1	1	14	28.95	71.94	24.09	47.56	25.66	76.81
2005	1	1	15	28.87	71.19	23.4	49.25	25.69	75.69
2005	1	1	16	28.61	73	22.23	53.12	25.66	75.12
2005	1	1	17	27.89	79.31	20.81	58.69	25.59	74.94
2005	1	1	18	27.08	83.94	19.23	66.38	25.59	74.56
2005	1	1	19	26.59	85.94	18.07	73.31	25.61	74.5
2005	1	1	20	26.24	86.06	17.58	76.75	25.58	74.81
2005	1	1	21	25.9	86.44	16.98	80.69	25.5	75.5
2005	1	1	22	25.5	86.69	16.39	84.81	25.44	76.06
2005	1	1	23	25.19	86.25	15.98	87.5	25.37	76.38
2005	1	2	0	24.86	85.69	15.77	88.56	25.31	76.44
2005	1	2	1	24.56	85.06	15.65	88.75	25.24	76.31
2005	1	2	2	24.29	84.44	15.63	88	25.19	76.31
2005	1	2	3	24.04	84.06	15.59	87.44	25.19	76.19
2005	1	2	4	23.84	83.81	15.44	87.94	25.2	76
2005	1	2	5	23.66	83.44	15.44	87.88	25.2	75.88
2005	1	2	6	23.64	82.62	17.05	78.69	25.22	75.75
2005	1	2	7	24.12	79.5	19.86	63.81	25.34	75.31
2005	1	2	8	24.8	76.31	22.04	54.56	25.45	74.69
2005	1	2	9	26.27	68.81	23.48	50.19	25.48	74.38
2005	1	2	10	27.88	60.06	24.37	48.19	25.46	74.12
2005	1	2	11	28.89	56.5	25.04	46.19	25.48	73.81
2005	1	2	12	29.54	52.75	25.65	43.62	25.5	73.56
2005	1	2	13	29.85	50.5	26.05	41.31	25.48	73.44
2005	1	2	14	29.79	51.12	25.86	40.81	25.44	73.62
2005	1	2	15	29.48	52.5	24.98	42.62	25.37	74.06
2005	1	2	16	28.72	57.56	23.62	46.56	25.3	74.62
2005	1	2	17	27.6	65.06	21.83	52.88	25.23	75.25
2005	1	2	18	26.78	68.38	19.85	61.62	25.17	75.5
2005	1	2	19	26.3	72.5	18.54	68.94	25.12	75.5
2005	1	2	20	25.99	76.12	17.98	72.94	25.09	75.25
2005	1	2	21	25.79	78.56	17.61	75.75	25.08	74.62
2005	1	2	22	25.62	80.38	17.22	78.81	25.04	73.94
2005	1	2	23	25.48	82.5	16.9	81.44	24.98	73.69
2005	1	3	0	25.3	85.12	16.57	83.88	24.89	73.62
2005	1	3	1	25.08	88.25	16.31	85.62	24.82	73.38
2005	1	3	2	24.89	91.25	16.1	87	24.78	72.94
2005	1	3	3	24.77	93.44	15.87	88.5	24.76	72.38
2005	1	3	4	24.68	94.56	15.65	90.19	24.73	71.94
2005	1	3	5	24.69	94.12	15.26	92.56	24.73	71.62
2005	1	3	6	24.7	93.56	16.58	84.44	24.7	71.5
2005	1	3	7	25.41	90.06	19.45	67.81	24.84	71.06
2005	1	3	8	26.48	81.88	21.51	59.44	24.97	70.94
2005	1	3	9	27.59	70.69	22.62	55.88	25.05	71.38
2005	1	3	10	28.4	63.62	23.48	53.12	25.12	71.81
2005	1	3	11	29.05	58.94	23.68	52.06	25.16	72.69
2005	1	3	12	29.56	54.44	23.44	51.75	25.23	73.25
2005	1	3	13	29.83	52.44	23.12	51.5	25.29	73.44
2005	1	3	14	29.76	53.5	22.66	51.88	25.32	73.75
2005	1	3	15	29.46	56.12	22.08	52.94	25.32	74.25
2005	1	3	16	28.7	61.94	21.3	55.12	25.29	75
2005	1	3	17	27.55	71.94	20.33	58.62	25.24	75.44
2005	1	3	18	26.8	75.44	19.08	64.56	25.23	75.56
2005	1	3	19	26.36	79.5	17.99	70.81	25.27	75.62
2005	1	3	20	26.07	82.62	17.44	74.19	25.33	75.62
2005	1	3	21	25.83	84.81	17.26	75.19	25.36	75.56
2005	1	3	22	25.62	86.25	16.99	76.69	25.36	75.56
2005	1	3	23	25.44	87.56	16.56	78.94	25.33	75.94
2005	1	4	0	25.28	88.81	16.25	80.25	25.26	76.31
2005	1	4	1	25.15	89.75	16.09	80.62	25.17	76.56
2005	1	4	2	25.05	90.25	15.94	81.19	25.08	76.81
2005	1	4	3	24.98	90.25	15.69	82.62	25.02	77.12
2005	1	4	4	24.94	89.75	15.45	84.06	24.99	77.38
2005	1	4	5	24.89	89.5	15.44	84.06	24.94	77.56
2005	1	4	6	24.94	89	16.58	77.62	24.91	77.94
2005	1	4	7	25.73	85.75	19.21	65.12	25.05	77.69
2005	1	4	8	26.6	80.56	21.35	57.5	25.21	77
2005	1	4	9	27.48	75.38	22.51	54.62	25.3	76.69
2005	1	4	10	28.33	69.88	23	53.94	25.32	76.81
2005	1	4	11	29.22	62.12	22.89	54.19	25.37	76.75
2005	1	4	12	29.83	57.38	23.3	52.06	25.48	76.31
2005	1	4	13	30.08	56	23.75	49.62	25.51	75.94
2005	1	4	14	30.01	56.69	23.45	49.81	25.5	75.94
2005	1	4	15	29.69	59.19	22.66	51.88	25.51	76
2005	1	4	16	29.1	64.31	21.42	56	25.53	76.19
2005	1	4	17	28.22	71.38	19.94	62.25	25.51	76.56
2005	1	4	18	27.48	75.81	18.31	70.44	25.52	76.62
2005	1	4	19	27.07	79	17.17	77.38	25.57	76.5
2005	1	4	20	26.73	81.94	16.52	81.81	25.58	76.69
2005	1	4	21	26.44	83.94	16.22	84.12	25.51	77.19
2005	1	4	22	26.13	85.69	16.3	84	25.44	77.69
2005	1	4	23	25.93	86.56	16.44	83.25	25.42	78.06
2005	1	5	0	25.76	87.25	16.51	82.88	25.39	78.06
2005	1	5	1	25.62	87.56	16.31	83.69	25.37	78
2005	1	5	2	25.51	87.56	16.36	83.38	25.36	77.81
2005	1	5	3	25.4	87.81	16.31	83.62	25.39	77.5
2005	1	5	4	25.33	88.06	16.24	84.19	25.42	77.25
2005	1	5	5	25.26	88.62	16.36	83.56	25.42	77.19
2005	1	5	6	25.3	89.19	18.08	74.62	25.4	77.25
2005	1	5	7	25.98	86.81	21.15	59.88	25.49	76.94
2005	1	5	8	27.08	81.12	23.05	53.38	25.61	76.25
2005	1	5	9	28.12	76.69	24.02	51	25.68	75.81
2005	1	5	10	28.81	73.44	24.33	50.75	25.68	75.75
2005	1	5	11	29.27	71.25	24.38	50.94	25.68	75.5
2005	1	5	12	29.5	70.31	24.23	51.31	25.68	75.06
2005	1	5	13	29.5	70.44	23.91	52	25.68	74.88
2005	1	5	14	29.29	71.69	23.42	53.19	25.65	75
2005	1	5	15	28.87	74.06	22.76	55	25.62	75.38
2005	1	5	16	28.31	77.62	21.77	58.12	25.56	76.06
2005	1	5	17	27.55	83	20.33	63.75	25.45	77.06
2005	1	5	18	26.88	87.31	18.88	70.38	25.33	78.06
2005	1	5	19	26.57	89.5	18.05	74.88	25.27	78.69
2005	1	5	20	26.38	91.06	17.65	77.06	25.22	79.44
2005	1	5	21	26.21	92.12	17.19	79.62	25.15	80.56
2005	1	5	22	26.03	92.94	16.68	82.38	25.15	80.88
2005	1	5	23	25.92	93.19	16.31	84.75	25.17	80.88
2005	1	6	0	25.85	93.19	15.96	87.12	25.17	81
2005	1	6	1	25.8	93.06	15.8	88.19	25.14	81.12
2005	1	6	2	25.77	92.88	15.83	87.56	25.13	81.19
2005	1	6	3	25.73	92.81	15.97	85.75	25.18	81.06
2005	1	6	4	25.7	92.88	16.03	84.44	25.24	80.88
2005	1	6	5	25.65	93.06	16.06	83.19	25.3	80.69
2005	1	6	6	25.75	92.44	17.69	73.44	25.36	80.75
2005	1	6	7	26.19	90.81	20.54	60.94	25.54	80.38
2005	1	6	8	26.89	86.81	22.44	55.25	25.68	80.12
2005	1	6	9	27.76	81.12	23.75	51.88	25.75	80.38
2005	1	6	10	28.44	74.81	24.71	49.31	25.8	80.69
2005	1	6	11	29.01	67.75	25.39	47.06	25.86	80.69
2005	1	6	12	29.4	61.38	25.61	45.94	25.91	80.75
2005	1	6	13	29.68	56.31	25.69	45.12	25.96	80.75
2005	1	6	14	29.8	52.81	24.52	47.94	26.01	80.75
2005	1	6	15	29.6	52.31	22.39	55.25	26.04	80.94
2005	1	6	16	28.96	55.81	20.22	64.44	26.02	81.19
2005	1	6	17	27.61	65.19	18.5	72.75	25.92	81.81
2005	1	6	18	26.7	68.75	17.24	79.5	25.9	81.88
2005	1	6	19	26.26	70.69	16.67	82.88	25.9	81.69
2005	1	6	20	25.92	72.56	16.71	82.75	25.9	81.44
2005	1	6	21	25.56	74.88	16.83	81.94	25.89	81.25
2005	1	6	22	25.19	76.75	16.56	83.31	25.87	81.25
2005	1	6	23	24.84	78.5	16.27	84.44	25.78	81.81
2005	1	7	0	24.61	79.12	15.9	85.5	25.74	82
2005	1	7	1	24.51	78.12	15.87	84.38	25.75	81.75
2005	1	7	2	24.37	77.56	15.98	82.62	25.71	81.62
2005	1	7	3	23.98	79.19	16.18	80.56	25.63	81.81
2005	1	7	4	23.38	81.88	16.42	78.56	25.59	81.88
2005	1	7	5	22.91	84.44	16.42	78	25.65	81
2005	1	7	6	22.83	85.75	18.01	69.44	25.73	79.75
2005	1	7	7	23.57	82	21.37	53.38	25.91	78.25
2005	1	7	8	24.42	73.88	23.81	45.44	26.06	77.19
2005	1	7	9	25.55	62.88	25.11	43.44	26.13	76.88
2005	1	7	10	26.51	56.06	25.71	43.81	26.15	76.75
2005	1	7	11	27.39	51.94	25.89	44.81	26.12	77.38
2005	1	7	12	28.08	49.94	25.59	46.31	26.05	78.5
2005	1	7	13	28.45	49.75	24.92	48.56	25.97	79.44
2005	1	7	14	28.48	51.38	23.97	51.69	25.89	80.06
2005	1	7	15	28.19	53.94	22.72	55.94	25.83	80.38
2005	1	7	16	27.57	58.81	21.14	61.75	25.81	80.38
2005	1	7	17	26.52	65.81	19.76	67.5	25.78	80.56
2005	1	7	18	25.83	69.75	18.45	73.88	25.79	80.62
2005	1	7	19	25.49	72.19	17.72	78.31	25.78	80.62
2005	1	7	20	25.21	73.81	17.43	80.75	25.8	80.38
2005	1	7	21	24.83	75	17.22	82.62	25.78	80.44
2005	1	7	22	24.34	75.69	16.85	85.25	25.69	81
2005	1	7	23	23.91	74.88	16.64	86.75	25.62	81.5
2005	1	8	0	23.56	73.25	16.62	87	25.56	81.75
2005	1	8	1	23.3	71.75	16.65	86.81	25.51	81.75
2005	1	8	2	23.13	71.06	16.8	86	25.48	81.81
2005	1	8	3	23.01	71.56	16.94	85.25	25.49	81.81
2005	1	8	4	22.83	73.38	16.96	85	25.51	81.44
2005	1	8	5	22.58	75.31	17.05	84	25.56	80.75
2005	1	8	6	22.4	77	18.37	76.44	25.66	79.94
2005	1	8	7	22.81	75.69	20.74	64.25	25.75	79.25
2005	1	8	8	23.55	69	22.47	57.94	25.84	78.44
2005	1	8	9	24.82	55.19	24.25	51.94	25.98	77.5
2005	1	8	10	25.98	46.62	25.58	48.25	26.08	76.75
2005	1	8	11	27.26	41.69	26.23	47	26.12	76.31
2005	1	8	12	28.12	39.88	26.54	45.81	26.09	76.69
2005	1	8	13	28.69	39.81	26.24	46	25.99	77.88
2005	1	8	14	28.88	41.06	25.51	47.75	25.9	78.88
2005	1	8	15	28.55	43.88	24.48	51	25.87	79.5
2005	1	8	16	27.74	49.06	23.08	56.12	25.83	80.12
2005	1	8	17	26.54	54.31	21.39	63.56	25.76	80.81
2005	1	8	18	25.68	58.06	19.73	72.25	25.65	81.56
2005	1	8	19	25.18	61.06	18.78	77.81	25.62	81.62
2005	1	8	20	24.73	63.69	18.4	80.06	25.62	81.31
2005	1	8	21	24.25	66.38	17.97	82.19	25.62	81.06
2005	1	8	22	23.75	69.06	17.47	84.19	25.55	81.38
2005	1	8	23	23.3	70.75	17.19	84.88	25.49	81.69
2005	1	9	0	22.94	70.94	17.04	84.81	25.42	82.25
2005	1	9	1	22.6	71.19	16.78	85.31	25.33	83.12
2005	1	9	2	22.3	71.69	16.61	85	25.25	83.69
2005	1	9	3	22	72.94	16.48	84	25.15	84.25
2005	1	9	4	21.7	74.62	16.38	82.69	25.05	84.56
2005	1	9	5	21.4	76.06	16.42	80.31	25	84.69
2005	1	9	6	21.29	76.44	18.76	67.44	24.96	84.94
2005	1	9	7	21.94	72.88	22.06	53.31	24.99	84.75
2005	1	9	8	22.8	65.19	24.28	45.06	25.09	84
2005	1	9	9	24.13	53.19	25.54	42.12	25.23	83.12
2005	1	9	10	25.33	45.44	26.33	40.81	25.3	82.81
2005	1	9	11	26.54	40.69	26.89	39.56	25.26	83.25
2005	1	9	12	27.58	37.81	27.34	37.94	25.19	83.88
2005	1	9	13	28.28	36.56	27.41	36.94	25.12	84.31
2005	1	9	14	28.56	36.81	26.78	38.12	25.06	84.56
2005	1	9	15	28.39	38.81	25.48	41.69	24.98	85.12
2005	1	9	16	27.55	45.12	23.93	46.94	24.96	85.5
2005	1	9	17	26.15	52.56	22.27	53.94	24.97	85.81
2005	1	9	18	25.2	57.19	20.6	62.25	25.02	85.75
2005	1	9	19	24.73	60.19	19.62	67.94	25.08	85.5
2005	1	9	20	24.39	62.38	19.22	70.06	25.12	85.44
2005	1	9	21	24.07	64.12	18.9	71.75	25.12	85.44
2005	1	9	22	23.73	65.62	18.46	74.19	25.11	85.19
2005	1	9	23	23.39	66.81	17.95	76.94	25.06	85
2005	1	10	0	23.05	67.75	17.33	80	25	85
2005	1	10	1	22.73	68.56	16.87	82.06	24.94	85.06
2005	1	10	2	22.42	69.31	16.6	82.94	24.92	85.25
2005	1	10	3	22.12	70.62	16.58	82.75	24.94	85.19
2005	1	10	4	21.9	72.31	16.73	82.06	24.97	85
2005	1	10	5	21.67	73.69	16.89	81.44	25.01	84.62
2005	1	10	6	21.55	74.69	17.59	78.19	25.05	84.25
2005	1	10	7	22.23	71.81	19.06	70.44	25.2	83.5
2005	1	10	8	23.16	65.31	20.69	63.25	25.32	82.88
2005	1	10	9	24.74	54.12	21.58	60.69	25.39	82.62
2005	1	10	10	26.3	44.62	22.01	60.44	25.42	82.5
2005	1	10	11	27.63	39.06	21.98	61.75	25.45	82.25
2005	1	10	12	28.81	36.19	21.79	63.12	25.48	82.06
2005	1	10	13	29.42	36.94	21.69	63.56	25.51	82.12
2005	1	10	14	29.6	38.31	21.54	64	25.5	82.38
2005	1	10	15	29.42	40.62	21.05	66.12	25.5	82.81
2005	1	10	16	28.62	46.94	20.26	69.81	25.45	83.5
2005	1	10	17	27.13	54.06	19.27	74.94	25.33	84.56
2005	1	10	18	26.14	58.94	18.37	79.94	25.25	85.25
2005	1	10	19	25.62	63.56	17.91	82.5	25.29	84.88
2005	1	10	20	25.28	66.5	17.79	83.31	25.37	84.19
2005	1	10	21	25.01	67.94	17.78	83.44	25.44	83.62
2005	1	10	22	24.73	68.38	17.65	84.31	25.43	83.44
2005	1	10	23	24.38	69.19	17.36	86.38	25.4	83.44
2005	1	11	0	23.91	70.62	17.14	87.75	25.37	83.44
2005	1	11	1	23.41	72.31	16.94	88.81	25.37	83.5
2005	1	11	2	22.95	73.94	16.82	89.12	25.38	83.38
2005	1	11	3	22.55	75.81	16.7	88.81	25.42	83.19
2005	1	11	4	22.23	78	16.72	87.44	25.45	83
2005	1	11	5	21.95	79.88	16.96	84.56	25.48	83.12
2005	1	11	6	21.8	80	17.69	79.81	25.49	83.31
2005	1	11	7	22.29	76.88	19.29	70.38	25.55	83.19
2005	1	11	8	23.06	70.56	20.49	65	25.64	82.88
2005	1	11	9	24.59	58.94	21.4	62.06	25.72	82.5
2005	1	11	10	26.08	49.19	22.23	59.38	25.76	82.19
2005	1	11	11	27.31	43.94	22.33	59.38	25.78	81.94
2005	1	11	12	28.12	41.38	22.39	59.25	25.81	81.94
2005	1	11	13	28.55	40.31	22.59	58.38	25.83	82
2005	1	11	14	28.62	40.69	22.41	58.62	25.84	82.25
2005	1	11	15	28.3	42.88	21.69	61.06	25.83	82.56
2005	1	11	16	27.25	51.44	20.64	65.44	25.8	83.25
2005	1	11	17	26.02	57.44	19.43	71.12	25.69	84.31
2005	1	11	18	25.36	60.12	18.34	76.81	25.65	84.88
2005	1	11	19	24.95	61.5	17.73	80.31	25.68	84.75
2005	1	11	20	24.61	62.69	17.37	82.44	25.72	84.62
2005	1	11	21	24.33	63.5	17.06	84.25	25.73	84.5
2005	1	11	22	23.99	64.44	16.84	85.12	25.69	84.62
2005	1	11	23	23.51	65.81	16.7	85.19	25.65	84.69
2005	1	12	0	23.04	67.56	16.55	85.19	25.6	84.5
2005	1	12	1	22.66	69	16.33	85.5	25.55	84.38
2005	1	12	2	22.44	69.75	16.15	85.62	25.56	84.06
2005	1	12	3	22.24	70.19	16.16	84.19	25.61	83.38
2005	1	12	4	22.04	70.88	16.33	82.19	25.65	82.75
2005	1	12	5	21.79	72.12	16.34	81.06	25.61	82.81
2005	1	12	6	21.67	73.5	17.93	72	25.59	83
2005	1	12	7	22.41	71.88	20.44	60.19	25.66	83
2005	1	12	8	23.33	67.5	22.15	55.12	25.76	82.69
2005	1	12	9	24.85	58.94	23.52	51.94	25.8	82.56
2005	1	12	10	26.55	48.81	24.54	49.88	25.83	82.5
2005	1	12	11	27.9	42.25	25.24	48.19	25.87	82.31
2005	1	12	12	28.65	39	25.3	48.19	25.9	82.31
2005	1	12	13	29.1	38.44	24.9	49.25	25.94	82
2005	1	12	14	29.22	39.81	24.58	50.06	26.01	81.38
2005	1	12	15	29.04	41.38	23.73	52.88	26.03	80.94
2005	1	12	16	28.13	50.12	22.59	57.06	26.04	80.62
2005	1	12	17	27.15	51.5	21.27	62.56	25.99	80.69
2005	1	12	18	26.38	52.06	19.83	69.38	25.95	80.81
2005	1	12	19	25.69	56.19	18.9	74.62	25.97	80.88
2005	1	12	20	25.1	60.38	18.42	77.38	25.98	81.38
2005	1	12	21	24.54	64.88	17.86	80.31	25.98	81.75
2005	1	12	22	23.94	68.94	17.38	82.88	25.98	82.19
2005	1	12	23	23.44	71.62	17	84.94	25.92	83.12
2005	1	13	0	23.01	72.75	16.77	85.75	25.77	84.69
2005	1	13	1	22.65	73.19	16.6	86.38	25.65	85.5
2005	1	13	2	22.33	73.56	16.45	86.88	25.61	85.5
2005	1	13	3	22.07	73.62	16.43	86.62	25.59	85.44
2005	1	13	4	21.84	73.44	16.44	86.25	25.56	85.75
2005	1	13	5	21.69	72.88	16.51	85.69	25.54	86.12
2005	1	13	6	21.69	72.12	18.32	76.06	25.58	86.06
2005	1	13	7	22.38	70.62	21.45	62.56	25.72	85.38
2005	1	13	8	23.39	64.88	23.52	55.44	25.87	84.62
2005	1	13	9	24.67	57.75	25	51.62	25.94	84.5
2005	1	13	10	26.33	49.44	25.94	49.62	25.96	84.5
2005	1	13	11	27.47	45.25	26.35	48.88	25.95	84.62
2005	1	13	12	27.95	43.56	26.26	49.06	25.93	85.06
2005	1	13	13	28.26	42.38	25.85	49.81	25.94	85.25
2005	1	13	14	28.44	41.81	25.18	51.31	25.95	85.31
2005	1	13	15	28.26	43.06	24.37	53.5	25.94	85.44
2005	1	13	16	27.51	51.12	23.31	57.19	25.89	85.75
2005	1	13	17	26.98	51.5	21.86	63.38	25.83	85.81
2005	1	13	18	26.65	50.94	20.29	71.44	25.83	85.12
2005	1	13	19	26.29	52.12	19.4	76.94	25.87	83.62
2005	1	13	20	25.85	54.06	19.04	79.06	25.87	82.62
2005	1	13	21	25.29	56.56	18.55	81.44	25.83	82.06
2005	1	13	22	24.65	59.38	18.14	83	25.8	81.31
2005	1	13	23	24.08	62	17.76	84.19	25.73	81.25
2005	1	14	0	23.62	64.31	17.61	83.81	25.68	81.38
2005	1	14	1	23.25	65.94	17.61	82.62	25.65	81.12
2005	1	14	2	22.94	67.19	17.62	81.44	25.65	80.94
2005	1	14	3	22.69	67.75	17.62	80.44	25.65	81.06
2005	1	14	4	22.5	67.88	17.61	79.94	25.66	81.25
2005	1	14	5	22.38	67.69	17.55	80.06	25.69	81.19
2005	1	14	6	22.38	68	18.65	74.62	25.73	81
2005	1	14	7	22.9	68.75	20.82	65.06	25.82	80.62
2005	1	14	8	23.83	64.5	22.97	56.06	25.92	79.88
2005	1	14	9	25.02	59.06	24.3	52.19	26.05	78.75
2005	1	14	10	26.63	52.19	25.11	51.19	26.12	77.69
2005	1	14	11	27.68	49.12	25.67	50.56	26.15	77.38
2005	1	14	12	28.61	47.25	26.22	49.25	26.12	77.88
2005	1	14	13	29.11	46.62	26.43	48.56	26.06	78.69
2005	1	14	14	29.15	48.19	26.12	49	25.99	79.56
2005	1	14	15	28.87	50.31	25.19	51.38	25.9	80.44
2005	1	14	16	28.09	56.25	23.7	56.75	25.8	81.25
2005	1	14	17	26.67	66.5	22.01	64.38	25.73	81.81
2005	1	14	18	25.8	71.81	20.39	73.12	25.69	81.81
2005	1	14	19	25.45	75.31	19.4	79.06	25.73	81.25
2005	1	14	20	25.31	77.62	18.9	81.5	25.7	81
2005	1	14	21	25.27	78.94	18.53	83.06	25.69	80.81
2005	1	14	22	25.18	79.69	18.13	84.38	25.75	79.5
2005	1	14	23	25	80.5	17.79	84.94	25.77	78.31
2005	1	15	0	24.8	81.19	17.52	84.75	25.72	78
2005	1	15	1	24.39	82.75	17.35	84.12	25.62	77.75
2005	1	15	2	23.9	84.62	17.18	84.06	25.51	77.56
2005	1	15	3	23.7	84.56	16.92	84.88	25.42	77.5
2005	1	15	4	23.73	82.88	16.56	86.12	25.39	77.56
2005	1	15	5	23.71	81.75	16.22	87.06	25.36	77.88
2005	1	15	6	23.61	81.5	17.86	76.56	25.35	78.38
2005	1	15	7	24.06	79.88	20.84	60.25	25.44	78.5
2005	1	15	8	24.88	75.5	23.55	47.5	25.57	78.38
2005	1	15	9	26.46	68.81	25.31	42.31	25.67	78.44
2005	1	15	10	28.1	60.5	26.56	40	25.72	78.56
2005	1	15	11	29.07	57.5	27.37	39.06	25.76	78
2005	1	15	12	29.82	52.69	27.76	39.06	25.82	77.31
2005	1	15	13	30.3	49.31	27.73	39.94	25.83	77.12
2005	1	15	14	30.42	48.44	27.16	42.12	25.81	77.12
2005	1	15	15	30.23	49.56	25.98	46.31	25.8	77.25
2005	1	15	16	29.46	55.75	24.2	53.25	25.76	77.62
2005	1	15	17	27.83	68.81	22.1	62.62	25.64	78.31
2005	1	15	18	26.74	72.56	20.02	73.94	25.56	78.56
2005	1	15	19	26.19	76.5	18.95	81.31	25.51	78.44
2005	1	15	20	25.99	79.31	18.38	85.25	25.48	78.31
2005	1	15	21	25.96	79.81	18.17	86.69	25.48	78
2005	1	15	22	25.87	79.88	18.01	87.38	25.47	77.81
2005	1	15	23	25.62	80.25	17.72	88.94	25.42	78.31
2005	1	16	0	25.18	81.12	17.43	89.69	25.35	79
2005	1	16	1	24.74	81.69	17	90.19	25.3	79.5
2005	1	16	2	24.31	82.06	16.83	89	25.29	79.88
2005	1	16	3	24.03	81.44	16.93	86.12	25.28	80.31
2005	1	16	4	23.81	80.69	16.98	83.38	25.26	80.56
2005	1	16	5	23.59	80.44	16.76	82.25	25.24	80.94
2005	1	16	6	23.5	80.31	17.86	75.12	25.23	81.5
2005	1	16	7	24.01	79	20.47	61.31	25.3	81.94
2005	1	16	8	24.9	73.25	23.12	46	25.36	81.75
2005	1	16	9	26.4	68.88	25.02	39.56	25.4	81.25
2005	1	16	10	27.99	61	26	37.06	25.47	80.56
2005	1	16	11	29.19	55.44	26.28	37.19	25.54	79.94
2005	1	16	12	29.9	52.38	26.19	38.56	25.6	79.44
2005	1	16	13	30.11	52.44	25.73	40.88	25.63	79.25
2005	1	16	14	29.91	54.75	25.01	44.12	25.65	79.25
2005	1	16	15	29.44	58.5	24.14	47.88	25.65	79.38
2005	1	16	16	28.53	64.75	23.11	52.19	25.64	79.62
2005	1	16	17	27.11	73.94	21.8	58.31	25.61	79.88
2005	1	16	18	26.24	79.75	20.24	67.19	25.56	80.19
2005	1	16	19	25.87	82.75	19.19	74.19	25.55	80.25
2005	1	16	20	25.56	84.94	18.65	76.94	25.55	80.38
2005	1	16	21	25.28	86.94	18.37	77.19	25.55	80.44
2005	1	16	22	25.06	88.75	17.89	78.62	25.52	80.62
2005	1	16	23	24.88	90.31	17.23	80.31	25.47	80.94
2005	1	17	0	24.75	91.25	16.76	79.88	25.39	81.31
2005	1	17	1	24.6	92	16.49	78.12	25.33	81.38
2005	1	17	2	24.44	92.88	16.31	76.12	25.29	81.31
2005	1	17	3	24.34	93.69	16.18	74.38	25.26	81.25
2005	1	17	4	24.29	94.12	16.04	72.88	25.26	81.25
2005	1	17	5	24.25	94.44	15.9	71.5	25.25	81.56
2005	1	17	6	24.33	94.06	17.98	61.81	25.23	82.06
2005	1	17	7	25.3	89.19	21.15	50.12	25.32	82.12
2005	1	17	8	26.49	82.06	23.84	41.38	25.41	81.94
2005	1	17	9	27.48	75.88	25.62	37.62	25.5	81.81
2005	1	17	10	28.36	71.69	26.83	36.31	25.56	81.75
2005	1	17	11	29.25	65.25	27.49	36.81	25.62	81.5
2005	1	17	12	29.85	61.75	27.61	38.38	25.68	81.19
2005	1	17	13	30.07	60.94	27.23	40.69	25.71	80.88
2005	1	17	14	29.96	62.12	26.33	44.06	25.73	80.69
2005	1	17	15	29.58	64.25	25.15	48.38	25.73	80.81
2005	1	17	16	28.92	67.94	23.69	53.69	25.67	81.62
2005	1	17	17	27.73	75.44	21.88	60.56	25.56	82.88
2005	1	17	18	26.78	81.06	19.83	70.62	25.48	83.88
2005	1	17	19	26.37	84.12	18.82	77	25.46	84.12
2005	1	17	20	26.08	85.88	18.32	79.62	25.46	84.06
2005	1	17	21	25.79	87.69	18.01	80.56	25.5	83.75
2005	1	17	22	25.58	88.88	17.48	82.56	25.52	83.19
2005	1	17	23	25.48	89.44	16.96	84.12	25.51	82.75
2005	1	18	0	25.45	89.44	16.69	83.88	25.45	82.62
2005	1	18	1	25.39	89.5	16.44	83.25	25.38	82.56
2005	1	18	2	25.3	89.81	16.07	83.5	25.29	82.81
2005	1	18	3	25.11	90.81	15.65	84.19	25.19	83.12
2005	1	18	4	24.87	92.31	15.44	83.44	25.15	83.31
2005	1	18	5	24.53	94.44	15.43	81	25.11	83.69
2005	1	18	6	24.3	95.94	17.4	69.12	25.12	83.88
2005	1	18	7	25.2	91.5	20.47	54.25	25.3	83.38
2005	1	18	8	26.3	85.06	22.76	45.25	25.43	83.12
2005	1	18	9	27.46	75.5	24.38	41.81	25.5	83.12
2005	1	18	10	28.64	64	25.38	41.38	25.5	83.44
2005	1	18	11	29.69	53.94	25.98	41.69	25.49	83.75
2005	1	18	12	30.48	46.81	26.23	42.5	25.5	83.69
2005	1	18	13	30.95	42.62	26.26	42.88	25.46	83.5
2005	1	18	14	31.06	40.75	25.97	43.62	25.4	83.69
2005	1	18	15	30.78	40.81	25.25	45.38	25.35	84.31
2005	1	18	16	29.87	45	24	48.81	25.29	85.12
2005	1	18	17	28.05	54.56	22.19	54.81	25.15	86.12
2005	1	18	18	26.86	57.94	20.47	62.25	25.02	86.94
2005	1	18	19	26.25	61.94	19.43	67.88	24.98	87.19
2005	1	18	20	25.98	64.81	18.9	70.12	24.94	87.44
2005	1	18	21	25.82	66	18.53	71.12	24.91	87.69
2005	1	18	22	25.66	66.88	17.69	75.38	24.87	87.94
2005	1	18	23	25.52	67.5	17.1	79.38	24.8	88.25
2005	1	19	0	25.36	67.75	16.7	82.25	24.73	88.56
2005	1	19	1	25.13	68	16.4	84.56	24.65	88.81
2005	1	19	2	24.81	69.25	16.15	86.44	24.59	88.88
2005	1	19	3	24.38	71.5	15.96	87.19	24.55	89
2005	1	19	4	23.93	73.94	15.81	87.25	24.52	88.88
2005	1	19	5	23.42	76.75	15.7	87.25	24.52	88.69
2005	1	19	6	23.19	78.81	16.84	79.44	24.51	88.56
2005	1	19	7	24.12	75.06	19.4	63.44	24.62	88
2005	1	19	8	25.3	68.38	21.73	52.56	24.67	87.62
2005	1	19	9	26.68	60.25	23.39	47.62	24.73	87.12
2005	1	19	10	28.02	51.88	24.51	45.62	24.76	86.75
2005	1	19	11	29.07	46.06	25.39	43.88	24.83	86.06
2005	1	19	12	29.62	45.94	25.91	43.06	24.86	85.44
2005	1	19	13	29.84	46.81	26.05	42.81	24.81	85.56
2005	1	19	14	29.81	47.88	25.64	43.56	24.69	86.38
2005	1	19	15	29.46	50.25	24.73	46	24.6	87.31
2005	1	19	16	28.76	53.75	23.25	50.81	24.55	88
2005	1	19	17	27.2	64.5	21.44	57.69	24.55	88.12
2005	1	19	18	26.12	72.5	19.52	67	24.61	87.44
2005	1	19	19	25.69	77.56	18.35	74.31	24.75	86.06
2005	1	19	20	25.56	79.81	17.66	78.62	24.87	84.75
2005	1	19	21	25.67	79.5	17.37	80.19	24.93	83.75
2005	1	19	22	25.3	81.81	16.95	81.88	25	82.62
2005	1	19	23	24.97	84.81	16.48	83.94	25.07	81.56
2005	1	20	0	25.13	84.12	16.13	85.31	25.09	80.81
2005	1	20	1	25.3	82.38	15.88	86.5	25.07	80.19
2005	1	20	2	25.15	82.62	15.52	88.5	25.01	79.81
2005	1	20	3	24.96	83.44	15.16	90.62	24.94	79.31
2005	1	20	4	24.66	85.12	14.92	91.69	24.87	79
2005	1	20	5	24.44	86.56	14.8	91.88	24.87	78.31
2005	1	20	6	24.28	87.69	16.1	83.38	24.92	77.38
2005	1	20	7	24.94	85.31	18.69	66.69	25.08	76
2005	1	20	8	26.08	79.81	21.03	55.12	25.21	74.75
2005	1	20	9	27.2	73.44	22.85	48.88	25.29	73.94
2005	1	20	10	28.26	67.19	23.97	46.31	25.33	73.38
2005	1	20	11	29.12	62.88	24.5	46.06	25.33	73.25
2005	1	20	12	29.62	60.69	24.75	46.19	25.28	73.56
2005	1	20	13	29.96	58.88	24.55	46.69	25.2	74.19
2005	1	20	14	30.05	58.5	24.27	47	25.11	74.94
2005	1	20	15	29.89	59.25	23.62	48.62	25.04	75.56
2005	1	20	16	29.35	62.75	22.48	52.25	24.98	76.06
2005	1	20	17	28.12	71.44	20.85	58.62	24.9	76.75
2005	1	20	18	27.27	74.81	19.05	67.75	24.83	77.56
2005	1	20	19	26.8	78.25	17.83	75.62	24.83	78
2005	1	20	20	26.47	80.94	17.15	80.19	24.84	78.19
2005	1	20	21	26.18	82.44	16.87	81.62	24.82	78.38
2005	1	20	22	25.9	82.62	16.4	83.62	24.8	78.44
2005	1	20	23	25.59	82	16.02	85.62	24.76	78.31
2005	1	21	0	25.17	81.5	15.56	88.5	24.73	78.06
2005	1	21	1	24.67	81.12	15.3	90.12	24.69	77.94
2005	1	21	2	24.23	80.5	15.15	90.5	24.62	78
2005	1	21	3	23.86	79.25	15.02	90.44	24.57	78
2005	1	21	4	23.65	77.38	14.95	89.56	24.57	77.81
2005	1	21	5	23.28	77.06	14.92	88.62	24.58	77.81
2005	1	21	6	23.01	77.81	16.46	79.31	24.58	78
2005	1	21	7	24.05	71.81	19.3	65	24.73	77.62
2005	1	21	8	25.45	62.81	21.52	56.75	24.82	77.12
2005	1	21	9	27.62	49.69	23.2	52.25	24.9	76.75
2005	1	21	10	29.62	40.5	24.14	50.94	24.94	76.69
2005	1	21	11	30.87	36.56	24.44	51.5	24.95	76.38
2005	1	21	12	31.87	31.88	24.55	51.19	24.94	76.06
2005	1	21	13	32.43	31.12	24.59	50.38	24.91	75.75
2005	1	21	14	32.58	31.25	24.21	51.25	24.87	75.56
2005	1	21	15	32.21	33.38	23.44	53.44	24.84	75.62
2005	1	21	16	31.07	41.06	22.23	57.12	24.81	75.94
2005	1	21	17	29.23	55.56	20.29	65.12	24.7	76.69
2005	1	21	18	28.17	59.94	18.22	76.25	24.6	77.56
2005	1	21	19	27.61	63.88	17.28	82.38	24.49	78.38
2005	1	21	20	27.09	68.88	16.83	85.19	24.37	79.12
2005	1	21	21	26.65	73.75	16.66	85.94	24.25	79.75
2005	1	21	22	26.32	77.69	16.49	86.75	24.16	80.31
2005	1	21	23	26	81.06	16.14	88.38	24.09	80.69
2005	1	22	0	25.68	83.88	15.75	89.81	24.07	80.62
2005	1	22	1	25.36	86.75	15.64	90.25	24.05	80.62
2005	1	22	2	24.91	89.88	15.48	91.31	24.07	80.75
2005	1	22	3	24.55	92	15.29	92.62	24.12	80.56
2005	1	22	4	24.23	93.19	15.08	93.75	24.19	80.19
2005	1	22	5	23.97	93.88	14.94	94.06	24.2	80.06
2005	1	22	6	23.9	93.62	16.37	84.19	24.17	80.56
2005	1	22	7	25.08	86.38	19.19	68.19	24.22	80.62
2005	1	22	8	26.53	79.88	21.59	57.94	24.23	80.62
2005	1	22	9	27.91	72.25	23.35	51.69	24.24	80.62
2005	1	22	10	29.16	63.69	24.62	47.31	24.23	80.69
2005	1	22	11	30.05	59.62	25.15	45.06	24.28	80.38
2005	1	22	12	30.69	55	25.44	43.38	24.35	79.75
2005	1	22	13	31.07	52.44	25.43	42.62	24.43	79.19
2005	1	22	14	31.12	52	24.94	43.62	24.49	78.75
2005	1	22	15	30.79	53.75	23.9	46.94	24.57	78.38
2005	1	22	16	30.03	58.44	22.42	52.5	24.64	78.06
2005	1	22	17	28.51	68.75	20.68	60.12	24.68	77.88
2005	1	22	18	27.46	77.31	18.92	69.56	24.71	77.56
2005	1	22	19	27.15	82.12	17.79	77.5	24.76	77.25
2005	1	22	20	26.98	84.56	17.23	82.31	24.8	77
2005	1	22	21	26.79	86.19	16.87	85.56	24.8	77
2005	1	22	22	26.57	87.56	16.59	88.31	24.78	77.19
2005	1	22	23	26.38	88.75	16.39	90.44	24.75	77.62
2005	1	23	0	26.23	89.75	16.26	91.69	24.69	78.44
2005	1	23	1	26.07	90.75	16.08	93.25	24.64	79.31
2005	1	23	2	25.95	91.38	15.95	94.44	24.58	80.25
2005	1	23	3	25.88	91.81	15.89	95.06	24.55	81.12
2005	1	23	4	25.83	92.06	15.84	95.5	24.52	81.88
2005	1	23	5	25.82	91.94	15.73	96.06	24.53	82.25
2005	1	23	6	25.97	91.06	16.52	90.12	24.55	82.56
2005	1	23	7	26.78	86.19	18.43	76.56	24.68	82.62
2005	1	23	8	27.57	80.12	20.49	65.56	24.78	82.75
2005	1	23	9	28.17	76.06	22.37	57.62	24.9	82.88
2005	1	23	10	28.59	73.06	23.74	52.88	25.03	82.88
2005	1	23	11	28.9	71	24.12	51.75	25.16	82.56
2005	1	23	12	29.07	69.75	24.42	50.5	25.27	82.12
2005	1	23	13	29.01	69.69	24.41	50.25	25.36	81.62
2005	1	23	14	28.78	70.5	23.94	51.5	25.42	81.19
2005	1	23	15	28.44	72.06	23.08	53.94	25.49	80.88
2005	1	23	16	27.98	74.94	21.89	57.75	25.57	80.81
2005	1	23	17	27.22	80.69	20.35	63.56	25.58	81.06
2005	1	23	18	26.63	85.06	18.66	72.12	25.55	81.5
2005	1	23	19	26.38	87.19	17.79	78.12	25.55	81.62
2005	1	23	20	26.23	88.25	17.31	82.06	25.54	81.81
2005	1	23	21	26.08	89.06	17	84.81	25.46	82.25
2005	1	23	22	25.91	90.12	16.44	88.62	25.38	82.69
2005	1	23	23	25.73	91.25	15.83	91.88	25.31	83.12
2005	1	24	0	25.58	91.88	15.41	92.69	25.22	83.62
2005	1	24	1	25.47	92.38	15.64	88.94	25.12	83.81
2005	1	24	2	25.37	92.75	15.83	86.06	25.05	83.56
2005	1	24	3	25.36	92.44	15.62	86.44	24.98	83.12
2005	1	24	4	25.35	92	15.33	87	24.88	82.94
2005	1	24	5	25.37	91.25	15.18	86.25	24.88	82.81
2005	1	24	6	25.54	89.88	16.68	76.94	24.94	82.44
2005	1	24	7	26.28	86.06	19.57	60.62	25.22	81.12
2005	1	24	8	26.98	81.69	21.83	50.19	25.46	79.94
2005	1	24	9	27.65	76.88	23.37	45.5	25.66	78.81
2005	1	24	10	28.31	72.69	24.32	44.44	25.84	77.69
2005	1	24	11	28.8	69.75	24.99	43.81	25.98	76.56
2005	1	24	12	29.08	68.31	25.35	43.62	26.12	75.5
2005	1	24	13	29.21	67.69	25.45	43.25	26.27	74
2005	1	24	14	29.14	67.44	25.15	42.62	26.37	72.44
2005	1	24	15	28.84	68.5	24.57	42.44	26.39	71.31
2005	1	24	16	28.34	71.38	23.42	44.56	26.41	70.81
2005	1	24	17	27.58	76.56	21.66	49.94	26.33	70.94
2005	1	24	18	26.91	82.19	19.41	59.56	26.19	71.75
2005	1	24	19	26.65	84.94	17.99	67.81	26.07	73
2005	1	24	20	26.51	86.62	17.33	71.56	25.97	74.19
2005	1	24	21	26.34	87.81	16.65	74.62	25.84	75.69
2005	1	24	22	26.19	88.69	16.07	77.5	25.69	77.25
2005	1	24	23	26.05	89.38	15.64	79.44	25.52	78.69
2005	1	25	0	25.94	90	15.34	80.12	25.38	79.75
2005	1	25	1	25.84	90.44	15.44	78.44	25.25	80.44
2005	1	25	2	25.76	90.81	15.46	77.38	25.12	81
2005	1	25	3	25.71	91	15.42	76.56	25.02	81.31
2005	1	25	4	25.73	90.62	15.48	74.5	24.94	81.31
2005	1	25	5	25.78	90.19	15.55	71.81	24.91	81.25
2005	1	25	6	25.9	89.56	16.79	64.31	24.94	81.06
2005	1	25	7	26.39	87.62	19.72	50.25	25.12	80.31
2005	1	25	8	26.98	84.12	21.81	41.62	25.27	79.62
2005	1	25	9	27.67	78.44	23.2	38.12	25.44	78.88
2005	1	25	10	28.44	72.88	24.14	37.06	25.57	78.19
2005	1	25	11	29.07	68.88	24.63	37.19	25.67	77.25
2005	1	25	12	29.3	68.38	24.9	37.38	25.76	76.25
2005	1	25	13	29.39	68.25	24.95	37.62	25.8	75.5
2005	1	25	14	29.33	68.69	24.64	39	25.81	75
2005	1	25	15	29.14	69.94	23.9	41.69	25.76	75
2005	1	25	16	28.71	72.69	22.76	45.5	25.69	75.38
2005	1	25	17	27.91	78.44	21.19	51.06	25.56	76.12
2005	1	25	18	27.34	82.5	19.41	58.56	25.44	76.88
2005	1	25	19	27.11	84.62	18.21	64.62	25.33	77.38
2005	1	25	20	26.94	86.06	17.69	67.06	25.23	77.88
2005	1	25	21	26.8	87	17.44	68	25.08	78.38
2005	1	25	22	26.61	88	17.15	69.38	24.94	78.69
2005	1	25	23	26.41	89	16.83	71.38	24.78	79.12
2005	1	26	0	26.24	89.62	16.55	73.38	24.62	79.5
2005	1	26	1	26.15	89.81	16.31	75.19	24.53	79.44
2005	1	26	2	26.14	89.12	16.07	77.31	24.46	79.31
2005	1	26	3	26.12	88.75	15.85	79.5	24.4	79.12
2005	1	26	4	26.05	88.94	15.69	81.12	24.39	79
2005	1	26	5	25.98	89.38	15.59	82	24.41	78.94
2005	1	26	6	25.93	89.94	16.62	76.12	24.46	78.81
2005	1	26	7	26.4	88.81	18.9	64.5	24.62	78
2005	1	26	8	27.07	85.88	21.07	55.38	24.75	77.19
2005	1	26	9	27.78	81.88	23.01	48.69	24.87	76.44
2005	1	26	10	28.43	78.12	24.79	42.69	24.93	76.06
2005	1	26	11	28.98	75.38	25.98	38.81	24.95	75.69
2005	1	26	12	29.33	73.38	26.56	36.56	24.94	75.5
2005	1	26	13	29.64	71.38	26.68	35.44	24.91	75.44
2005	1	26	14	29.67	70.69	26.37	35.69	24.89	75.56
2005	1	26	15	29.41	71.62	25.51	37.62	24.88	75.75
2005	1	26	16	28.98	74.25	24.36	40.88	24.86	76
2005	1	26	17	28.19	79.56	22.88	45.62	24.83	76.38
2005	1	26	18	27.45	84	20.63	54.44	24.84	76.56
2005	1	26	19	27.15	86.81	18.96	62.94	24.9	76.5
2005	1	26	20	26.97	88.69	18.53	66	24.94	76.5
2005	1	26	21	26.86	89.5	18.32	67.44	24.96	76.69
2005	1	26	22	26.76	89.81	17.91	70.19	24.95	77
2005	1	26	23	26.66	90.06	17.44	73.38	24.91	77.31
2005	1	27	0	26.56	90.44	17.07	75.62	24.86	77.62
2005	1	27	1	26.48	90.75	16.7	77.94	24.8	77.81
2005	1	27	2	26.4	90.94	16.45	79.38	24.74	78.19
2005	1	27	3	26.32	91.19	16.33	79.75	24.69	78.56
2005	1	27	4	26.26	91.38	16.32	79.44	24.66	79.06
2005	1	27	5	26.2	91.5	16.46	78.31	24.69	79.44
2005	1	27	6	26.26	91.38	17.35	73.88	24.73	79.81
2005	1	27	7	26.73	89.31	19.58	63.62	24.93	79.5
2005	1	27	8	27.3	86	22.08	53.25	25.08	79.38
2005	1	27	9	27.99	81.19	23.9	47.44	25.23	79.31
2005	1	27	10	28.56	77.38	24.83	45.62	25.35	79.12
2005	1	27	11	28.98	74.88	25.13	45.25	25.38	79.25
2005	1	27	12	29.21	73.25	24.77	46.62	25.33	79.69
2005	1	27	13	29.23	72.81	24.13	48.75	25.28	80.12
2005	1	27	14	29.09	73.44	23.43	50.81	25.23	80.62
2005	1	27	15	28.83	74.94	22.73	52.88	25.2	81.19
2005	1	27	16	28.42	77.5	22	55.19	25.16	81.69
2005	1	27	17	27.74	82.44	21.07	58.62	25.08	82.25
2005	1	27	18	27.13	86.88	19.58	65.38	25	82.75
2005	1	27	19	26.9	88.94	18.21	72.88	24.98	82.75
2005	1	27	20	26.72	90.56	17.39	76.75	24.94	82.75
2005	1	27	21	26.55	91.88	17.02	77.94	24.88	82.69
2005	1	27	22	26.37	92.94	16.78	79.06	24.79	82.69
2005	1	27	23	26.19	93.94	16.48	80.75	24.7	82.69
2005	1	28	0	26.03	94.62	16.26	81.81	24.6	82.81
2005	1	28	1	25.89	94.94	16.09	82.62	24.51	82.94
2005	1	28	2	25.79	95.06	15.89	83.56	24.44	82.75
2005	1	28	3	25.72	95	15.75	84.12	24.4	82.62
2005	1	28	4	25.68	94.75	15.59	85.06	24.37	82.69
2005	1	28	5	25.65	94.56	15.27	87.38	24.33	82.81
2005	1	28	6	25.79	93.56	16.25	82.06	24.3	82.62
2005	1	28	7	26.41	90.38	18.93	66.25	24.39	81.75
2005	1	28	8	27.05	86.25	21.17	57.19	24.48	80.88
2005	1	28	9	27.81	81.25	22.98	51.56	24.56	80.12
2005	1	28	10	28.49	77	24.08	48.75	24.65	79.44
2005	1	28	11	28.94	75	24.49	48.06	24.78	78.44
2005	1	28	12	29.25	72.81	24.44	48	24.9	77.31
2005	1	28	13	29.42	70.88	24.46	46.94	24.98	76.31
2005	1	28	14	29.43	70.19	24.19	46.38	25.01	75.88
2005	1	28	15	29.37	70.56	23.55	47.19	25.01	75.75
2005	1	28	16	29.09	72.75	22.51	49.69	24.98	75.88
2005	1	28	17	28.37	78.38	21.12	54.19	24.87	76.31
2005	1	28	18	27.63	82.12	19.48	60.94	24.75	76.94
2005	1	28	19	27.33	85	18.25	67	24.68	76.88
2005	1	28	20	27.19	86.69	17.51	70.62	24.62	76.38
2005	1	28	21	27.05	87.94	17.01	73	24.59	75.62
2005	1	28	22	26.89	89.06	16.46	76.06	24.55	74.75
2005	1	28	23	26.73	90.06	15.81	80.31	24.47	73.94
2005	1	29	0	26.55	91.06	15.23	84.44	24.33	73.81
2005	1	29	1	26.37	91.81	14.85	86.81	24.16	74.19
2005	1	29	2	26.23	92.19	14.87	86.69	24.01	74.69
2005	1	29	3	26.08	92.31	14.87	87.12	23.89	75.12
2005	1	29	4	25.94	92.25	14.82	87.88	23.8	75.38
2005	1	29	5	25.8	92.06	14.83	87.81	23.75	75.94
2005	1	29	6	25.84	91.06	16.02	80.81	23.73	76.56
2005	1	29	7	26.3	88	19.08	64	23.87	76.44
2005	1	29	8	27.11	83	21.63	52	24.01	76.19
2005	1	29	9	28.16	76.38	23.3	45.94	24.14	75.94
2005	1	29	10	29.01	71.81	24.5	42.06	24.24	75.31
2005	1	29	11	29.56	69.44	25.38	39.38	24.4	73.69
2005	1	29	12	30.06	65.69	26.1	36.81	24.59	71.81
2005	1	29	13	30.33	64.12	26.3	35.38	24.76	70.38
2005	1	29	14	30.3	65	25.96	35.56	24.9	69.31
2005	1	29	15	30.02	67.31	25.01	38.12	25.01	68.62
2005	1	29	16	29.51	71.19	23.58	42.75	25.08	68.12
2005	1	29	17	28.63	77.56	21.65	49.75	25.03	68.75
2005	1	29	18	27.9	82.62	19.76	58.12	24.94	69.69
2005	1	29	19	27.58	86.38	18.68	64	24.92	70.06
2005	1	29	20	27.4	88.62	18.21	66	24.89	70.38
2005	1	29	21	27.27	89.88	17.91	66.56	24.83	70.81
2005	1	29	22	27.1	90.88	17.4	68.5	24.69	71.81
2005	1	29	23	26.94	91.69	17.11	68.88	24.55	73.12
2005	1	30	0	26.82	92.12	17.14	67.19	24.36	74.69
2005	1	30	1	26.71	92.38	17.12	66.19	24.15	76.19
2005	1	30	2	26.59	92.5	16.98	66.19	24	77.19
2005	1	30	3	26.49	92.38	16.89	66.38	23.87	77.81
2005	1	30	4	26.37	92.44	16.8	67.19	23.84	78.44
2005	1	30	5	26.26	92.44	16.53	69.88	23.87	79.06
2005	1	30	6	26.37	91.38	17.19	68.94	23.9	79.5
2005	1	30	7	26.95	87.94	19.14	62.75	24.09	78.81
2005	1	30	8	27.75	82.56	21.22	55.31	24.27	78.25
2005	1	30	9	28.52	77.69	23.15	49	24.26	79.12
2005	1	30	10	29.1	75.31	24.28	47.12	24.2	80
2005	1	30	11	29.64	72.44	25.05	46.12	24.15	80.56
2005	1	30	12	30.11	69.12	25.73	44.56	24.14	80.75
2005	1	30	13	30.51	66.38	26.33	41.75	24.18	80.44
2005	1	30	14	30.69	65.06	26.23	41.06	24.23	79.94
2005	1	30	15	30.51	66.31	25.41	42.69	24.29	79.06
2005	1	30	16	29.99	69.75	23.98	46.56	24.35	78.12
2005	1	30	17	29.02	76.88	22.04	53.38	24.37	77.75
2005	1	30	18	28.12	82.31	19.94	63.38	24.36	77.88
2005	1	30	19	27.69	85.19	18.82	70.38	24.37	78.06
2005	1	30	20	27.44	87.44	18.53	72	24.4	78.12
2005	1	30	21	27.25	88.94	18.32	72.06	24.4	78.25
2005	1	30	22	27.07	90.12	18.22	70.75	24.38	78.25
2005	1	30	23	26.88	91.12	18.08	69.44	24.3	78.75
2005	1	31	0	26.69	92	17.91	68.94	24.16	79.62
2005	1	31	1	26.52	92.62	17.68	70.12	24.08	80.19
2005	1	31	2	26.38	93	17.27	73.06	23.99	80.5
2005	1	31	3	26.26	93.44	16.75	76.75	23.93	80.75
2005	1	31	4	26.22	93.44	16.37	79.62	23.91	80.69
2005	1	31	5	26.24	93.38	16.12	81.56	23.96	80.25
2005	1	31	6	26.38	92.88	17.02	77.25	23.99	79.69
2005	1	31	7	26.78	91.06	19.6	61.75	24.15	78.69
2005	1	31	8	27.22	88.62	21.94	52	24.29	77.69
2005	1	31	9	27.8	84.81	23.29	49.06	24.44	76.75
2005	1	31	10	28.26	82.12	23.9	49	24.58	75.88
2005	1	31	11	28.68	78.31	24.27	48.75	24.69	75.19
2005	1	31	12	28.88	75.75	24.64	47.62	24.8	74.31
2005	1	31	13	28.85	75.06	24.91	45.94	24.89	73.44
2005	1	31	14	28.67	75.06	24.89	45.06	24.98	72.62
2005	1	31	15	28.43	74.94	24.1	46.81	25.03	71.94
2005	1	31	16	28.12	75.38	22.75	51	25.06	71.44
2005	1	31	17	27.68	76.5	21.27	56.62	25.01	71.69
2005	1	31	18	27.39	76.69	19.56	64.69	24.92	72.44
2005	1	31	19	27.24	76.88	18.31	72.06	24.89	72.69
2005	1	31	20	26.98	78.38	17.73	76.25	24.88	73
2005	1	31	21	26.76	80.38	17.4	78.88	24.85	73.44
2005	1	31	22	26.55	81.94	17.24	80.19	24.82	74
2005	1	31	23	26.34	82.69	17.1	81.19	24.75	74.56
2005	2	1	0	26.12	83.12	17.01	82	24.65	75.19
2005	2	1	1	25.88	83.56	16.74	83.75	24.52	75.88
2005	2	1	2	25.63	84.56	16.47	85.56	24.38	76.31
2005	2	1	3	25.42	85.62	16.3	86.69	24.27	76.31
2005	2	1	4	25.22	86.88	16.19	87.38	24.15	76.19
2005	2	1	5	25.02	88	16.11	87.88	24.05	76.25
2005	2	1	6	25.15	87.56	17.08	82.75	23.98	76.38
2005	2	1	7	25.95	83.94	19.26	70.75	24.07	75.88
2005	2	1	8	27.62	75.69	21.25	62.25	24.13	75.38
2005	2	1	9	29.55	66.5	22.52	58	24.21	74.75
2005	2	1	10	30.86	59	23.23	56.06	24.25	73.88
2005	2	1	11	31.74	55	23.39	55.06	24.31	72.62
2005	2	1	12	32.19	53.56	23.64	53.19	24.4	71.56
2005	2	1	13	32.26	53.88	23.94	51.12	24.48	71.06
2005	2	1	14	31.9	56.44	23.8	50.62	24.54	70.62
2005	2	1	15	31.26	60.44	23.15	52.12	24.59	70.56
2005	2	1	16	30.33	65.88	22.14	55.25	24.64	71
2005	2	1	17	29.08	73.69	21.03	59.44	24.59	72.44
2005	2	1	18	28.06	80.38	19.69	65.5	24.51	73.94
2005	2	1	19	27.63	83.88	18.71	70.94	24.51	74.25
2005	2	1	20	27.33	86.25	18.33	73.62	24.51	73.62
2005	2	1	21	27.05	88.38	18.09	75.69	24.52	72.12
2005	2	1	22	26.81	90.12	17.92	77.38	24.53	70.38
2005	2	1	23	26.59	91.81	17.86	78.12	24.51	68.75
2005	2	2	0	26.43	92.88	17.86	78.31	24.45	67.44
2005	2	2	1	26.36	93.12	17.85	78.5	24.36	66.44
2005	2	2	2	26.31	93	17.69	79.62	24.27	66.06
2005	2	2	3	26.23	93.25	17.37	81.56	24.22	66.44
2005	2	2	4	26.23	93.06	17.05	83.56	24.15	67.12
2005	2	2	5	26.24	92.75	16.87	84.62	24.12	68.12
2005	2	2	6	26.52	91.12	17.18	82.94	24.09	69.19
2005	2	2	7	27.48	85.56	18.32	76.81	24.17	70.06
2005	2	2	8	28.41	80.12	19.3	71.81	24.21	70.12
2005	2	2	9	29.17	76.62	20.41	66.94	24.28	69.88
2005	2	2	10	29.79	73.62	21.87	61.31	24.38	70.94
2005	2	2	11	30.29	70.75	22.88	57.94	24.35	73.38
2005	2	2	12	30.59	68.69	23.35	56.44	24.2	74.56
2005	2	2	13	30.66	68.06	23.49	55.62	24.1	74.06
2005	2	2	14	30.46	68.81	23.38	55.38	24.1	72.81
2005	2	2	15	30.08	70.62	22.83	56.5	24.19	71.62
2005	2	2	16	29.43	73.88	21.98	59.06	24.26	70.25
2005	2	2	17	28.55	78.94	20.89	62.81	24.33	69.56
2005	2	2	18	27.83	83.88	19.76	67.25	24.44	69.19
2005	2	2	19	27.57	86.06	19.05	70.19	24.6	68.44
2005	2	2	20	27.39	87.38	18.58	71.88	24.68	67.81
2005	2	2	21	27.22	88.44	18.21	73.12	24.69	67.5
2005	2	2	22	27.02	89.44	17.84	74.38	24.7	67.94
2005	2	2	23	26.86	90.25	17.48	75.88	24.66	68.56
2005	2	3	0	26.73	90.62	17.24	76.62	24.6	69.19
2005	2	3	1	26.57	91.06	17.04	77.19	24.51	69.31
2005	2	3	2	26.42	91.5	16.73	78.62	24.44	69.5
2005	2	3	3	26.3	91.69	16.37	80.44	24.42	69.5
2005	2	3	4	26.21	92	16.1	81.88	24.4	69.25
2005	2	3	5	26.14	92.25	15.94	82.62	24.4	69.38
2005	2	3	6	26.4	90.75	17.31	75.25	24.4	70.12
2005	2	3	7	27.49	84.12	20.23	61.12	24.56	70.5
2005	2	3	8	28.57	77.06	22.53	52.12	24.58	71.25
2005	2	3	9	29.52	72	24.26	47	24.49	72.19
2005	2	3	10	30.3	67.81	25.34	44.81	24.51	72.19
2005	2	3	11	30.88	64.31	25.93	44	24.57	71.56
2005	2	3	12	31.18	62.5	26.33	43	24.69	70.62
2005	2	3	13	31.22	62.06	26.47	42.06	24.84	69.62
2005	2	3	14	30.97	63.19	26.01	42.44	25.01	68.81
2005	2	3	15	30.5	65.38	25.07	44.5	25.15	68.12
2005	2	3	16	29.8	68.62	23.7	48.38	25.25	67.88
2005	2	3	17	28.87	73.44	21.97	54.25	25.24	68.56
2005	2	3	18	28.03	79.25	20.01	62.69	25.13	70.06
2005	2	3	19	27.69	82.19	18.62	70.19	25.05	71.25
2005	2	3	20	27.46	83.94	17.86	74.75	24.98	71.94
2005	2	3	21	27.23	85.5	17.49	77.31	24.92	72
2005	2	3	22	27	87.06	17.12	79.81	24.87	71.94
2005	2	3	23	26.8	88.25	16.77	82.5	24.75	71.94
2005	2	4	0	26.62	89.38	16.34	85.69	24.57	72.06
2005	2	4	1	26.44	90.38	15.98	88.25	24.44	72.06
2005	2	4	2	26.33	91	15.93	88.25	24.4	71.69
2005	2	4	3	26.26	91.38	15.88	87.5	24.41	71.06
2005	2	4	4	26.19	91.56	15.75	87.25	24.44	70.31
2005	2	4	5	26.14	91.69	15.75	86.5	24.52	69.62
2005	2	4	6	26.4	90.31	17.13	78.62	24.62	69.19
2005	2	4	7	27.36	84.56	20.16	63.31	24.82	68.19
2005	2	4	8	28.4	77.56	22.69	53.94	24.94	67.06
2005	2	4	9	29.3	72.75	24.08	50.69	25.07	65.88
2005	2	4	10	30.08	69	24.97	49.19	25.15	64.75
2005	2	4	11	30.69	66.25	25.39	48.69	25.23	63.44
2005	2	4	12	31.01	64.88	25.41	48.75	25.3	62.75
2005	2	4	13	31.11	64.56	25.11	49	25.34	63
2005	2	4	14	30.95	65.31	24.47	50.19	25.35	63.5
2005	2	4	15	30.55	67.31	23.88	51.31	25.35	63.75
2005	2	4	16	29.9	70.81	23.04	53.69	25.33	63.69
2005	2	4	17	28.97	76.5	21.68	58.62	25.2	64.31
2005	2	4	18	28.05	82.88	19.98	66.5	25.04	65.62
2005	2	4	19	27.57	86.88	18.91	72.81	24.95	66.19
2005	2	4	20	27.34	88.88	18.4	76.19	24.88	66.62
2005	2	4	21	27.19	90.06	17.99	78.56	24.81	67.06
2005	2	4	22	27.07	90.69	17.64	80.88	24.73	67.12
2005	2	4	23	26.94	91.12	17.33	82.19	24.66	66.62
2005	2	5	0	26.8	91.56	17.19	81.88	24.58	65.88
2005	2	5	1	26.65	92.19	17.06	81.19	24.5	66.06
2005	2	5	2	26.53	92.69	16.89	80.88	24.44	66.31
2005	2	5	3	26.44	93.06	16.65	81.19	24.4	66.12
2005	2	5	4	26.37	93.25	16.43	81.56	24.36	65.56
2005	2	5	5	26.31	93.5	16.31	81.06	24.33	66.25
2005	2	5	6	26.44	92.81	18.22	70.69	24.3	68.06
2005	2	5	7	26.95	90.06	22.5	51.88	24.4	68.94
2005	2	5	8	27.69	84.75	25.48	42.25	24.44	69.94
2005	2	5	9	28.4	80.12	26.59	41.06	24.38	71.5
2005	2	5	10	28.94	77.06	26.88	42.81	24.33	72.88
2005	2	5	11	29.26	75.12	26.62	45.94	24.37	72.88
2005	2	5	12	29.57	73.5	26.12	49	24.43	71.56
2005	2	5	13	29.73	72.5	25.39	52	24.54	70.56
2005	2	5	14	29.64	72.69	24.63	54.44	24.73	70.25
2005	2	5	15	29.44	73.81	24.14	55.81	24.89	70.12
2005	2	5	16	29.02	76.56	23.4	58.12	24.98	70.06
2005	2	5	17	28.33	82	21.82	64.56	24.97	70.75
2005	2	5	18	27.78	86.12	19.89	74.19	24.9	72.31
2005	2	5	19	27.53	88.44	18.83	80.62	24.86	73.56
2005	2	5	20	27.41	89.94	18.35	84.06	24.84	74.62
2005	2	5	21	27.32	90.81	18.19	85.56	24.8	75.5
2005	2	5	22	27.23	91.44	17.95	87	24.76	76.06
2005	2	5	23	27.17	91.5	17.74	87.75	24.71	76.44
2005	2	6	0	27.16	91.06	17.61	87.25	24.65	76.62
2005	2	6	1	27.08	91.31	17.48	86.75	24.58	76.75
2005	2	6	2	27.03	91.12	17.37	86.19	24.51	76.81
2005	2	6	3	26.96	91.19	17.34	85.56	24.44	76.75
2005	2	6	4	26.9	91.5	17.23	85.25	24.41	76.5
2005	2	6	5	26.84	91.62	17.13	84.75	24.4	76.31
2005	2	6	6	26.89	91.38	18.38	77.06	24.43	76.25
2005	2	6	7	27.18	89.69	21.58	60.25	24.62	75.56
2005	2	6	8	27.52	85.88	23.73	52.62	24.8	74.94
2005	2	6	9	27.79	82.81	24.78	50.62	24.98	74.44
2005	2	6	10	28	79.69	25.43	50.06	25.1	74.25
2005	2	6	11	28.09	77.06	25.48	51.12	25.23	74.38
2005	2	6	12	28.08	75.44	25.12	52.94	25.32	74.75
2005	2	6	13	28.02	74.75	25.2	52.44	25.28	75.69
2005	2	6	14	27.81	75.38	25.07	52.12	25.17	76.81
2005	2	6	15	27.51	76.5	24.58	52.88	25.01	78.19
2005	2	6	16	27.15	78.12	23.48	56	24.73	80.25
2005	2	6	17	26.73	80.62	21.62	63	24.44	82.5
2005	2	6	18	26.41	82.94	19.76	71.81	24.19	84.31
2005	2	6	19	26.33	83.81	19	75.81	24.07	84.94
2005	2	6	20	26.26	84.31	18.84	75.62	24.06	84.12
2005	2	6	21	26.15	84.81	18.57	75.31	24.13	82.31
2005	2	6	22	26.05	85.19	18.22	75.75	24.24	80.19
2005	2	6	23	25.95	85.5	17.76	77.25	24.33	78.38
2005	2	7	0	25.85	85.56	17.4	78.44	24.36	77.31
2005	2	7	1	25.77	85.75	17.18	78.81	24.29	77.5
2005	2	7	2	25.72	85.94	17.08	78.5	24.21	77.62
2005	2	7	3	25.66	86.5	17.08	77.56	24.19	77.38
2005	2	7	4	25.6	87.31	17.11	76.94	24.17	77.19
2005	2	7	5	25.58	88.38	17.19	76.88	24.17	76.75
2005	2	7	6	25.8	88.38	18.18	72.81	24.19	75.69
2005	2	7	7	26.44	85.94	20.06	64.19	24.29	73.88
2005	2	7	8	27.34	81	21.88	57.75	24.4	71.75
2005	2	7	9	28.19	75.81	23.17	54.75	24.48	69.62
2005	2	7	10	28.81	71.75	24.12	52.81	24.53	67.75
2005	2	7	11	29.25	69.25	24.86	51.31	24.52	66.75
2005	2	7	12	29.56	67.62	25.36	50.25	24.46	66.5
2005	2	7	13	29.75	66.75	25.53	49.94	24.4	66.44
2005	2	7	14	29.73	66.94	25.19	50.94	24.41	66.19
2005	2	7	15	29.51	68.25	24.48	53.19	24.46	66.06
2005	2	7	16	29.07	71	23.3	57.56	24.49	66.25
2005	2	7	17	28.3	76.31	21.67	64.38	24.52	66.81
2005	2	7	18	27.6	81.12	20.01	72.44	24.56	67.5
2005	2	7	19	27.32	83.88	19.12	77	24.66	67.5
2005	2	7	20	27.14	85.81	18.62	78.44	24.76	67.56
2005	2	7	21	26.96	87.31	18.01	79.62	24.81	67.81
2005	2	7	22	26.77	88.62	17.62	79.62	24.81	68
2005	2	7	23	26.6	89.69	17.48	78.38	24.75	68.06
2005	2	8	0	26.43	90.69	17.45	76.94	24.64	68.31
2005	2	8	1	26.26	91.62	17.33	77.12	24.52	69
2005	2	8	2	26.11	92.56	17.08	79.25	24.4	69.69
2005	2	8	3	26.02	93.31	16.73	82.19	24.29	70.38
2005	2	8	4	26.01	93.62	16.44	84.56	24.2	70.94
2005	2	8	5	26.03	93.75	16.23	86.19	24.15	71.25
2005	2	8	6	26.24	92.94	17.33	80.94	24.13	71.44
2005	2	8	7	26.78	90.38	20.51	62.31	24.27	70.62
2005	2	8	8	27.28	87.12	23.37	51.06	24.4	69.44
2005	2	8	9	27.78	83.56	25.07	46.94	24.55	68.19
2005	2	8	10	28.14	81	25.86	46.25	24.67	66.75
2005	2	8	11	28.37	79.31	25.98	47.44	24.8	65.25
2005	2	8	12	28.51	77.88	25.32	50.44	24.9	63.94
2005	2	8	13	28.55	77.25	24.31	53.81	24.97	63.25
2005	2	8	14	28.43	77.38	23.87	54.75	25.01	63.06
2005	2	8	15	28.24	78.12	23.43	55.44	25.05	63.31
2005	2	8	16	27.94	80.06	22.51	57.94	25.06	64.12
2005	2	8	17	27.41	84	21.18	62.88	25.01	65.62
2005	2	8	18	26.9	87.88	19.81	69.38	24.91	67.56
2005	2	8	19	26.73	89.69	19.3	72.12	24.87	68.75
2005	2	8	20	26.6	91.12	19.2	71.69	24.83	69.62
2005	2	8	21	26.51	92.12	18.96	71.31	24.76	70.56
2005	2	8	22	26.4	92.69	18.65	71.19	24.68	71.56
2005	2	8	23	26.31	93.12	18.33	71.19	24.56	72.25
2005	2	9	0	26.23	93.31	18.12	70.19	24.44	72.88
2005	2	9	1	26.15	93.5	17.98	69	24.31	73.5
2005	2	9	2	26.1	93.44	17.73	69	24.19	74
2005	2	9	3	26.01	93.62	17.4	69.88	24.1	74.31
2005	2	9	4	25.98	93.75	16.97	71.44	24.07	74.38
2005	2	9	5	25.96	93.75	16.8	71.88	24.03	74.44
2005	2	9	6	26.12	93.19	18.89	62.5	24.01	74.38
2005	2	9	7	26.67	90.88	22.05	51.81	24.18	73.31
2005	2	9	8	27.17	88.06	24.09	46.81	24.31	72.5
2005	2	9	9	27.73	84.5	25.51	44.06	24.44	71.88
2005	2	9	10	28.14	82	26.4	43	24.53	71.5
2005	2	9	11	28.45	80	26.79	43.25	24.62	70.75
2005	2	9	12	28.68	78.06	27.05	43.31	24.7	69.5
2005	2	9	13	28.83	76.31	27.24	43	24.76	68.5
2005	2	9	14	28.91	74.88	27.06	43.5	24.82	67.94
2005	2	9	15	28.8	75.06	26.3	45.44	24.87	67.56
2005	2	9	16	28.46	77.25	24.99	49.44	24.88	67.31
2005	2	9	17	27.82	82.38	23.1	56.38	24.85	67.88
2005	2	9	18	27.12	87.19	21.4	63.56	24.78	69.25
2005	2	9	19	26.81	89.44	20.67	66.81	24.74	70.06
2005	2	9	20	26.62	91.25	20.24	68.38	24.69	70.69
2005	2	9	21	26.55	91.88	19.69	70.25	24.63	71.31
2005	2	9	22	26.47	92.25	19.11	72.38	24.57	71.75
2005	2	9	23	26.38	92.56	18.62	73.75	24.51	72.25
2005	2	10	0	26.27	92.88	18.37	73.75	24.44	72.5
2005	2	10	1	26.16	93.12	18.15	73.81	24.37	72.88
2005	2	10	2	26.05	93.31	17.97	74.12	24.28	73.25
2005	2	10	3	25.96	93.5	17.9	73.88	24.22	73.69
2005	2	10	4	25.94	93.38	17.79	74	24.18	74.44
2005	2	10	5	25.97	93.06	17.69	74.06	24.14	75.44
2005	2	10	6	26.1	92.81	18.34	70.62	24.15	76.06
2005	2	10	7	26.82	89.69	20.34	62.56	24.33	76
2005	2	10	8	27.86	82.38	22.26	56.25	24.44	76.12
2005	2	10	9	28.98	76.5	24.51	49.56	24.55	76.31
2005	2	10	10	30.17	69.12	26.19	45.12	24.63	76.31
2005	2	10	11	30.94	65.19	27.1	43.06	24.73	75.81
2005	2	10	12	31.18	64.44	27.4	42.31	24.8	75.31
2005	2	10	13	30.94	66.31	26.92	42.81	24.84	75.06
2005	2	10	14	30.55	68.88	25.69	45.62	24.9	75.25
2005	2	10	15	30.05	72	24.45	49.12	24.94	75.62
2005	2	10	16	29.38	76	23.26	53.06	24.97	76
2005	2	10	17	28.53	81.12	21.79	58.94	24.98	76.38
2005	2	10	18	27.75	86.06	20.12	66.88	24.98	76.69
2005	2	10	19	27.39	88.81	19.11	72.69	24.99	76.69
2005	2	10	20	27.22	90.12	18.64	75.31	25.03	76.44
2005	2	10	21	27.09	90.94	18.31	77	25.05	76.12
2005	2	10	22	26.94	91.81	17.94	78.69	25.08	76
2005	2	10	23	26.8	92.44	17.55	80.56	25.05	76.06
2005	2	11	0	26.69	92.75	17.23	82	24.99	76.31
2005	2	11	1	26.56	93	16.88	83.56	24.9	76.69
2005	2	11	2	26.48	93.12	16.48	85.31	24.78	77.44
2005	2	11	3	26.4	93.31	16.15	86.62	24.69	78.19
2005	2	11	4	26.34	93.44	15.9	87.88	24.64	78.88
2005	2	11	5	26.31	93.56	15.76	88.62	24.64	79.12
2005	2	11	6	26.58	92.38	17.18	80.62	24.69	78.94
2005	2	11	7	27.37	87.81	20.37	64.25	24.87	77.94
2005	2	11	8	28.29	82	22.73	54.62	24.99	77.62
2005	2	11	9	29.07	78.31	24.04	51.38	25.1	77.5
2005	2	11	10	29.65	75.31	25.07	48.81	25.16	77.5
2005	2	11	11	30.08	72.75	25.7	47.31	25.16	78
2005	2	11	12	30.39	70.88	26.18	45.62	25.19	78.38
2005	2	11	13	30.57	69.69	26.4	43.94	25.26	78.56
2005	2	11	14	30.51	69.75	26.07	43.5	25.32	78.88
2005	2	11	15	30.29	70.81	25.13	44.88	25.37	79.25
2005	2	11	16	29.8	73.38	23.6	48.69	25.37	79.88
2005	2	11	17	29	78.19	21.93	54.56	25.29	80.88
2005	2	11	18	28.11	83.69	20.17	62.5	25.16	81.88
2005	2	11	19	27.68	86.94	19.01	68.69	25.11	82.31
2005	2	11	20	27.46	88.75	18.61	70.94	25.08	82.38
2005	2	11	21	27.33	89.69	18.32	72.19	25.04	82.38
2005	2	11	22	27.19	90.44	17.85	74.38	24.96	82.56
2005	2	11	23	27.06	91.06	17.28	77.25	24.85	83.25
2005	2	12	0	26.94	91.56	16.74	80.25	24.74	84
2005	2	12	1	26.82	92.06	16.32	82.56	24.63	84.69
2005	2	12	2	26.71	92.44	16.08	83.69	24.59	85
2005	2	12	3	26.65	92.62	15.96	84.62	24.59	85.06
2005	2	12	4	26.62	92.62	15.8	85.94	24.61	85.31
2005	2	12	5	26.6	92.38	15.62	87.44	24.62	85.56
2005	2	12	6	26.83	91	16.56	81.94	24.65	85.5
2005	2	12	7	27.51	86.88	19.19	66.56	24.74	84.81
2005	2	12	8	28.33	81.19	21.55	55.75	24.73	85.19
2005	2	12	9	29.05	77	23.16	51.25	24.75	85.12
2005	2	12	10	29.62	74.56	24.15	49.44	24.76	85.06
2005	2	12	11	30.11	71.56	24.98	47.25	24.76	85.38
2005	2	12	12	30.48	68.81	25.42	45.88	24.74	85.44
2005	2	12	13	30.61	67.75	25.57	45	24.79	84.56
2005	2	12	14	30.48	68.38	25.12	45.75	24.83	83.25
2005	2	12	15	30.14	70.44	24.29	47.75	24.85	81.81
2005	2	12	16	29.55	74.44	22.86	52.31	24.84	80.5
2005	2	12	17	28.76	79.5	20.94	60.06	24.82	78.81
2005	2	12	18	28.08	84.31	19.17	69.12	24.84	77.12
2005	2	12	19	27.79	86.81	18.22	75	24.87	76.19
2005	2	12	20	27.65	88.25	18.03	76.31	24.87	76
2005	2	12	21	27.53	89.31	17.93	76.75	24.82	76
2005	2	12	22	27.44	89.94	17.53	78.81	24.77	75.75
2005	2	12	23	27.33	90.5	17.01	81.56	24.7	76.25
2005	2	13	0	27.21	91.06	16.55	84.25	24.63	77.38
2005	2	13	1	27.1	91.5	16.09	87.06	24.55	78.69
2005	2	13	2	27.01	91.75	15.77	89.06	24.5	79.94
2005	2	13	3	26.92	92.06	15.49	90.75	24.52	80.94
2005	2	13	4	26.85	92.25	15.29	91.94	24.57	81.62
2005	2	13	5	26.79	92.44	15.23	91.75	24.62	82
2005	2	13	6	26.93	91.75	16.39	83.5	24.67	82.31
2005	2	13	7	27.53	88.31	18.95	68	24.8	82.44
2005	2	13	8	28.28	83.31	21.07	58.88	24.9	82.81
2005	2	13	9	28.92	79.75	22.37	54.44	24.98	83.44
2005	2	13	10	29.46	77.12	23.51	50.69	25.01	84.38
2005	2	13	11	29.97	73.38	24.49	47.56	24.94	86.06
2005	2	13	12	30.37	70.25	25.14	45.56	24.85	87.81
2005	2	13	13	30.54	69.25	25.08	45.62	24.8	88.94
2005	2	13	14	30.43	70.12	24.14	48.81	24.82	89.25
2005	2	13	15	30.05	72.31	22.77	53.94	24.87	88.94
2005	2	13	16	29.56	75.25	21.3	60.19	24.95	88.44
2005	2	13	17	28.83	80	19.96	66.88	25.05	87.19
2005	2	13	18	28.14	84.5	18.94	72.62	25.12	86.12
2005	2	13	19	27.78	87.44	18.41	75.44	25.11	85.81
2005	2	13	20	27.55	89.38	18.05	76.56	25.05	86.12
2005	2	13	21	27.37	90.81	17.66	77.5	24.98	86.31
2005	2	13	22	27.21	92	17.32	78.12	24.93	86.56
2005	2	13	23	27.08	92.88	17.05	78.62	24.87	87.12
2005	2	14	0	26.98	93.31	16.8	79.62	24.81	87.62
2005	2	14	1	26.87	93.69	16.44	82.06	24.77	87.56
2005	2	14	2	26.76	93.88	16.14	84.25	24.73	87.38
2005	2	14	3	26.66	93.94	16	85.25	24.73	87
2005	2	14	4	26.59	93.81	15.94	85.62	24.75	86.56
2005	2	14	5	26.55	93.56	15.95	85.25	24.77	86.31
2005	2	14	6	26.72	92.38	16.7	80.75	24.78	86.31
2005	2	14	7	27.24	89.19	18.69	69.5	24.86	86
2005	2	14	8	28.08	83.44	20.53	61.31	24.93	85.56
2005	2	14	9	29.12	77.31	21.73	57.38	25.01	85.19
2005	2	14	10	29.98	72.44	22.15	56.88	25.04	85.12
2005	2	14	11	30.79	67.31	22.33	56.69	25.05	85.12
2005	2	14	12	31.48	62.75	22.73	55	25.07	85.19
2005	2	14	13	31.87	60	22.85	54	25.06	85.25
2005	2	14	14	31.98	59	22.54	54.25	25.06	85.38
2005	2	14	15	31.68	60.38	21.81	56.06	25.08	85.5
2005	2	14	16	31.04	63.88	20.79	59.31	25.08	85.81
2005	2	14	17	29.98	71.38	19.64	63.81	25.03	86.44
2005	2	14	18	28.9	79.06	18.69	68.12	24.97	87.19
2005	2	14	19	28.39	82.69	18.28	69.81	24.96	87.56
2005	2	14	20	28.01	86.19	17.99	70.44	24.98	87.75
2005	2	14	21	27.75	88.62	17.6	71.38	24.96	88
2005	2	14	22	27.53	90.19	17.15	72.94	24.94	88.25
2005	2	14	23	27.31	91.25	16.79	74.88	24.94	88.25
2005	2	15	0	27.11	92.12	16.51	77	24.96	88.12
2005	2	15	1	26.93	92.75	16.31	79.19	24.94	87.94
2005	2	15	2	26.78	93.25	16.08	81.69	24.94	87.44
2005	2	15	3	26.66	93.44	15.83	84.25	24.95	86.81
2005	2	15	4	26.55	93.56	15.75	85.38	24.97	86.25
2005	2	15	5	26.44	93.56	15.76	85.62	24.98	85.81
2005	2	15	6	26.55	92.5	16.39	81.94	24.98	85.31
2005	2	15	7	27.23	87.94	18.02	72.31	25.06	84.62
2005	2	15	8	28.34	80.19	19.69	64.75	25.12	84.06
2005	2	15	9	29.49	73.62	21.16	59.5	25.16	83.38
2005	2	15	10	30.59	66.12	22.08	56.38	25.19	82.75
2005	2	15	11	31.51	60.06	22.38	55.81	25.18	82.5
2005	2	15	12	32.24	56.06	22.49	55.44	25.15	82.5
2005	2	15	13	32.54	54.31	22.44	55.44	25.09	82.88
2005	2	15	14	32.29	55.81	22.52	54.62	25.03	83.5
2005	2	15	15	31.64	59.94	22.8	52.69	24.97	84.12
2005	2	15	16	30.75	65.75	22.83	51.25	24.9	84.5
2005	2	15	17	29.54	74.44	21.63	54.5	24.83	84.69
2005	2	15	18	28.57	81.38	19.15	64.88	24.78	84.75
2005	2	15	19	28.16	85.19	17.29	74.94	24.81	84.19
2005	2	15	20	27.96	87.12	16.47	78.81	24.85	83.5
2005	2	15	21	27.82	88.19	16.21	79	24.86	83.12
2005	2	15	22	27.69	89	16.05	78.56	24.83	83.12
2005	2	15	23	27.55	89.75	15.81	78.38	24.8	83.5
2005	2	16	0	27.4	90.44	15.69	77.38	24.72	83.94
2005	2	16	1	27.27	91.06	15.58	76.31	24.65	84
2005	2	16	2	27.17	91.44	15.51	75.25	24.58	83.75
2005	2	16	3	27.09	91.69	15.37	74.81	24.54	83.06
2005	2	16	4	27.04	91.94	15.1	75.06	24.51	82.25
2005	2	16	5	26.99	92.25	14.76	75.5	24.48	81.56
2005	2	16	6	27.12	91.75	16.47	66.94	24.51	80.75
2005	2	16	7	27.57	89.38	19.63	55.69	24.67	79.38
2005	2	16	8	28.12	85.31	21.78	49.69	24.79	78.12
2005	2	16	9	28.8	80.5	23.31	46.25	24.91	76.94
2005	2	16	10	29.43	76.81	24.52	43.5	24.98	76.12
2005	2	16	11	29.97	73.25	25.15	42.75	25.01	75.62
2005	2	16	12	30.37	69.94	25.35	42.88	25.01	75.31
2005	2	16	13	30.58	67.88	24.99	44	24.98	75.19
2005	2	16	14	30.5	67.62	24.41	45.75	24.93	75.31
2005	2	16	15	30.19	68.88	23.55	48.56	24.89	75.62
2005	2	16	16	29.67	71.81	22.37	52.38	24.83	76.12
2005	2	16	17	28.94	76.44	20.62	58.62	24.73	76.75
2005	2	16	18	28.2	82.5	18.65	67.25	24.62	77.31
2005	2	16	19	27.91	85.88	17.47	73.38	24.55	77.5
2005	2	16	20	27.74	87.81	16.81	76.56	24.5	77.56
2005	2	16	21	27.61	89	15.99	80.56	24.46	77.44
2005	2	16	22	27.47	90.06	15.48	83.06	24.38	77.44
2005	2	16	23	27.32	91.12	15.51	82.62	24.29	77.56
2005	2	17	0	27.16	92.12	15.77	80.69	24.15	78.06
2005	2	17	1	27.05	92.69	15.71	80.88	24.01	78.56
2005	2	17	2	26.96	92.88	15.37	82.38	23.88	79.06
2005	2	17	3	26.89	93.06	15.37	81.25	23.77	79.38
2005	2	17	4	26.84	93	15.37	80.12	23.73	79.25
2005	2	17	5	26.82	93	15.51	79.5	23.75	79
2005	2	17	6	27.04	91.88	16.47	75.56	23.84	78.62
2005	2	17	7	27.63	88.62	18.57	66.12	24.08	77.25
2005	2	17	8	28.28	84	19.83	62	24.26	76.06
2005	2	17	9	28.95	79.19	20.71	59.31	24.44	74.75
2005	2	17	10	29.52	75.88	21.8	56	24.62	73.31
2005	2	17	11	29.95	73.94	22.88	52.62	24.77	72.38
2005	2	17	12	30.3	72.19	23.4	51.06	24.87	71.75
2005	2	17	13	30.4	71.31	23.51	50.31	24.9	71.62
2005	2	17	14	30.3	71.44	23.26	50.31	24.93	71.69
2005	2	17	15	29.98	72.69	22.6	52.06	24.94	72
2005	2	17	16	29.49	74.94	21.65	55.12	24.94	72.62
2005	2	17	17	28.83	78.75	20.26	60.62	24.87	73.75
2005	2	17	18	28.2	83.25	18.58	69.19	24.71	74.88
2005	2	17	19	27.94	85.56	17.62	75.38	24.6	75.44
2005	2	17	20	27.83	86.62	17.44	77.25	24.49	76.06
2005	2	17	21	27.73	87.31	17.43	78.12	24.36	76.88
2005	2	17	22	27.6	87.94	17.02	81.19	24.2	77.75
2005	2	17	23	27.48	88.62	16.71	83.56	24.08	78.19
2005	2	18	0	27.34	89.25	16.38	85.94	23.99	78.44
2005	2	18	1	27.23	89.69	16.05	87.88	23.89	78.81
2005	2	18	2	27.12	90.06	15.83	88.44	23.82	79.44
2005	2	18	3	27.01	90.5	15.69	88.25	23.8	79.69
2005	2	18	4	26.9	91	15.57	87.88	23.8	79.5
2005	2	18	5	26.83	91.38	15.78	85.75	23.8	79.31
2005	2	18	6	27.01	90.5	16.72	80.38	23.83	79.25
2005	2	18	7	27.72	86.5	18.92	69.38	23.96	78.69
2005	2	18	8	28.62	80.56	21.16	59.94	24.05	78.25
2005	2	18	9	29.37	76.56	22.6	55.38	24.17	77.75
2005	2	18	10	29.81	74.62	23.01	55.19	24.3	77.12
2005	2	18	11	30.11	73.19	22.72	57.56	24.41	76.62
2005	2	18	12	30.09	73.19	22.62	58.69	24.42	76.38
2005	2	18	13	29.91	73.94	23.14	56.56	24.4	76.19
2005	2	18	14	29.73	74.88	23.77	53.56	24.37	76.31
2005	2	18	15	29.42	76.5	23.38	54.62	24.37	76.94
2005	2	18	16	29.05	78.69	22.24	59.12	24.36	77.56
2005	2	18	17	28.58	81.81	20.6	67	24.34	77.88
2005	2	18	18	28.15	85.06	19	76.06	24.37	78.12
2005	2	18	19	27.97	86.81	18.31	80.94	24.46	77.62
2005	2	18	20	27.85	88	17.98	83.81	24.51	77.12
2005	2	18	21	27.76	88.94	17.66	86.44	24.49	77
2005	2	18	22	27.69	89.56	17.38	88.5	24.45	77.19
2005	2	18	23	27.58	90.19	17.26	89.12	24.37	77.69
2005	2	19	0	27.46	90.81	17.14	89.81	24.26	78.31
2005	2	19	1	27.34	91.25	16.88	91.19	24.16	78.88
2005	2	19	2	27.23	91.5	16.57	92.38	24.08	79.25
2005	2	19	3	27.12	91.75	16.37	92.56	24.01	79.44
2005	2	19	4	27.01	92	16.24	92.62	23.98	79.5
2005	2	19	5	26.94	92.19	16.23	92.38	24.05	78.94
2005	2	19	6	27.11	91.38	16.8	88.75	24.18	78.25
2005	2	19	7	27.76	87.62	18.38	78.62	24.38	77.38
2005	2	19	8	28.6	82	20.16	68	24.49	77
2005	2	19	9	29.29	78.25	21.48	61.75	24.6	76.44
2005	2	19	10	29.74	75.69	21.77	60.62	24.72	75.88
2005	2	19	11	30.11	73.75	22.26	58.25	24.78	76
2005	2	19	12	30.27	72.75	22.84	55.38	24.78	76.31
2005	2	19	13	30.26	72.69	23.05	54.06	24.8	76.38
2005	2	19	14	30.15	73.12	22.74	54.94	24.83	76.38
2005	2	19	15	30	73.88	21.82	58.5	24.83	76.56
2005	2	19	16	29.64	75.81	20.56	64.25	24.82	77
2005	2	19	17	29	79.94	19.17	71.38	24.75	77.56
2005	2	19	18	28.35	84.31	18.05	78.38	24.65	78.12
2005	2	19	19	28.03	87.12	17.61	81.88	24.58	78.19
2005	2	19	20	27.85	89	17.5	83.25	24.5	78.06
2005	2	19	21	27.75	90.12	17.48	83.56	24.4	77.81
2005	2	19	22	27.65	90.88	17.48	83.25	24.3	77.44
2005	2	19	23	27.55	91.38	17.27	83.38	24.17	77.31
2005	2	20	0	27.44	91.62	17.25	82.81	24	77.44
2005	2	20	1	27.33	92	16.97	84.06	23.84	77.38
2005	2	20	2	27.26	92.25	16.51	86.62	23.73	77.19
2005	2	20	3	27.24	92.25	16.08	88.88	23.64	77.19
2005	2	20	4	27.24	92.12	16.13	87.88	23.58	77.44
2005	2	20	5	27.24	91.94	16.39	85.44	23.62	77.12
2005	2	20	6	27.39	91.12	17.53	78.56	23.72	76.38
2005	2	20	7	27.83	88.69	20.19	64.69	23.94	75.19
2005	2	20	8	28.54	83.88	22.26	55.31	24.12	74.12
2005	2	20	9	29.35	78.94	23.39	51.94	24.3	73.25
2005	2	20	10	29.89	75.94	23.87	51.38	24.42	72.75
2005	2	20	11	30.3	73.5	23.73	52.06	24.54	72.06
2005	2	20	12	30.65	71.44	23.84	50.75	24.6	71.44
2005	2	20	13	30.84	70.19	23.84	50	24.61	71.44
2005	2	20	14	30.9	69.75	23.44	51.12	24.59	71.88
2005	2	20	15	30.76	70.19	22.87	52.94	24.55	72.5
2005	2	20	16	30.31	72.62	21.96	56.25	24.51	73.19
2005	2	20	17	29.51	77.94	20.95	60.5	24.37	74.38
2005	2	20	18	28.74	82.12	19.89	65.69	24.21	76
2005	2	20	19	28.4	83.88	19.29	69.12	24.13	77
2005	2	20	20	28.21	85.38	18.95	70.38	24.08	77.56
2005	2	20	21	28.05	86.69	18.73	70.44	24.06	77.88
2005	2	20	22	27.94	87.5	18.65	69.25	24.06	78.19
2005	2	20	23	27.8	88	18.8	65.81	24.07	79
2005	2	21	0	27.73	87	19	61.56	24.14	79
2005	2	21	1	27.6	87.06	19.12	58.44	24.15	78.31
2005	2	21	2	27.48	87.5	19.27	56.5	24.13	77.62
2005	2	21	3	27.44	87.88	19.2	57.12	24.08	77.31
2005	2	21	4	27.46	87.25	18.25	62.62	24.05	77.12
2005	2	21	5	27.48	85.5	17.13	69.31	24.06	76.56
2005	2	21	6	27.68	82.81	17.8	68	24.05	75.56
2005	2	21	7	28.2	79.75	20.58	56.62	24.15	74.12
2005	2	21	8	28.88	75.25	23.15	47.94	24.16	73.25
2005	2	21	9	29.4	72.94	24.62	44.19	24.24	72.06
2005	2	21	10	29.79	71.88	26.19	40.69	24.4	70.56
2005	2	21	11	30.12	70.81	27.22	39.19	24.53	70.12
2005	2	21	12	30.37	69.5	27.36	39.81	24.55	70.75
2005	2	21	13	30.55	67.81	27.01	41.38	24.51	71.62
2005	2	21	14	30.55	67.12	26.3	43.69	24.44	72.56
2005	2	21	15	30.3	68.75	25.1	47.69	24.35	73.31
2005	2	21	16	29.82	72.25	23.65	53.06	24.28	73.69
2005	2	21	17	29.12	77.38	22.01	59.94	24.24	73.56
2005	2	21	18	28.52	81.62	20.38	67.75	24.26	73.19
2005	2	21	19	28.25	84.62	19.4	73.38	24.33	72.69
2005	2	21	20	28.1	86.56	18.75	77.31	24.4	72.31
2005	2	21	21	27.94	88.06	18.21	80.19	24.42	72.19
2005	2	21	22	27.77	89.19	17.79	81.94	24.41	72.19
2005	2	21	23	27.6	90.25	17.55	81.81	24.37	72.62
2005	2	22	0	27.44	91.19	17.44	79.69	24.3	73.44
2005	2	22	1	27.31	91.94	17.51	76.62	24.22	74.12
2005	2	22	2	27.22	92.44	17.65	73.75	24.13	74.69
2005	2	22	3	27.15	92.44	17.52	72.62	24.06	75
2005	2	22	4	27.08	92.38	17.23	72.5	24.01	75.06
2005	2	22	5	27.01	92.12	17.05	71.12	23.98	75
2005	2	22	6	27.11	91.38	18.92	60.88	24.04	74.69
2005	2	22	7	27.57	88.56	22.3	48.19	24.25	73.56
2005	2	22	8	28.31	83.25	24.9	41.44	24.46	72.38
2005	2	22	9	29.19	77.94	26.48	39.06	24.72	70.94
2005	2	22	10	29.9	74.19	27.19	39.69	24.95	69.5
2005	2	22	11	30.62	69.38	27.32	41.44	25.09	68.38
2005	2	22	12	31.23	65.69	27.26	43.06	25.15	67.62
2005	2	22	13	31.55	64	26.98	44.75	25.13	67.31
2005	2	22	14	31.51	64.56	26.33	47.12	25.07	67.75
2005	2	22	15	31.13	67.06	25.27	50.75	24.99	68.5
2005	2	22	16	30.52	70.88	23.75	56.44	24.9	69.31
2005	2	22	17	29.6	76.94	21.77	64.38	24.84	69.88
2005	2	22	18	28.72	82.62	19.87	73.19	24.8	70.31
2005	2	22	19	28.35	85.44	18.96	77.62	24.83	70.5
2005	2	22	20	28.12	87.38	18.58	78.44	24.87	70.62
2005	2	22	21	27.98	88.44	18.15	79.38	24.91	70.56
2005	2	22	22	27.86	89	17.69	80.31	24.98	70
2005	2	22	23	27.72	89.56	17.35	81.25	24.94	69.56
2005	2	23	0	27.57	90.12	17.11	81.62	24.8	70
2005	2	23	1	27.4	90.69	16.99	80.5	24.65	70.81
2005	2	23	2	27.29	91	17.04	78.31	24.55	71.62
2005	2	23	3	27.16	91.38	17.08	76.75	24.43	72.5
2005	2	23	4	27.05	91.75	17.01	76	24.26	73.56
2005	2	23	5	26.97	92.12	16.98	74.56	24.21	73.81
2005	2	23	6	27.14	91.25	18.15	66.88	24.36	73
2005	2	23	7	27.9	86.81	21.37	52.06	24.65	71.69
2005	2	23	8	28.9	80.69	23.93	42.12	24.86	70.94
2005	2	23	9	29.82	76	25.69	36.81	24.99	70.62
2005	2	23	10	30.85	69.56	26.73	34.88	25.02	70.75
2005	2	23	11	31.8	64.19	28.12	32.56	25.02	71.12
2005	2	23	12	32.55	60.19	28.65	32.44	24.96	71.75
2005	2	23	13	33.03	57.56	27.76	35.94	24.91	72.25
2005	2	23	14	33.17	56.5	26.26	41.44	24.87	72.94
2005	2	23	15	32.79	58.31	24.8	46.75	24.82	73.94
2005	2	23	16	31.88	63.38	23.2	53	24.75	75.19
2005	2	23	17	30.57	72.19	21.3	61.5	24.73	76.19
2005	2	23	18	29.41	79.56	19.58	70.38	24.76	76.75
2005	2	23	19	28.9	83.44	18.86	75.06	24.87	76.56
2005	2	23	20	28.61	86.06	18.64	76.81	24.96	76.19
2005	2	23	21	28.45	87.25	18.36	78.38	25.03	75.81
2005	2	23	22	28.34	87.94	18.02	79.69	25.02	75.75
2005	2	23	23	28.21	88.62	17.76	80.44	24.93	76.38
2005	2	24	0	28.08	89.12	17.58	80.62	24.78	77.44
2005	2	24	1	27.95	89.56	17.32	81	24.65	78.31
2005	2	24	2	27.83	90	17.05	80.44	24.59	79
2005	2	24	3	27.73	90.62	16.82	79.12	24.58	79.56
2005	2	24	4	27.63	91.25	16.62	78.69	24.58	80.19
2005	2	24	5	27.55	91.75	16.39	79.38	24.62	80.56
2005	2	24	6	27.61	91.56	18.07	71.88	24.68	80.69
2005	2	24	7	28.01	89.5	21.44	58.12	24.79	80.56
2005	2	24	8	28.62	85.56	24.05	49.62	24.87	80.38
2005	2	24	9	29.26	81.62	25.61	46.25	25	80.19
2005	2	24	10	29.8	78.62	26.47	45.44	25.09	80.19
2005	2	24	11	30.37	75.56	26.9	45.5	25.17	80.56
2005	2	24	12	30.8	73	26.98	46.31	25.22	81.25
2005	2	24	13	30.98	71.75	26.37	48.69	25.29	81.88
2005	2	24	14	30.94	71.75	25.63	51.25	25.35	82.38
2005	2	24	15	30.69	73.12	24.58	55.06	25.38	83
2005	2	24	16	30.15	76.25	23.09	60.88	25.37	84.12
2005	2	24	17	29.4	81.38	21.33	68.81	25.34	84.81
2005	2	24	18	28.79	86.06	19.81	76.75	25.33	85.25
2005	2	24	19	28.57	88.31	19.15	80.69	25.32	85.44
2005	2	24	20	28.45	89.56	19	82	25.3	85.44
2005	2	24	21	28.36	90.25	18.65	84.06	25.29	85.5
2005	2	24	22	28.25	90.81	18.21	86.12	25.25	85.81
2005	2	24	23	28.15	91.25	17.87	87.19	25.23	86.5
2005	2	25	0	28	91.81	17.62	87.75	25.23	87.19
2005	2	25	1	27.88	92	17.41	87.88	25.18	87.81
2005	2	25	2	27.78	92.12	17.32	87.38	25.18	87.81
2005	2	25	3	27.69	92.19	17.28	86.44	25.22	87.56
2005	2	25	4	27.64	92.19	17.32	85.06	25.26	87.5
2005	2	25	5	27.62	92.19	17.41	83.38	25.28	87.31
2005	2	25	6	27.71	91.81	18.55	76.56	25.27	87
2005	2	25	7	28.01	90.38	21.47	63.12	25.33	86.56
2005	2	25	8	28.44	88.06	23.73	55.62	25.39	86.19
2005	2	25	9	28.93	84.5	25.08	51.75	25.45	85.75
2005	2	25	10	29.35	80.75	25.95	49.81	25.51	84.81
2005	2	25	11	29.63	78.19	26.14	50	25.58	83.81
2005	2	25	12	29.81	76.5	25.65	52.19	25.64	83.25
2005	2	25	13	29.83	75.62	25.49	52.62	25.7	83
2005	2	25	14	29.79	75.25	25.66	51.5	25.73	83.06
2005	2	25	15	29.62	75.94	25.31	52.19	25.73	83.44
2005	2	25	16	29.33	77.88	24.19	55.75	25.72	83.88
2005	2	25	17	28.81	81.81	22.54	61.88	25.65	84.44
2005	2	25	18	28.35	85.06	20.69	70.25	25.58	84.62
2005	2	25	19	28.15	86.69	19.55	76.12	25.6	83.94
2005	2	25	20	27.98	87.88	18.97	79.19	25.62	83.06
2005	2	25	21	27.8	88.44	18.38	82.31	25.61	82.31
2005	2	25	22	27.62	88.56	17.76	85.94	25.58	81.62
2005	2	25	23	27.4	88.75	17.35	88.56	25.55	81.19
2005	2	26	0	27.2	88.75	17.05	90.31	25.51	81
2005	2	26	1	27	88.62	16.69	92.25	25.44	80.81
2005	2	26	2	26.81	88.31	16.38	93.88	25.37	80.75
2005	2	26	3	26.6	88.5	16.19	94.5	25.31	80.81
2005	2	26	4	26.41	89.06	16.09	94.12	25.29	80.88
2005	2	26	5	26.27	89.69	16.21	91.81	25.29	80.81
2005	2	26	6	26.34	89.56	17.04	85.25	25.31	80.62
2005	2	26	7	26.83	87.12	19.68	69.81	25.43	79.75
2005	2	26	8	27.61	82.44	21.9	60.12	25.55	78.38
2005	2	26	9	28.46	76.56	23.46	54.94	25.66	77.06
2005	2	26	10	28.98	72.88	24.76	51.31	25.74	76.19
2005	2	26	11	29.14	72.12	25.47	49.69	25.81	75.69
2005	2	26	12	29.12	72.62	25.82	48.81	25.89	75.5
2005	2	26	13	28.99	73.44	25.87	48.31	25.94	75.69
2005	2	26	14	28.94	74.12	25.54	48.69	26	75.94
2005	2	26	15	28.78	75.12	24.6	50.94	26.02	76.56
2005	2	26	16	28.45	77	23.19	55.19	26.01	77.38
2005	2	26	17	27.85	81.44	21.36	62	25.94	78.44
2005	2	26	18	27.39	85	19.52	70.06	25.8	79.69
2005	2	26	19	27.24	86.44	18.51	75	25.73	80
2005	2	26	20	27.15	87.19	18.15	76.94	25.65	79.81
2005	2	26	21	27.05	87.75	17.91	78.25	25.55	79.31
2005	2	26	22	26.93	88.44	17.69	79.5	25.42	78.69
2005	2	26	23	26.81	89.06	17.55	80.19	25.29	78.44
2005	2	27	0	26.73	89.56	17.18	82.12	25.15	78.19
2005	2	27	1	26.65	90.06	16.87	83.94	25.04	77.75
2005	2	27	2	26.62	90.31	16.52	86.06	24.97	77.31
2005	2	27	3	26.59	90.62	16.25	87.75	24.95	76.88
2005	2	27	4	26.58	90.88	16.17	88.19	24.94	76.5
2005	2	27	5	26.56	91.19	16.17	88.25	24.95	76.12
2005	2	27	6	26.73	91.06	16.95	83.75	25.01	75.81
2005	2	27	7	27.2	89.31	19.85	68	25.2	75.06
2005	2	27	8	27.86	85.94	22.4	56.19	25.36	74.5
2005	2	27	9	28.63	81.31	24.07	50.44	25.54	73.75
2005	2	27	10	29.29	78.25	25.25	47.25	25.72	72.94
2005	2	27	11	29.86	75.25	26.17	44.75	25.86	71.94
2005	2	27	12	30.32	72	26.65	43.19	25.97	71
2005	2	27	13	30.59	70.19	26.71	42.31	26.07	70.19
2005	2	27	14	30.55	70.38	26.48	41.88	26.13	69.62
2005	2	27	15	30.29	71.75	25.84	42.56	26.15	69.62
2005	2	27	16	29.8	74.5	24.54	45.88	26.14	70.06
2005	2	27	17	28.96	79.5	22.62	52.25	26.1	70.81
2005	2	27	18	28.18	84.25	20.57	60.81	26.03	71.69
2005	2	27	19	27.87	86.5	19.16	67.94	26.08	71.31
2005	2	27	20	27.73	87.69	18.39	72	26.17	70.06
2005	2	27	21	27.63	88.5	17.82	74.44	26.19	69.5
2005	2	27	22	27.53	89.31	17.39	75.88	26.16	69.69
2005	2	27	23	27.44	90	17.15	76.31	26.15	69.69
2005	2	28	0	27.33	90.75	16.62	78.88	26.11	69.62
2005	2	28	1	27.23	91.25	16.1	82	26.06	69.62
2005	2	28	2	27.16	91.62	15.8	83.56	26.04	69.75
2005	2	28	3	27.09	92.06	15.77	83.38	26.01	70.25
2005	2	28	4	27.01	92.38	15.87	82.75	26	70.75
2005	2	28	5	26.95	92.56	16.08	81.69	26.05	70.25
2005	2	28	6	27.08	91.94	17.23	76.06	26.14	69.38
2005	2	28	7	27.53	89.81	20.45	58.88	26.34	68.5
2005	2	28	8	28.09	85.94	23.12	47.38	26.42	68.44
2005	2	28	9	28.73	81.12	24.98	42.31	26.4	69.19
2005	2	28	10	29.23	78.12	26.07	40.75	26.36	69.38
2005	2	28	11	29.59	76.38	26.25	42.06	26.3	70.38
2005	2	28	12	29.8	75.12	26.18	43.69	26.25	71.5
2005	2	28	13	29.93	74.25	26.11	44.62	26.23	72.19
2005	2	28	14	29.94	73.88	25.81	45.62	26.22	72.81
2005	2	28	15	29.83	74.12	25.1	47.75	26.19	73.5
2005	2	28	16	29.56	75.56	23.99	51.25	26.13	74.56
2005	2	28	17	28.93	80.12	22.4	56.94	26.04	75.75
2005	2	28	18	28.22	84.38	20.69	64.38	25.94	76.88
2005	2	28	19	27.9	86.31	19.6	69.94	25.9	77.69
2005	2	28	20	27.73	87.75	19.07	72.44	25.87	78.12
2005	2	28	21	27.62	88.62	18.63	74.12	25.87	78.31
2005	2	28	22	27.51	89.25	18.34	74.5	25.84	78.25
2005	2	28	23	27.4	89.69	18.15	74.19	25.82	78
2005	3	1	0	27.3	90	17.86	74.56	25.76	77.94
2005	3	1	1	27.18	90.38	17.48	75.75	25.71	77.69
2005	3	1	2	27.08	90.69	17.18	77.06	25.63	77.75
2005	3	1	3	27	90.81	16.91	78.31	25.56	77.94
2005	3	1	4	26.94	90.88	16.62	79.75	25.51	77.94
2005	3	1	5	26.9	91	16.43	80.19	25.5	77.56
2005	3	1	6	27.01	90.56	17.33	74.62	25.55	76.88
2005	3	1	7	27.4	88.81	20.28	59.5	25.74	75.38
2005	3	1	8	27.9	85.62	22.72	50.5	25.91	73.75
2005	3	1	9	28.48	81.75	24.52	45.75	26.08	72.62
2005	3	1	10	28.93	79.06	25.4	44.94	26.23	71.94
2005	3	1	11	29.23	77.75	25.91	45.06	26.34	71.19
2005	3	1	12	29.44	76.94	26.39	44	26.41	70.62
2005	3	1	13	29.57	76.38	26.66	42.38	26.48	70.06
2005	3	1	14	29.66	76	26.41	42.06	26.55	69.25
2005	3	1	15	29.69	76.06	25.6	43.56	26.6	68.56
2005	3	1	16	29.44	77.38	24.31	46.88	26.63	68.19
2005	3	1	17	28.83	81.38	22.69	51.94	26.59	68.5
2005	3	1	18	28.15	85.75	20.9	59	26.51	69
2005	3	1	19	27.9	87.69	19.65	65.06	26.49	68.88
2005	3	1	20	27.73	89.12	19.08	67.81	26.48	68.31
2005	3	1	21	27.61	89.81	18.69	69.44	26.48	67.5
2005	3	1	22	27.5	90.25	18.51	70.19	26.45	66.5
2005	3	1	23	27.37	90.69	18.35	70.94	26.42	65.56
2005	3	2	0	27.25	91	17.93	73.06	26.35	65.25
2005	3	2	1	27.13	91.25	17.48	75.5	26.27	64.81
2005	3	2	2	27.02	91.44	17.15	77.12	26.22	64.38
2005	3	2	3	26.94	91.81	16.82	78.75	26.19	63.81
2005	3	2	4	26.87	92.31	16.66	79.12	26.2	63.19
2005	3	2	5	26.84	92.56	16.57	78.81	26.23	62.88
2005	3	2	6	27.12	91.69	17.48	73.62	26.3	63.25
2005	3	2	7	27.77	88.62	20.44	60.12	26.5	63.12
2005	3	2	8	28.52	84.06	22.4	53.06	26.61	63.88
2005	3	2	9	29.18	80.31	23.49	49.94	26.69	65
2005	3	2	10	29.66	77.94	24.13	47.88	26.75	65.88
2005	3	2	11	29.87	76.81	24.56	45.44	26.79	66.5
2005	3	2	12	29.89	76.44	24.83	42.75	26.82	66.81
2005	3	2	13	29.87	76.38	25.23	39.69	26.84	66.88
2005	3	2	14	29.75	76.75	25.34	37.88	26.84	67.25
2005	3	2	15	29.62	77.19	24.92	38	26.81	68.5
2005	3	2	16	29.33	78.56	23.91	39.88	26.73	70.31
2005	3	2	17	28.76	82.12	22.23	44.69	26.57	72.75
2005	3	2	18	28.15	85.81	20.16	52.56	26.37	75.38
2005	3	2	19	27.94	87.25	19.15	58.25	26.27	76.88
2005	3	2	20	27.82	88	19.04	59.75	26.23	77.12
2005	3	2	21	27.73	88.56	18.98	60.25	26.19	76.75
2005	3	2	22	27.65	89.12	18.73	62	26.09	76.5
2005	3	2	23	27.6	88.88	18.13	65.88	25.96	76.25
2005	3	3	0	27.47	89.31	17.53	69.69	25.84	75.75
2005	3	3	1	27.33	89.56	17.25	71.69	25.79	74.88
2005	3	3	2	27.26	89	17.14	72.75	25.75	74.12
2005	3	3	3	27.16	88.69	17.08	73.5	25.72	73.44
2005	3	3	4	27.05	88.69	16.95	74.62	25.71	72.56
2005	3	3	5	26.91	88.94	16.88	75.31	25.65	72.25
2005	3	3	6	26.9	89	17.46	72.75	25.62	72.44
2005	3	3	7	27.21	87.31	19.36	64.31	25.72	72.12
2005	3	3	8	27.83	82.88	21.28	56.81	25.75	72
2005	3	3	9	28.59	77.75	23.2	49.81	25.78	71.94
2005	3	3	10	29.4	74	24.73	43.81	25.8	72.25
2005	3	3	11	30.06	71.88	25.76	39.31	25.88	71.56
2005	3	3	12	30.44	70.38	26.75	35.75	26.03	70.06
2005	3	3	13	30.53	70	27.15	34.81	26.17	68.62
2005	3	3	14	30.29	70.88	27.2	34.62	26.27	67.56
2005	3	3	15	29.92	72.62	26.67	35.88	26.36	66.88
2005	3	3	16	29.44	75.19	25.33	39.44	26.4	66.94
2005	3	3	17	28.81	79.5	23.22	46.06	26.4	67.38
2005	3	3	18	28.26	84.12	20.68	56.06	26.33	68.25
2005	3	3	19	27.94	87.44	19.38	62.56	26.28	69.25
2005	3	3	20	27.76	89.81	19.1	63.88	26.21	70.31
2005	3	3	21	27.65	91.38	18.86	64.75	26.13	71.19
2005	3	3	22	27.53	92.12	18.49	66.56	26.05	71.81
2005	3	3	23	27.47	92.06	18.03	68.69	25.94	72.5
2005	3	4	0	27.37	91.69	17.58	70.81	25.86	72.88
2005	3	4	1	27.21	90.75	17.2	72.75	25.76	73.19
2005	3	4	2	26.91	89.94	16.92	73.81	25.66	73.81
2005	3	4	3	26.66	88.81	16.59	75	25.55	74.75
2005	3	4	4	26.46	88.06	16.35	75.81	25.42	76.06
2005	3	4	5	26.3	87.69	16.26	76.19	25.32	77.31
2005	3	4	6	26.44	87.44	16.82	73.69	25.29	78.38
2005	3	4	7	26.73	86.12	19.18	62.94	25.4	78.44
2005	3	4	8	27.3	83.69	21.35	55.38	25.48	78.31
2005	3	4	9	28.35	77.88	22.73	52.19	25.61	77.62
2005	3	4	10	29.44	70.69	23.8	50.25	25.76	76.69
2005	3	4	11	30.33	66	24.35	49.62	25.9	75.5
2005	3	4	12	31.1	61.75	24.97	48.12	26.07	74.25
2005	3	4	13	31.59	59	25.43	46.5	26.19	73.25
2005	3	4	14	31.76	58.12	25.41	45.75	26.29	72.56
2005	3	4	15	31.58	58.88	24.61	47.44	26.35	72.31
2005	3	4	16	31.1	61.31	23.49	50.69	26.39	72.31
2005	3	4	17	30.19	67.81	21.85	56.5	26.36	72.81
2005	3	4	18	29.23	73.88	20.01	64.44	26.28	73.56
2005	3	4	19	28.8	75.5	18.81	70.56	26.24	74.06
2005	3	4	20	28.5	77.12	18.3	73.44	26.22	74.19
2005	3	4	21	28.22	78.56	18.17	74.5	26.15	74.44
2005	3	4	22	27.95	79.5	17.98	75.88	26.05	75.38
2005	3	4	23	27.68	80.5	17.61	78.06	25.91	76.56
2005	3	5	0	27.39	81.88	17.34	79.56	25.8	77.38
2005	3	5	1	27.08	83.75	17.17	80.62	25.65	77.5
2005	3	5	2	26.75	85.81	16.87	82.5	25.56	77.38
2005	3	5	3	26.51	87.38	16.68	83.44	25.49	77
2005	3	5	4	26.34	88.81	16.71	82.88	25.47	76.25
2005	3	5	5	26.23	89.75	16.67	82.81	25.45	75.38
2005	3	5	6	26.37	89.44	17.13	79.75	25.48	74.5
2005	3	5	7	27.04	86.19	19.11	67.88	25.6	73.56
2005	3	5	8	28.04	80.19	21.05	59.06	25.73	73.25
2005	3	5	9	28.97	74.88	22.32	55.88	25.86	73.25
2005	3	5	10	29.71	71.56	23.26	54.25	25.94	73.25
2005	3	5	11	30.24	69.5	23.79	53.81	26.04	72.62
2005	3	5	12	30.57	68.12	23.54	55.19	26.15	71.94
2005	3	5	13	30.72	67.5	23.21	56.25	26.28	71.06
2005	3	5	14	30.69	67.69	22.59	58.06	26.4	69.88
2005	3	5	15	30.5	68.88	21.84	60.5	26.51	68.75
2005	3	5	16	30.08	71.5	20.91	63.94	26.58	68.44
2005	3	5	17	29.34	76.62	19.68	69.44	26.58	68.75
2005	3	5	18	28.62	81.31	18.55	75.31	26.52	69.31
2005	3	5	19	28.29	83.75	17.99	78.62	26.51	69.69
2005	3	5	20	28.09	85.62	17.72	80.62	26.51	70.06
2005	3	5	21	27.94	87	17.51	82.31	26.45	70.88
2005	3	5	22	27.82	88.06	17.21	84.19	26.37	71.62
2005	3	5	23	27.69	89.06	16.97	85.75	26.22	72.25
2005	3	6	0	27.57	89.88	16.85	86.38	26	72.88
2005	3	6	1	27.45	90.44	16.82	86.38	25.82	73.25
2005	3	6	2	27.4	90.62	16.8	86.12	25.67	73.88
2005	3	6	3	27.31	91.12	16.66	86.62	25.56	75
2005	3	6	4	27.23	91.62	16.45	87.56	25.49	76.38
2005	3	6	5	27.19	91.94	16.25	88.5	25.46	76.75
2005	3	6	6	27.29	91.56	17.04	83.75	25.47	76.25
2005	3	6	7	27.68	89.56	19.8	69.62	25.59	74.81
2005	3	6	8	28.26	85.75	22.26	59.75	25.7	73.31
2005	3	6	9	28.86	81.88	24.06	53.62	25.83	71.62
2005	3	6	10	29.3	79.44	25.06	50.81	25.99	69.88
2005	3	6	11	29.61	77.62	24.92	51.19	26.14	68.5
2005	3	6	12	29.73	76.31	25.17	49.94	26.3	67.38
2005	3	6	13	29.78	75.44	24.54	51.5	26.46	66.38
2005	3	6	14	29.73	75.25	23.84	53.5	26.58	65.69
2005	3	6	15	29.55	76.06	22.98	56.25	26.68	65.12
2005	3	6	16	29.19	78.69	21.63	61.5	26.74	64.69
2005	3	6	17	28.6	83.44	20.14	68.62	26.74	64.88
2005	3	6	18	28.11	86.88	18.91	75.44	26.69	66.38
2005	3	6	19	27.87	89.25	18.33	79.06	26.62	68.69
2005	3	6	20	27.69	91.31	17.99	81.31	26.54	71
2005	3	6	21	27.55	92.62	17.78	82.88	26.42	73.25
2005	3	6	22	27.45	93.19	17.58	84.12	26.25	75.81
2005	3	6	23	27.37	93.31	17.37	85.31	26.01	78.5
2005	3	7	0	27.3	93.25	17.13	86.44	25.75	81.19
2005	3	7	1	27.31	92.69	16.87	87.56	25.5	83.5
2005	3	7	2	27.26	92.5	16.78	87.81	25.28	84.88
2005	3	7	3	27.06	93	16.65	88.5	25.15	85.25
2005	3	7	4	26.87	93.25	16.4	90.25	25.1	85.19
2005	3	7	5	26.74	93.44	16.19	91.56	25.07	84.44
2005	3	7	6	26.81	92.88	16.73	88.25	25.15	82.94
2005	3	7	7	27.22	90.44	19.12	75.62	25.26	81.25
2005	3	7	8	27.93	85.12	21.2	66.38	25.37	79.81
2005	3	7	9	28.69	80.31	22.58	61.31	25.46	78.62
2005	3	7	10	29.32	76.88	23.46	58.44	25.51	77.62
2005	3	7	11	29.95	72.94	24.11	56.19	25.55	76.5
2005	3	7	12	30.33	70.56	24.39	54.88	25.63	75.25
2005	3	7	13	30.44	69.75	24.32	54.69	25.69	74.06
2005	3	7	14	30.4	69.88	23.3	58.19	25.69	72.94
2005	3	7	15	30.17	70.88	21.95	63.75	25.65	72
2005	3	7	16	29.74	73.19	20.5	70.5	25.6	71.69
2005	3	7	17	29.03	77.94	19.19	77.12	25.46	72.12
2005	3	7	18	28.32	81.38	18.44	81.56	25.3	72.88
2005	3	7	19	28	82.31	18.3	82.75	25.17	73.69
2005	3	7	20	27.8	83.44	18.29	83.06	25.08	74.31
2005	3	7	21	27.65	84.75	18.35	82.5	24.96	74.88
2005	3	7	22	27.48	86.25	18.35	82.06	24.83	75.25
2005	3	7	23	27.33	87.75	18.26	81.38	24.71	75.62
2005	3	8	0	27.19	89.12	18.05	80.88	24.61	75.94
2005	3	8	1	27.05	90.19	17.9	80.06	24.51	76.12
2005	3	8	2	26.94	91.12	17.94	78.62	24.44	76
2005	3	8	3	26.88	91.88	18.03	77.69	24.37	75.88
2005	3	8	4	26.87	92.25	18.03	77.69	24.33	75.75
2005	3	8	5	26.87	92.5	18.01	77.69	24.31	75.69
2005	3	8	6	27.1	91.94	18.26	76.81	24.32	75.69
2005	3	8	7	27.6	89.69	19.37	72.38	24.42	75.12
2005	3	8	8	28.3	85.31	21.02	66.12	24.51	74.56
2005	3	8	9	29.14	79.75	22.98	58.5	24.6	74.06
2005	3	8	10	29.78	76.38	24.24	55.12	24.64	73.5
2005	3	8	11	30.4	72.88	24.91	53.56	24.67	72.94
2005	3	8	12	30.83	70.5	24.83	54.06	24.73	72.31
2005	3	8	13	30.88	70.38	24.38	55.62	24.81	71.69
2005	3	8	14	30.65	71.56	23.53	58.94	24.84	71.5
2005	3	8	15	30.3	73.69	22.26	64.56	24.87	71.31
2005	3	8	16	29.82	77	20.83	71.38	24.9	71.38
2005	3	8	17	29.17	81.5	19.47	78.38	24.88	72.12
2005	3	8	18	28.55	85.69	18.43	84.19	24.79	73.31
2005	3	8	19	28.3	87.75	17.98	86.69	24.74	74.38
2005	3	8	20	28.18	89.19	17.76	87.94	24.73	75.12
2005	3	8	21	28.13	89.62	17.59	89.06	24.68	75.75
2005	3	8	22	28.12	89.38	17.48	89.81	24.58	76.69
2005	3	8	23	28.1	88.62	17.4	90.19	24.51	77.19
2005	3	9	0	28.01	88.69	17.38	90	24.44	77.25
2005	3	9	1	27.87	89.06	17.25	90	24.35	77.25
2005	3	9	2	27.72	89.69	17.05	89.5	24.25	77.31
2005	3	9	3	27.54	90.69	17.1	87.5	24.18	77.12
2005	3	9	4	27.34	92.19	17.19	85.75	24.16	76.81
2005	3	9	5	27.2	93.25	17.22	84.56	24.19	76.5
2005	3	9	6	27.37	93	17.69	81.19	24.3	76.12
2005	3	9	7	27.92	90.62	19.38	71.44	24.56	75.25
2005	3	9	8	28.72	85.75	21.06	63.94	24.77	74.88
2005	3	9	9	29.29	82.38	22.39	59.69	24.95	74.56
2005	3	9	10	29.69	80.25	23.13	58.38	25.11	74.12
2005	3	9	11	30.04	77.69	23.1	59.75	25.26	73.44
2005	3	9	12	30.2	75.69	22.91	61.06	25.4	72.81
2005	3	9	13	30.08	74.75	22.51	62.81	25.51	72.31
2005	3	9	14	29.73	75.25	21.91	65.19	25.62	72
2005	3	9	15	29.37	76.56	21.03	68.94	25.68	71.88
2005	3	9	16	29.02	78.5	19.96	74.06	25.75	71.94
2005	3	9	17	28.53	82	18.98	79.38	25.8	72.06
2005	3	9	18	28.12	85	18.26	83.56	25.81	72.12
2005	3	9	19	27.94	86.44	17.89	86.06	25.79	72.25
2005	3	9	20	27.83	87.56	17.58	88.31	25.74	72.44
2005	3	9	21	27.7	88.38	17.34	90.06	25.65	72.69
2005	3	9	22	27.56	88.88	17.22	90.94	25.53	73.31
2005	3	9	23	27.38	89.38	17.14	91.19	25.4	74.06
2005	3	10	0	27.19	89.81	17.03	91.81	25.27	74.5
2005	3	10	1	27.05	89.94	16.97	91.94	25.16	74.81
2005	3	10	2	26.86	90.31	16.9	92.06	25.07	74.94
2005	3	10	3	26.72	90.62	16.84	92.38	25.08	74.94
2005	3	10	4	26.61	90.75	16.88	91.56	25.1	75
2005	3	10	5	26.56	90.38	16.98	90.19	25.11	75
2005	3	10	6	26.66	89.44	17.55	85.69	25.16	74.62
2005	3	10	7	27.05	87.12	19.2	75.56	25.31	73.19
2005	3	10	8	27.59	82.69	20.73	68.25	25.48	72.12
2005	3	10	9	28.29	77.31	21.95	63.38	25.67	71.69
2005	3	10	10	28.9	73.31	23.11	59.56	25.83	71.5
2005	3	10	11	29.33	70.56	24.04	56.38	25.98	71
2005	3	10	12	29.51	69.12	23.63	57.88	26.14	70.44
2005	3	10	13	29.58	68.62	23.06	59.75	26.3	69.75
2005	3	10	14	29.48	69.12	22.39	61.94	26.44	69.06
2005	3	10	15	29.24	70.56	21.44	65.5	26.56	68.38
2005	3	10	16	28.87	73.06	20.39	70.06	26.64	67.88
2005	3	10	17	28.37	76.94	19.39	74.94	26.65	67.56
2005	3	10	18	27.91	81	18.62	79.31	26.63	67.94
2005	3	10	19	27.76	83	18.26	81.62	26.6	69
2005	3	10	20	27.61	84.88	17.92	83.94	26.51	71
2005	3	10	21	27.47	86.06	17.61	86.12	26.37	73.38
2005	3	10	22	27.41	86.12	17.38	87.56	26.24	75.25
2005	3	10	23	27.27	86.56	17.23	88.38	26.12	76.56
2005	3	11	0	27.09	87.06	17.11	88.62	26.05	77.31
2005	3	11	1	26.9	87.44	16.93	89.19	25.98	77.5
2005	3	11	2	26.73	87.81	16.66	90.31	25.93	77.56
2005	3	11	3	26.54	88.75	16.46	90.94	25.91	77.38
2005	3	11	4	26.4	90	16.47	89.94	25.9	77
2005	3	11	5	26.38	90.19	16.64	88.25	25.9	76.19
2005	3	11	6	26.58	88.38	17.12	85.38	25.94	74.88
2005	3	11	7	27.07	84.5	19.24	74.06	26.08	73.5
2005	3	11	8	27.63	79.81	21.58	63.69	26.17	72.94
2005	3	11	9	28.23	74.44	23.63	55.81	26.26	72.56
2005	3	11	10	28.78	69.88	24.76	51.94	26.33	72.19
2005	3	11	11	29.17	66.88	24.78	51.5	26.3	72.25
2005	3	11	12	29.45	64.75	24.76	51.06	26.26	72.75
2005	3	11	13	29.6	63.5	24.68	50.81	26.21	73.5
2005	3	11	14	29.62	63.12	24.21	52.06	26.15	74.44
2005	3	11	15	29.48	64	23.27	55.38	26.15	75.31
2005	3	11	16	29.2	66.19	22.14	60.12	26.12	76.38
2005	3	11	17	28.55	71.31	20.71	67.12	26.1	77.06
2005	3	11	18	27.83	76.75	19.51	73.88	26.06	77.44
2005	3	11	19	27.55	79.38	18.94	77.44	26.06	77.44
2005	3	11	20	27.39	81.56	18.62	79.56	26.05	77.44
2005	3	11	21	27.27	83.44	18.37	81.12	26.03	77.12
2005	3	11	22	27.22	84.94	18.06	82.5	25.98	76.81
2005	3	11	23	27.17	86.12	17.62	83.44	25.94	76.62
2005	3	12	0	27.11	87.12	17.47	82.38	25.87	76.81
2005	3	12	1	27	88.19	17.43	80.88	25.81	76.94
2005	3	12	2	26.88	89.19	17.23	80.31	25.76	77.19
2005	3	12	3	26.78	90	16.97	80	25.73	77.38
2005	3	12	4	26.71	90.88	16.86	78.56	25.72	77.69
2005	3	12	5	26.65	91.5	16.9	76.31	25.7	78.06
2005	3	12	6	26.85	91.12	18.26	68.5	25.75	78.56
2005	3	12	7	27.3	89.38	21.88	54.62	25.92	78.62
2005	3	12	8	27.84	85.75	24.37	46.75	26.07	78.75
2005	3	12	9	28.44	81.44	26.23	41.5	26.24	78.69
2005	3	12	10	28.9	78.38	27.4	38.81	26.41	78.19
2005	3	12	11	29.23	76.38	27.95	38.06	26.59	77.62
2005	3	12	12	29.41	75.12	28.1	38.12	26.75	77.25
2005	3	12	13	29.49	74.31	27.94	38.75	26.87	76.94
2005	3	12	14	29.44	74.06	27.37	40.25	26.94	76.81
2005	3	12	15	29.28	74.94	26.34	42.75	27.01	76.75
2005	3	12	16	28.94	77.5	24.76	47	27	77.31
2005	3	12	17	28.33	82.38	22.74	53.31	26.93	78.25
2005	3	12	18	27.83	86.06	20.58	62.19	26.79	79.44
2005	3	12	19	27.63	87.94	19.31	68.94	26.65	80.69
2005	3	12	20	27.48	89.25	18.62	72.12	26.55	81.56
2005	3	12	21	27.33	90.25	18.33	72.5	26.45	82.12
2005	3	12	22	27.15	91.12	18.15	72.5	26.35	82.44
2005	3	12	23	26.97	91.56	17.9	73	26.24	82.94
2005	3	13	0	26.77	91.81	17.62	73.19	26.11	83.75
2005	3	13	1	26.58	91.94	17.36	72.94	25.95	84.69
2005	3	13	2	26.44	91.88	17.03	72.94	25.83	85.31
2005	3	13	3	26.3	91.94	17.01	71.56	25.76	85.31
2005	3	13	4	26.23	92.06	17.12	70.19	25.67	85.44
2005	3	13	5	26.19	92.25	17.12	69.5	25.55	86.12
2005	3	13	6	26.36	92	18.31	64.75	25.56	86.19
2005	3	13	7	26.78	90.44	21.2	54.75	25.7	85.5
2005	3	13	8	27.28	87.25	23.33	48.19	25.85	84.75
2005	3	13	9	27.91	83.12	25.07	43.25	26.05	83.75
2005	3	13	10	28.4	79.94	25.92	41.88	26.24	82.44
2005	3	13	11	28.72	78.06	26.36	41.19	26.44	81.12
2005	3	13	12	28.91	76.94	26.76	39.94	26.56	80.19
2005	3	13	13	29.01	76.19	26.98	38.94	26.67	79.19
2005	3	13	14	28.98	76.12	26.86	38.69	26.69	78.81
2005	3	13	15	28.83	76.69	26.13	40.12	26.65	78.88
2005	3	13	16	28.51	78.44	24.68	43.94	26.65	78.94
2005	3	13	17	28.03	81.94	22.65	50.69	26.6	79.12
2005	3	13	18	27.59	85.19	20.4	60.44	26.52	79.5
2005	3	13	19	27.45	86.31	18.99	68.12	26.46	79.75
2005	3	13	20	27.35	87.19	18.28	71.81	26.4	79.94
2005	3	13	21	27.23	88	17.94	72.88	26.3	80.38
2005	3	13	22	27.1	88.38	17.63	73.62	26.18	80.75
2005	3	13	23	26.98	88.69	17.37	74.06	26.07	81.25
2005	3	14	0	26.81	88.88	17.08	74.62	25.92	81.75
2005	3	14	1	26.67	89.06	16.73	75.56	25.76	82.19
2005	3	14	2	26.54	89.12	16.44	76.19	25.63	82.44
2005	3	14	3	26.4	89.38	16.37	75.44	25.51	82.56
2005	3	14	4	26.23	89.94	16.39	73.94	25.43	82.5
2005	3	14	5	26.09	90.31	16.34	72.62	25.42	82.06
2005	3	14	6	26.13	90.12	17.61	65.94	25.5	81.31
2005	3	14	7	26.48	88.12	20.98	53.06	25.7	79.75
2005	3	14	8	27.12	84	23.2	46.62	25.87	78.44
2005	3	14	9	28	78.38	24.42	44.31	26.08	77
2005	3	14	10	28.72	74.31	25.1	43.19	26.25	75.69
2005	3	14	11	29.22	71.69	25.58	42	26.41	74.44
2005	3	14	12	29.51	69.94	26.05	40.25	26.56	73.44
2005	3	14	13	29.69	68.88	26.29	38.69	26.69	72.56
2005	3	14	14	29.72	68.38	26.28	37.56	26.77	72.06
2005	3	14	15	29.6	69	25.58	38.69	26.81	72
2005	3	14	16	29.28	71.06	24.16	42.5	26.8	72.38
2005	3	14	17	28.65	76.06	22.18	49.56	26.71	73.44
2005	3	14	18	27.94	81.38	20.11	59.5	26.55	74.81
2005	3	14	19	27.69	83.69	19.05	65.81	26.43	75.56
2005	3	14	20	27.58	85.12	18.59	67.5	26.32	76.25
2005	3	14	21	27.48	86.12	18.43	67.69	26.19	76.75
2005	3	14	22	27.33	86.88	18.07	69.31	26.08	77.06
2005	3	14	23	27.16	87.56	17.56	72.06	25.94	77.31
2005	3	15	0	26.99	88.06	17.23	73.81	25.8	77.81
2005	3	15	1	26.87	88.12	17.17	74.06	25.61	78.62
2005	3	15	2	26.76	88	16.82	76.5	25.42	79.62
2005	3	15	3	26.71	87.94	16.23	80.06	25.29	80.19
2005	3	15	4	26.7	87.88	15.68	82.19	25.19	80.69
2005	3	15	5	26.66	88.12	15.51	80.75	25.12	81.12
2005	3	15	6	26.8	88.31	16.58	73.31	25.12	81.19
2005	3	15	7	27.16	87.62	19.71	57.44	25.23	80.56
2005	3	15	8	27.55	86.56	22.97	41.88	25.38	79.56
2005	3	15	9	28.26	82.44	24.85	36.62	25.52	78.62
2005	3	15	10	28.96	78.12	25.91	34.81	25.68	77.62
2005	3	15	11	29.58	74.19	26.44	34.44	25.83	76.38
2005	3	15	12	30.16	70.25	26.81	33.88	26.01	74.69
2005	3	15	13	30.54	67.69	27	33.38	26.14	72.94
2005	3	15	14	30.65	67.44	26.83	33.56	26.23	71.75
2005	3	15	15	30.63	67.19	26.23	34.56	26.32	71.5
2005	3	15	16	30.38	68.56	25.01	37.25	26.33	72.5
2005	3	15	17	29.7	73.06	23.07	42.94	26.28	74.06
2005	3	15	18	28.75	79.25	20.24	53.94	26.18	75.56
2005	3	15	19	28.3	83	18.64	61.88	26.1	76.44
2005	3	15	20	28.05	85.56	18.05	64.06	26.02	76.94
2005	3	15	21	27.84	87.62	17.61	65.56	25.94	77.31
2005	3	15	22	27.66	89.19	16.92	68.94	25.87	77.62
2005	3	15	23	27.51	90.44	16.27	72.25	25.75	77.88
2005	3	16	0	27.37	91.5	15.92	73.88	25.6	78.38
2005	3	16	1	27.25	92.19	15.65	74.69	25.47	79.06
2005	3	16	2	27.16	92.56	15.41	75.06	25.32	79.56
2005	3	16	3	27.09	92.88	15.19	75.19	25.16	79.81
2005	3	16	4	27.05	93	15.14	74.19	25.01	80.12
2005	3	16	5	27.03	93.12	15.14	73.06	24.95	80.25
2005	3	16	6	27.23	92.31	16.35	66.94	24.97	80
2005	3	16	7	27.76	89.88	19.98	51.62	25.07	79.25
2005	3	16	8	28.31	86.25	22.38	43.38	25.24	78.06
2005	3	16	9	28.86	82.31	24.05	39.81	25.4	76.56
2005	3	16	10	29.31	79.38	24.86	38.69	25.53	75.5
2005	3	16	11	29.62	77.94	25.19	37.38	25.65	74.5
2005	3	16	12	29.8	77.31	25.47	35	25.77	73.56
2005	3	16	13	29.84	76.94	25.37	33.94	25.86	73
2005	3	16	14	29.75	77.31	24.94	33.75	25.85	73.06
2005	3	16	15	29.47	78.5	24.13	34.81	25.81	73.56
2005	3	16	16	29.12	80	23.08	37.38	25.8	74.06
2005	3	16	17	28.58	83.12	21.59	42.44	25.73	74.75
2005	3	16	18	28.04	86.69	19.27	52.75	25.63	75.44
2005	3	16	19	27.86	88.06	17.79	62.44	25.56	76
2005	3	16	20	27.74	89	16.94	68.75	25.52	76.31
2005	3	16	21	27.64	89.81	16.51	72	25.48	76.44
2005	3	16	22	27.55	90.62	16.19	73.94	25.46	76.25
2005	3	16	23	27.45	91.31	16.13	74.31	25.47	75.5
2005	3	17	0	27.37	91.94	16.15	74.62	25.41	74.81
2005	3	17	1	27.3	92.38	16.07	75.69	25.33	74.38
2005	3	17	2	27.23	92.69	15.9	77.5	25.27	74.12
2005	3	17	3	27.14	93.12	15.75	79.06	25.2	73.94
2005	3	17	4	27.07	93.44	15.71	79.62	25.15	73.81
2005	3	17	5	27.04	93.44	15.81	79.31	25.11	73.69
2005	3	17	6	27.19	92.88	16.58	75.44	25.15	73.44
2005	3	17	7	27.62	91.25	19.55	61.5	25.3	72.62
2005	3	17	8	28.01	89.25	22.24	51.56	25.43	71.81
2005	3	17	9	28.42	86.12	23.76	47.38	25.61	71
2005	3	17	10	28.78	83.25	24.57	44.75	25.77	70.19
2005	3	17	11	29.06	81.38	25.05	41.5	25.93	69.5
2005	3	17	12	29.21	80.5	25.34	38.12	26.08	68.69
2005	3	17	13	29.23	80.25	25.48	35.31	26.22	67.94
2005	3	17	14	29.16	80.38	25.37	33.75	26.34	67.25
2005	3	17	15	29.02	81	24.74	34.19	26.42	67
2005	3	17	16	28.73	82.69	23.47	37.12	26.46	67.06
2005	3	17	17	28.2	86.5	21.45	43.5	26.4	67.81
2005	3	17	18	27.69	89.75	18.98	53.62	26.28	69
2005	3	17	19	27.51	90.88	17.81	60.44	26.16	70.12
2005	3	17	20	27.4	91.5	17.32	63.81	26.06	70.94
2005	3	17	21	27.31	91.75	17.08	65.94	25.96	71.62
2005	3	17	22	27.22	91.88	16.95	68	25.83	72.31
2005	3	17	23	27.12	92.19	16.8	70.19	25.75	72.69
2005	3	18	0	27	92.56	16.72	72.06	25.63	73.25
2005	3	18	1	26.91	92.75	16.52	74.12	25.55	73.69
2005	3	18	2	26.83	92.88	16.13	76.88	25.49	74.12
2005	3	18	3	26.78	92.94	15.73	79.56	25.47	74.06
2005	3	18	4	26.74	92.81	15.55	81	25.47	73.88
2005	3	18	5	26.71	92.62	15.5	81.62	25.47	73.62
2005	3	18	6	26.88	92.06	16.26	77.94	25.51	73.38
2005	3	18	7	27.34	90.5	19.1	64.81	25.65	72.94
2005	3	18	8	27.9	86.88	21.68	53.5	25.76	72.69
2005	3	18	9	28.44	82.69	23.63	44.94	25.89	72.12
2005	3	18	10	28.86	79.94	25.01	39.62	26.02	71.44
2005	3	18	11	29.14	78.62	26.02	35.19	26.21	70.38
2005	3	18	12	29.3	78.06	26.8	31	26.38	69.31
2005	3	18	13	29.31	77.81	27.44	26.38	26.53	68.12
2005	3	18	14	29.21	78	27.39	24.88	26.65	67.12
2005	3	18	15	29.05	78.44	26.69	25.5	26.76	66.5
2005	3	18	16	28.77	79.94	25.31	28.06	26.83	66.25
2005	3	18	17	28.23	84	23.01	33.88	26.8	66.88
2005	3	18	18	27.75	87.31	20.17	44.19	26.69	68.12
2005	3	18	19	27.64	88.19	18.8	51.12	26.59	69.31
2005	3	18	20	27.58	88.75	18.21	53.25	26.51	70.19
2005	3	18	21	27.5	89.31	18.05	53.75	26.41	70.5
2005	3	18	22	27.36	89.94	17.89	54.88	26.3	70.38
2005	3	18	23	27.22	90.44	17.93	55.12	26.18	70.69
2005	3	19	0	27.05	91	17.99	54.88	26.1	71.06
2005	3	19	1	26.93	91.5	17.91	55.06	26.01	71.62
2005	3	19	2	26.83	91.88	17.8	55.44	25.94	72.44
2005	3	19	3	26.76	92.25	17.73	56.19	25.91	73.12
2005	3	19	4	26.74	92.5	17.45	58.81	25.91	73.69
2005	3	19	5	26.73	92.62	16.8	64	25.96	73.5
2005	3	19	6	26.9	92.44	16.96	65.81	26.05	72.56
2005	3	19	7	27.32	91	18.98	59.06	26.22	70.94
2005	3	19	8	27.79	88.75	20.66	53.56	26.34	69.31
2005	3	19	9	28.37	85.06	22.41	48.62	26.44	67.88
2005	3	19	10	28.76	81.88	23.83	44.69	26.55	66.69
2005	3	19	11	28.9	80	24.71	42	26.65	66.12
2005	3	19	12	28.8	79.31	25.31	39.75	26.79	65.62
2005	3	19	13	28.6	79.25	25.54	38.75	26.94	64.69
2005	3	19	14	28.37	79.81	25.3	39.25	27.05	63.81
2005	3	19	15	28.12	81.12	24.65	40.75	27.16	63.5
2005	3	19	16	27.83	83.44	23.5	43.94	27.21	64.31
2005	3	19	17	27.5	86.31	21.68	50.12	27.17	66
2005	3	19	18	27.23	88.62	19.53	59.94	27.05	68.19
2005	3	19	19	27.16	89.5	18.36	67.25	26.95	70.31
2005	3	19	20	27.13	89.75	17.83	70.69	26.84	72.19
2005	3	19	21	27.05	90.12	17.55	72.31	26.72	73.75
2005	3	19	22	26.91	90.62	17.09	75.56	26.54	75.56
2005	3	19	23	26.73	91.12	16.69	78.88	26.31	77.44
2005	3	20	0	26.55	91.5	16.58	80.12	26.08	79.06
2005	3	20	1	26.36	91.69	16.37	81.44	25.87	80.38
2005	3	20	2	26.24	91.38	15.94	83.88	25.69	81.5
2005	3	20	3	26.17	90.81	15.59	86.12	25.55	82.62
2005	3	20	4	26.16	90.06	15.4	87.31	25.48	83.38
2005	3	20	5	26.2	89.44	15.4	86.81	25.49	83.44
2005	3	20	6	26.46	88.62	16.26	81.88	25.58	83.06
2005	3	20	7	26.99	87.06	19	67.88	25.74	82.31
2005	3	20	8	27.56	84.25	21.66	55.88	25.94	81.19
2005	3	20	9	28.18	80.81	23.65	48.25	26.19	79.81
2005	3	20	10	28.63	78.25	24.97	43.56	26.46	78.38
2005	3	20	11	28.91	76.62	25.95	39.12	26.69	77.06
2005	3	20	12	29.05	76.12	26.55	35.5	26.8	76.31
2005	3	20	13	29.07	76.38	26.78	33.94	26.8	76.25
2005	3	20	14	29.04	76.88	26.76	33.19	26.76	76.5
2005	3	20	15	28.87	78.25	26.08	34.44	26.73	77
2005	3	20	16	28.56	81.25	24.6	38.44	26.66	77.69
2005	3	20	17	28.08	85.31	22.22	46.94	26.48	79.19
2005	3	20	18	27.67	88.06	19.55	59.56	26.3	80.56
2005	3	20	19	27.49	89.75	18.13	68.44	26.23	81.38
2005	3	20	20	27.38	91.06	17.65	71.44	26.22	81.75
2005	3	20	21	27.3	91.62	17.46	72.44	26.21	81.94
2005	3	20	22	27.14	92.12	17.27	73.75	26.19	82
2005	3	20	23	27.04	91.25	17.06	74.88	26.13	82.38
2005	3	21	0	26.98	87.06	17.05	74.31	26.14	82.31
2005	3	21	1	26.79	84.12	16.97	74	26.16	82
2005	3	21	2	26.58	83.62	16.9	73.62	26.21	81.25
2005	3	21	3	26.43	83.38	16.92	72.88	26.26	80.38
2005	3	21	4	26.34	82.88	16.92	72.75	26.17	80.56
2005	3	21	5	26.27	82.69	16.73	74.12	26.09	80.69
2005	3	21	6	26.54	82.5	16.92	74.25	26.18	80
2005	3	21	7	27.36	79	19.35	63.5	26.37	78.88
2005	3	21	8	28.12	73.38	21.73	54.19	26.55	77.81
2005	3	21	9	28.78	70.12	23.4	49.19	26.73	76.81
2005	3	21	10	29.27	68.81	24.41	47.12	26.89	75.94
2005	3	21	11	29.57	68.38	24.93	46	27.01	75.62
2005	3	21	12	29.58	68.88	24.89	45.44	27.07	75.69
2005	3	21	13	29.36	70.38	24.82	45	27.12	75.75
2005	3	21	14	28.9	72.88	24.64	45.31	27.13	76.25
2005	3	21	15	28.35	76.19	23.91	47.69	27.11	77
2005	3	21	16	27.8	79.56	22.65	52.31	27.07	77.94
2005	3	21	17	27.33	82.81	20.97	59.38	26.95	79.12
2005	3	21	18	26.99	85.5	19.17	68.5	26.8	80.5
2005	3	21	19	26.9	86.44	18.28	73.81	26.67	81.62
2005	3	21	20	26.87	86.94	18.02	75.31	26.59	82.31
2005	3	21	21	26.81	87.31	17.52	78.12	26.51	82.88
2005	3	21	22	26.72	87.62	17.08	80.62	26.4	83.38
2005	3	21	23	26.62	87.75	16.74	82.5	26.3	83.81
2005	3	22	0	26.5	88.38	16.48	84	26.19	84.06
2005	3	22	1	26.4	88.94	16.29	85	26.08	84.25
2005	3	22	2	26.33	89.56	16.26	85	25.96	84.44
2005	3	22	3	26.29	90.06	16.28	84.62	25.87	84.62
2005	3	22	4	26.21	90.5	16.29	84.19	25.8	84.62
2005	3	22	5	26.15	90.88	16.28	84	25.82	84.31
2005	3	22	6	26.4	90.19	16.53	82.31	25.93	83.62
2005	3	22	7	27	87.56	17.73	75.94	26.08	82.75
2005	3	22	8	27.79	82.94	19.2	68.5	26.23	82.06
2005	3	22	9	28.55	78.25	20.23	64.62	26.35	81.44
2005	3	22	10	29.12	75.5	20.87	63.25	26.5	80.75
2005	3	22	11	29.48	73.81	21.22	62.81	26.63	80.12
2005	3	22	12	29.71	72.88	21.51	61.75	26.69	79.88
2005	3	22	13	29.73	72.75	21.65	60.94	26.73	79.81
2005	3	22	14	29.62	73.06	21.73	60.19	26.71	80.06
2005	3	22	15	29.38	74.44	21.51	60.69	26.67	80.38
2005	3	22	16	28.97	77.12	20.81	63.56	26.58	81.06
2005	3	22	17	28.38	81.19	19.76	68.75	26.45	81.88
2005	3	22	18	27.85	84.81	18.69	74.88	26.33	82.5
2005	3	22	19	27.72	86	18.26	77.56	26.25	83
2005	3	22	20	27.62	86.88	18.03	78.81	26.21	83.25
2005	3	22	21	27.51	87.75	17.87	80.06	26.18	83.44
2005	3	22	22	27.39	88.44	17.66	81.81	26.15	83.44
2005	3	22	23	27.25	89.12	17.52	82.88	26.09	83.56
2005	3	23	0	27.1	89.81	17.52	82.69	25.98	83.81
2005	3	23	1	26.96	90.25	17.48	82.56	25.88	83.75
2005	3	23	2	26.83	90.75	17.4	82.56	25.8	83.56
2005	3	23	3	26.76	91	17.44	81.62	25.74	83.5
2005	3	23	4	26.72	91.06	17.4	80.75	25.73	83.19
2005	3	23	5	26.69	91	17.46	79	25.78	82.25
2005	3	23	6	26.85	90.5	18.47	73	25.94	80.62
2005	3	23	7	27.3	88.81	21.8	59.06	26.18	78.75
2005	3	23	8	27.85	85.69	24.02	51.75	26.37	77.31
2005	3	23	9	28.36	82.19	25.27	49.06	26.54	76.31
2005	3	23	10	28.73	79.81	25.98	47.94	26.69	75.5
2005	3	23	11	28.98	78.38	26.12	48.62	26.87	74.62
2005	3	23	12	29.14	77.38	25.77	49.81	27.01	73.56
2005	3	23	13	29.19	76.75	25.98	47.69	27.12	72.62
2005	3	23	14	29.12	76.94	25.98	46.12	27.18	72.19
2005	3	23	15	28.9	78.19	25.23	47.38	27.18	72.31
2005	3	23	16	28.55	80.56	23.9	51.38	27.12	72.88
2005	3	23	17	28.02	84.56	22.24	57.94	27.02	73.38
2005	3	23	18	27.62	87.19	20.69	65.88	26.87	73.75
2005	3	23	19	27.43	88.56	19.89	70.5	26.73	74
2005	3	23	20	27.3	89.44	19.33	72.94	26.62	74.25
2005	3	23	21	27.18	89.94	18.92	73.94	26.51	74.5
2005	3	23	22	27.05	90.25	18.95	72.94	26.44	74.5
2005	3	23	23	26.93	90.38	18.9	72.38	26.37	74.81
2005	3	24	0	26.83	90.19	18.8	72.44	26.31	75.19
2005	3	24	1	26.72	89.62	18.69	72.69	26.29	75.44
2005	3	24	2	26.62	89.06	18.44	74.31	26.28	75.56
2005	3	24	3	26.54	88.38	18.01	76.88	26.25	75.94
2005	3	24	4	26.42	88.38	17.68	78.69	26.23	76.38
2005	3	24	5	26.32	88.94	17.42	79.5	26.28	76.19
2005	3	24	6	26.45	89.25	17.94	76.19	26.4	75.5
2005	3	24	7	26.81	88.88	21.36	59.5	26.62	74.56
2005	3	24	8	27.13	87.5	23.87	50.44	26.92	73.06
2005	3	24	9	27.58	84	25.04	48.19	27.21	71.31
2005	3	24	10	27.93	81.75	25.7	47.56	27.41	70
2005	3	24	11	28.12	80.81	26.06	47.5	27.53	69.38
2005	3	24	12	28.2	80.06	26.2	47.19	27.59	69.12
2005	3	24	13	28.21	79.56	26.18	46.62	27.64	68.81
2005	3	24	14	28.12	79.38	26.02	46	27.66	68.5
2005	3	24	15	28	79.5	25.36	47.12	27.66	68.38
2005	3	24	16	27.81	80.62	24.04	50.94	27.62	68.62
2005	3	24	17	27.45	83.31	22.15	57.88	27.54	69.19
2005	3	24	18	27.05	85.31	20.23	66.88	27.38	70.12
2005	3	24	19	26.98	85.69	19.2	72.38	27.26	70.88
2005	3	24	20	26.94	86	18.96	72.94	27.17	71.38
2005	3	24	21	26.88	86.44	18.9	71.94	27.07	71.69
2005	3	24	22	26.8	87	18.77	71.19	26.94	72
2005	3	24	23	26.71	87.56	18.75	69.94	26.8	72.44
2005	3	25	0	26.62	88.06	18.62	69.94	26.69	72.69
2005	3	25	1	26.57	88.31	18.36	71.19	26.58	72.44
2005	3	25	2	26.52	88.44	18.12	72.19	26.5	71.94
2005	3	25	3	26.46	88.75	18.09	71.69	26.47	71.69
2005	3	25	4	26.42	89	18.12	71.31	26.42	71.88
2005	3	25	5	26.37	89.19	18.03	72.12	26.38	71.38
[truncated: 15,522 more rows]
