# Supplementary material for: Latitudinal Clines in Climate and Sleep Patterns Shape Disease Outcomes in Drosophila melanogaster Infected by Metarhizium anisopliae
Source: Ecol Evol. 2025 Feb 28;15(3):e71047. doi: 10.1002/ece3.71047 (PMC11868735; doi:10.1002/ece3.71047)
Supplement: Supplementary file 1 — Appendix S1. [file ECE3-15-e71047-s001.zip › ece371047-sup-0004-Supinfo4.xlsx]

## Sheet: Table A3B-hourly T&RH 2007-2008
6-year hourly Temperature & Relative Humidity				Accra, Ghana		Ica, Peru		Monkey Hill, St. Kitts
YEAR	MO	DY	HR	T	RH	T	RH	T	RH
2007	1	1	0	25.25	90.81	17.59	70.56	26.2	81.75
2007	1	1	1	25.25	90.31	17.14	73.19	26.15	81.75
2007	1	1	2	25.24	89.62	16.73	75.69	26.08	81.69
2007	1	1	3	25.13	89.56	16.47	77.44	26.05	81.31
2007	1	1	4	24.92	90	16.33	78.5	26.04	80.75
2007	1	1	5	24.69	90.56	16.23	79.44	26.07	79.94
2007	1	1	6	24.54	90.62	16.89	76.5	26.13	79.06
2007	1	1	7	25.2	86.94	18.35	68.75	26.27	78.06
2007	1	1	8	26.25	80.19	19.9	61.25	26.38	77.25
2007	1	1	9	27.23	72.5	21.12	56.88	26.45	76.69
2007	1	1	10	28	68.06	22.24	53.62	26.51	76.25
2007	1	1	11	28.63	63.94	23.3	50.75	26.57	75.94
2007	1	1	12	28.93	61.44	24.26	48.25	26.63	75.69
2007	1	1	13	29.05	60.19	24.78	46.88	26.68	75.5
2007	1	1	14	28.93	60.19	24.67	47.44	26.7	75.5
2007	1	1	15	28.55	61.56	24.07	49.44	26.73	75.81
2007	1	1	16	28.02	64.06	22.87	53.62	26.73	76.31
2007	1	1	17	27.23	68.81	21.15	60.38	26.68	77
2007	1	1	18	26.48	73.69	19.17	69.5	26.62	77.38
2007	1	1	19	26.06	78.06	17.92	76.5	26.6	77.38
2007	1	1	20	25.77	81.69	17.54	78.94	26.55	77.44
2007	1	1	21	25.51	84.19	17.38	79.81	26.48	77.56
2007	1	1	22	25.35	85.38	17.28	79.69	26.39	77.75
2007	1	1	23	25.24	86.12	17.15	79.25	26.31	77.94
2007	1	2	0	25.12	86.56	17.08	77.94	26.25	78
2007	1	2	1	25.01	86.75	16.99	76.56	26.2	77.81
2007	1	2	2	24.83	86.5	16.8	75.62	26.16	77.38
2007	1	2	3	24.6	86.69	16.55	75.06	26.11	76.94
2007	1	2	4	24.33	87	16.4	74.44	26.1	76.5
2007	1	2	5	24.07	87	16.39	73.62	26.1	76.56
2007	1	2	6	23.94	86	18.15	65.62	26.12	76.81
2007	1	2	7	24.55	80.81	20.6	56.69	26.26	76.81
2007	1	2	8	25.62	74.06	22.39	50.56	26.38	76.88
2007	1	2	9	26.82	66.75	23.6	47.31	26.53	76.69
2007	1	2	10	27.85	60.44	24.57	45.56	26.65	76.44
2007	1	2	11	28.57	57.31	25.25	44.75	26.74	75.94
2007	1	2	12	28.94	55.12	25.72	44.31	26.8	75.44
2007	1	2	13	29.17	53.75	25.91	44.44	26.85	75.06
2007	1	2	14	29.12	53.69	25.65	45.5	26.9	74.69
2007	1	2	15	28.86	54.75	24.8	47.88	26.89	74.69
2007	1	2	16	28.35	57.44	23.24	52.75	26.85	74.75
2007	1	2	17	27.4	63.19	21.56	59.12	26.77	75.06
2007	1	2	18	26.69	67.75	20.02	66.25	26.69	75.38
2007	1	2	19	26.37	71.25	18.95	71.88	26.63	75.25
2007	1	2	20	26.11	73.94	18.44	74.25	26.54	75.06
2007	1	2	21	25.87	75.31	18.01	76.12	26.41	75.19
2007	1	2	22	25.6	76.06	17.58	78.06	26.29	75.5
2007	1	2	23	25.29	76.62	17.23	79.62	26.21	75.44
2007	1	3	0	24.95	76.81	16.69	81.81	26.19	74.69
2007	1	3	1	24.65	76.31	16.57	81.62	26.19	73.69
2007	1	3	2	24.33	75.94	16.58	80.31	26.21	72.88
2007	1	3	3	23.99	76.75	16.61	78.62	26.2	72.62
2007	1	3	4	23.66	78.19	16.65	77.25	26.19	72.31
2007	1	3	5	23.37	79.69	16.8	76.12	26.16	72.25
2007	1	3	6	23.23	78.88	18.63	67.62	26.12	72.62
2007	1	3	7	23.6	74.06	21.3	56.5	26.21	72.81
2007	1	3	8	24.6	62.44	23.31	50.81	26.29	72.88
2007	1	3	9	26.12	48.69	24.81	47.94	26.36	73.06
2007	1	3	10	27.73	39	25.6	47.19	26.39	73.31
2007	1	3	11	28.8	37.62	25.73	47.88	26.4	73.56
2007	1	3	12	29.59	32.06	25.2	50.06	26.43	73.62
2007	1	3	13	30.14	27.88	25.15	50.25	26.45	73.56
2007	1	3	14	30.19	28.19	24.38	52.62	26.48	73.31
2007	1	3	15	29.83	31.19	23.15	57.12	26.51	73.12
2007	1	3	16	29.02	37.19	21.73	63	26.51	73.19
2007	1	3	17	27.76	46.31	20.37	69.44	26.42	73.75
2007	1	3	18	26.73	51.88	19.22	75.75	26.33	74.25
2007	1	3	19	26.02	55.12	18.64	79.19	26.3	74.38
2007	1	3	20	25.56	55.06	18.4	80.38	26.29	74.25
2007	1	3	21	25.12	57.12	18.4	80.06	26.26	74.25
2007	1	3	22	24.83	59.56	18.22	80.88	26.19	74.5
2007	1	3	23	24.49	61.75	17.94	82.19	26.1	75
2007	1	4	0	24.09	63.69	17.58	83.38	26.03	75.25
2007	1	4	1	23.6	65.5	17.32	83.19	25.95	75.44
2007	1	4	2	23.25	66	17.16	82.31	25.89	75.62
2007	1	4	3	22.95	66.25	17.12	81.12	25.87	75.62
2007	1	4	4	22.69	66.75	17.08	80.12	25.87	75.38
2007	1	4	5	22.48	67.69	17.02	79.62	25.9	74.94
2007	1	4	6	22.39	68.81	18.79	70.56	25.94	74.88
2007	1	4	7	22.85	67.69	21.45	58.19	26.13	74.56
2007	1	4	8	23.69	63.31	23.26	53.06	26.3	74.25
2007	1	4	9	25.22	53.12	24.25	51.5	26.43	74.12
2007	1	4	10	26.64	46	24.89	50.81	26.53	74
2007	1	4	11	27.65	43.75	25.19	50.81	26.62	73.81
2007	1	4	12	28.44	40.31	25.14	51.5	26.69	73.75
2007	1	4	13	29.04	37.5	25.17	51.38	26.71	73.88
2007	1	4	14	29.28	36.69	24.98	51.69	26.71	74.12
2007	1	4	15	28.99	38.31	24.11	54.19	26.69	74.56
2007	1	4	16	28.37	42.94	22.63	59.12	26.65	75.06
2007	1	4	17	27.41	47.19	20.96	66.06	26.54	75.69
2007	1	4	18	26.28	53.44	19.7	72.31	26.44	76.38
2007	1	4	19	25.61	58.81	19.12	75.06	26.41	76.62
2007	1	4	20	25.26	57.5	18.94	75.06	26.42	76.44
2007	1	4	21	24.54	59.44	18.65	75.75	26.45	75.94
2007	1	4	22	23.92	61.44	18.22	77.5	26.46	75.19
2007	1	4	23	23.3	63.62	17.62	79.94	26.4	74.75
2007	1	5	0	22.73	64.44	17.18	81.25	26.27	74.56
2007	1	5	1	22.3	64	16.9	81.56	26.14	74.06
2007	1	5	2	21.94	63.94	16.82	80.94	26.09	73.12
2007	1	5	3	21.66	64.5	16.86	79.81	26.09	72.06
2007	1	5	4	21.41	65.88	16.87	79.56	26.08	71.5
2007	1	5	5	21.19	67.94	16.93	79.62	26.08	71
2007	1	5	6	21.18	69.5	18.23	73.56	26.07	71
2007	1	5	7	21.8	67.75	20.57	62.94	26.19	70.75
2007	1	5	8	23.15	61.25	22.4	56.88	26.3	70.5
2007	1	5	9	25.43	50.38	23.8	53.5	26.4	70.44
2007	1	5	10	27.62	41.56	24.4	52.94	26.48	70.56
2007	1	5	11	28.92	40.44	24.51	53.38	26.52	71.38
2007	1	5	12	29.85	37.12	24.27	54.5	26.55	72.31
2007	1	5	13	30.51	33.88	24.15	54.38	26.58	72.81
2007	1	5	14	30.78	32.88	23.81	55.25	26.62	72.88
2007	1	5	15	30.62	34.12	22.94	58.25	26.65	73.06
2007	1	5	16	29.98	38.12	21.83	62.69	26.65	73.69
2007	1	5	17	28.47	47.56	20.58	68.56	26.58	74.69
2007	1	5	18	27.44	51.81	19.4	74.94	26.51	75.31
2007	1	5	19	26.88	55.62	18.8	78.69	26.48	75.56
2007	1	5	20	26.52	55.88	18.62	79.81	26.44	76
2007	1	5	21	26.19	54.56	18.4	81.06	26.35	76.62
2007	1	5	22	25.65	57.06	17.94	83.56	26.23	77.25
2007	1	5	23	25.14	60	17.51	85.75	26.15	77.44
2007	1	6	0	24.7	62.56	17.19	87	26.07	77.44
2007	1	6	1	24.33	64.75	16.94	87.69	25.96	77.81
2007	1	6	2	23.96	66.69	16.75	87.88	25.87	78.31
2007	1	6	3	23.62	68.44	16.59	87.62	25.76	78.88
2007	1	6	4	23.27	70.31	16.44	87.31	25.68	79.25
2007	1	6	5	22.94	72.19	16.36	87.12	25.64	79
2007	1	6	6	22.85	73.06	17.76	79	25.65	78.25
2007	1	6	7	23.77	68.12	20.12	66.38	25.77	77.06
2007	1	6	8	25.07	60.12	22.19	57.81	25.89	76
2007	1	6	9	27.22	48.56	23.6	53.75	25.98	75.12
2007	1	6	10	28.87	42.5	24.28	52.75	26.05	74.44
2007	1	6	11	29.87	41.31	24.51	53	26.13	73.88
2007	1	6	12	30.62	38.62	24.24	54.38	26.22	73.62
2007	1	6	13	31.08	37.12	23.77	55.94	26.27	73.56
2007	1	6	14	31.18	37.06	23.2	57.88	26.33	73.56
2007	1	6	15	30.89	38.5	22.37	61.44	26.37	73.62
2007	1	6	16	30.03	43.31	21.18	67.19	26.35	74
2007	1	6	17	28.31	51.69	19.87	74.31	26.26	74.44
2007	1	6	18	27.21	55.44	18.75	81.19	26.19	74.56
2007	1	6	19	26.67	58.12	18.19	85.31	26.2	74.25
2007	1	6	20	26.21	62.5	17.99	87.06	26.2	74
2007	1	6	21	25.94	65.25	17.83	88.5	26.19	73.88
2007	1	6	22	25.77	66.81	17.52	90.5	26.17	73.88
2007	1	6	23	25.61	68	17.26	91.56	26.09	74.44
2007	1	7	0	25.58	68.62	17.13	91.75	25.97	75.25
2007	1	7	1	25.43	69.81	16.97	92.06	25.82	76.06
2007	1	7	2	25.32	70.38	16.86	91.75	25.66	76.75
2007	1	7	3	25.22	71	16.83	90.94	25.55	77.19
2007	1	7	4	25.15	71.56	16.8	90.25	25.48	77.31
2007	1	7	5	24.99	72.19	16.86	89	25.48	76.88
2007	1	7	6	24.79	72.62	18.44	79.56	25.55	76
2007	1	7	7	25.27	70.25	20.98	66.94	25.73	74.75
2007	1	7	8	26.46	65.69	22.91	59.31	25.9	73.62
2007	1	7	9	27.9	58.38	24.44	54.31	26.01	72.88
2007	1	7	10	28.92	55.19	25.51	51.25	26.08	72.5
2007	1	7	11	29.58	53.88	25.89	50.75	26.12	72.38
2007	1	7	12	30	52.62	25.65	51.88	26.15	72.38
2007	1	7	13	30.11	52.62	25.06	53.94	26.14	72.38
2007	1	7	14	29.92	53.81	24.12	57.44	26.15	72.5
2007	1	7	15	29.44	56.69	22.76	63.19	26.17	72.56
2007	1	7	16	28.76	60.94	21.4	69.44	26.17	72.88
2007	1	7	17	27.69	67.75	20.17	75.69	26.08	73.56
2007	1	7	18	26.73	75.62	19.26	80.75	26.01	74.25
2007	1	7	19	26.3	80.69	18.9	83.38	25.94	74.75
2007	1	7	20	25.97	84.75	18.76	84.81	25.89	75.19
2007	1	7	21	25.63	87.94	18.56	86.5	25.78	75.81
2007	1	7	22	25.33	90.25	18.27	87.06	25.65	76.44
2007	1	7	23	25.15	91.38	17.94	87.25	25.55	76.88
2007	1	8	0	25.03	91.62	17.6	87.62	25.48	76.88
2007	1	8	1	24.9	91.88	17.27	88.44	25.4	76.88
2007	1	8	2	24.78	92.31	17.01	89.06	25.33	76.81
2007	1	8	3	24.67	92.56	16.9	89	25.27	76.75
2007	1	8	4	24.6	92.31	16.92	88.75	25.25	76.75
2007	1	8	5	24.58	91.69	16.76	89.44	25.25	76.81
2007	1	8	6	24.65	90.69	17.3	85.56	25.26	76.88
2007	1	8	7	25.39	86.25	18.56	77.81	25.43	76.38
2007	1	8	8	26.38	79.62	19.94	70.06	25.57	76.06
2007	1	8	9	27.32	71.88	21.65	62.31	25.65	76.06
2007	1	8	10	28.31	64.12	23.2	57.38	25.65	76.25
2007	1	8	11	29.27	57.25	24.81	53.12	25.63	76.31
2007	1	8	12	29.82	52.62	25.64	51.44	25.61	76
2007	1	8	13	29.98	52.69	25.06	54	25.6	75.44
2007	1	8	14	29.9	54.06	23.48	60	25.59	74.62
2007	1	8	15	29.58	56.06	21.88	66.38	25.58	74
2007	1	8	16	28.97	60.31	20.58	71.88	25.57	73.88
2007	1	8	17	27.91	67.56	19.3	78.06	25.55	74.38
2007	1	8	18	27.15	70.5	18.19	84.06	25.52	75.25
2007	1	8	19	26.73	73.94	17.57	87.69	25.56	75.69
2007	1	8	20	26.4	76.38	17.29	89.38	25.59	75.94
2007	1	8	21	26.09	78.44	17.08	90.75	25.59	76.12
2007	1	8	22	25.8	80.25	16.89	92	25.62	76.12
2007	1	8	23	25.55	81.88	16.7	93.06	25.59	76.31
2007	1	9	0	25.3	83.56	16.44	94.25	25.51	76.94
2007	1	9	1	25.06	85.12	16.19	95.06	25.37	77.94
2007	1	9	2	24.83	86.69	15.94	95.69	25.17	79.31
2007	1	9	3	24.61	88.31	16	94.06	25	80.5
2007	1	9	4	24.38	90	16.34	91	24.87	81.25
2007	1	9	5	24.15	91.75	16.46	89.75	24.79	82
2007	1	9	6	24.14	91.81	17.57	83.06	24.77	82.5
2007	1	9	7	24.9	86.88	19.88	70.69	24.91	82.31
2007	1	9	8	26.11	79.81	22.18	60.62	25.06	81.81
2007	1	9	9	27.4	70.81	23.85	54.94	25.17	81.5
2007	1	9	10	28.57	63.38	24.87	52.19	25.27	81.06
2007	1	9	11	29.76	54.31	25.09	51.62	25.4	80.44
2007	1	9	12	30.73	47.69	24.78	52.75	25.56	79.75
2007	1	9	13	31.11	46.56	23.99	55.69	25.69	79.31
2007	1	9	14	30.96	48.5	22.89	59.81	25.83	78.81
2007	1	9	15	30.33	52.25	21.76	64.44	25.97	78.38
2007	1	9	16	29.4	59.31	20.84	68.38	26.05	78.31
2007	1	9	17	28.12	68.62	19.92	73	26.01	78.94
2007	1	9	18	27.27	74.88	19.1	77.62	25.94	79.88
2007	1	9	19	26.84	79.62	18.83	79.25	25.9	80.56
2007	1	9	20	26.55	82.81	18.76	78.5	25.83	81.44
2007	1	9	21	26.28	85.31	18.62	77.38	25.73	82.5
2007	1	9	22	26.1	87	18.36	77.25	25.63	83.38
2007	1	9	23	25.92	88.5	17.97	78.56	25.54	84.06
2007	1	10	0	25.67	90.19	17.49	81	25.45	84.38
2007	1	10	1	25.44	91.75	16.97	83.94	25.37	84.38
2007	1	10	2	25.26	92.69	16.48	86.44	25.31	84.25
2007	1	10	3	25.12	93.19	16.11	88.06	25.27	84.25
2007	1	10	4	25.01	93.31	15.83	88.81	25.27	84.12
2007	1	10	5	24.9	93.25	15.69	87.94	25.25	84.19
2007	1	10	6	24.92	92.19	17.59	76.44	25.26	84.19
2007	1	10	7	25.63	87.44	20.6	62.31	25.4	83.5
2007	1	10	8	26.68	80.5	22.79	53.94	25.54	82.75
2007	1	10	9	27.84	72.06	24.47	48.56	25.66	82.12
2007	1	10	10	28.99	63.75	25.4	46.5	25.73	81.62
2007	1	10	11	30	55.38	25.9	45.75	25.86	80.81
2007	1	10	12	30.43	52.31	26.03	45.81	26.01	79.88
2007	1	10	13	30.54	52	25.67	47.25	26.15	79.12
2007	1	10	14	30.39	53.31	24.9	50.06	26.28	78.5
2007	1	10	15	29.98	55.88	23.89	53.94	26.37	78.25
2007	1	10	16	29.3	60.56	22.7	58.69	26.42	78.5
2007	1	10	17	28.23	67.81	21.24	65.44	26.31	79.81
2007	1	10	18	27.39	73.38	19.86	73.12	26.14	81.75
2007	1	10	19	26.97	77.75	19.05	78.25	25.99	83.31
2007	1	10	20	26.62	80.81	18.69	80.31	25.84	84.56
2007	1	10	21	26.3	83.19	18.33	81.94	25.69	85.62
2007	1	10	22	25.98	85.25	17.91	83.69	25.55	86.38
2007	1	10	23	25.68	87.19	17.76	83.44	25.47	86.69
2007	1	11	0	25.39	89	17.58	83.56	25.42	86.75
2007	1	11	1	25.13	90.62	17.31	84.44	25.31	87.19
2007	1	11	2	24.95	91.62	17.11	84.69	25.26	87.5
2007	1	11	3	24.92	91.69	17.07	84.06	25.22	87.69
2007	1	11	4	24.98	91.12	16.84	84.88	25.23	87.5
2007	1	11	5	24.99	90.75	16.68	85.5	25.27	87
2007	1	11	6	25.14	89.38	18.19	77.44	25.34	86.25
2007	1	11	7	25.87	84.69	20.95	62.75	25.55	85.12
2007	1	11	8	26.88	77.88	23	55.25	25.71	84.38
2007	1	11	9	28.04	69.06	24.23	52.44	25.85	83.56
2007	1	11	10	29	63.31	24.85	52	26	82.5
2007	1	11	11	29.75	58.31	25.26	51.5	26.12	81.44
2007	1	11	12	30.3	54.5	25.56	50.5	26.22	80.44
2007	1	11	13	30.55	53	25.43	50.38	26.3	79.81
2007	1	11	14	30.51	53.06	24.65	52.62	26.33	79.5
2007	1	11	15	30.18	54.56	23.58	56.25	26.36	79.5
2007	1	11	16	29.58	57.62	22.25	61.5	26.32	79.94
2007	1	11	17	28.44	64.56	20.76	68.38	26.18	81.25
2007	1	11	18	27.54	68.88	19.19	76.5	26.03	82.56
2007	1	11	19	27.06	72.56	18.23	82.19	25.95	83.25
2007	1	11	20	26.68	76.31	17.7	85.44	25.88	83.75
2007	1	11	21	26.38	79.06	17.37	87.31	25.8	84.31
2007	1	11	22	26.15	80.88	17.13	88.38	25.69	84.94
2007	1	11	23	26.17	80.75	16.87	89.44	25.58	85.44
2007	1	12	0	26.17	79.62	17.01	88.12	25.51	85.5
2007	1	12	1	25.8	80.31	17.04	87.75	25.44	85.25
2007	1	12	2	25.3	82.5	17.02	87.69	25.42	84.81
2007	1	12	3	24.89	84.62	16.99	87.44	25.44	84.44
2007	1	12	4	24.59	86	17.01	86.94	25.52	83.5
2007	1	12	5	24.43	86	17.15	85.88	25.6	81.94
2007	1	12	6	24.4	84.62	18.4	79.06	25.65	81.12
2007	1	12	7	25.09	79.88	21	65.62	25.82	80.19
2007	1	12	8	26.26	74.12	22.8	58.81	25.95	79.38
2007	1	12	9	27.86	64	23.79	56.19	26.07	78.5
2007	1	12	10	29.23	54.31	24.69	53.75	26.17	77.69
2007	1	12	11	30.18	48.56	25.32	51.81	26.24	77.31
2007	1	12	12	30.89	43.25	25.51	51.25	26.26	77.25
2007	1	12	13	31.39	39.38	25.33	51.5	26.27	77.19
2007	1	12	14	31.52	37.44	24.76	52.88	26.23	77.38
2007	1	12	15	31.29	37.31	23.82	55.56	26.18	77.81
2007	1	12	16	30.45	41.31	22.51	59.94	26.13	78.12
2007	1	12	17	28.71	49.81	20.9	66.5	26.06	78.62
2007	1	12	18	27.56	52.81	19.23	74.88	26.04	78.69
2007	1	12	19	26.82	58.31	18.3	80.5	26.04	78.62
2007	1	12	20	26.26	63.75	18.12	81.81	26.06	78.44
2007	1	12	21	26.01	66.69	18.11	81.88	26.08	78.25
2007	1	12	22	26.05	66.75	18.1	80.88	26.09	78.06
2007	1	12	23	25.98	66.88	18.08	79.25	26.1	77.81
2007	1	13	0	25.83	67.56	18.11	77.5	26.12	77.25
2007	1	13	1	25.51	69.62	18.08	76.81	26.08	76.88
2007	1	13	2	25.24	71.5	18.05	76.62	26.02	76.81
2007	1	13	3	24.89	73.19	17.93	77.25	25.98	76.88
2007	1	13	4	24.37	75	17.85	77.44	25.94	76.94
2007	1	13	5	23.78	77.06	17.85	76.94	25.89	76.94
2007	1	13	6	23.54	77.88	18.75	73.06	25.9	76.62
2007	1	13	7	24.42	73.38	20.84	61.19	26.03	75.81
2007	1	13	8	25.75	66.31	22.76	54.19	26.16	74.94
2007	1	13	9	27.35	57.25	24.08	50.88	26.29	74.12
2007	1	13	10	28.69	49.19	25.18	48.75	26.37	73.56
2007	1	13	11	29.71	43.88	25.63	48.5	26.44	73.12
2007	1	13	12	30.29	42.31	25.44	49.94	26.51	72.94
2007	1	13	13	30.51	42	24.6	53	26.51	73.12
2007	1	13	14	30.44	42	23.45	56.81	26.46	73.88
2007	1	13	15	30.15	42.56	22.27	61.19	26.39	74.88
2007	1	13	16	29.53	43.56	21.14	65.81	26.33	75.94
2007	1	13	17	28.06	48.88	20.08	70.69	26.24	77.25
2007	1	13	18	26.87	55.38	18.93	76.56	26.19	78.38
2007	1	13	19	26.33	60.38	18.16	81.12	26.19	78.88
2007	1	13	20	25.9	64	17.75	83.75	26.2	79.19
2007	1	13	21	25.62	66	17.32	86.25	26.19	79.56
2007	1	13	22	25.56	66.62	16.98	88.19	26.19	79.69
2007	1	13	23	25.42	67.69	16.8	89.12	26.19	79.44
2007	1	14	0	25.11	69.56	16.7	89.44	26.22	79
2007	1	14	1	24.65	71.88	16.53	90.31	26.21	78.69
2007	1	14	2	24.13	74.31	16.26	92.06	26.19	78.38
2007	1	14	3	23.67	76.25	16.02	93.31	26.19	78.12
2007	1	14	4	23.31	77.62	15.88	93.88	26.19	77.81
2007	1	14	5	23.03	78.81	15.8	94	26.19	77.44
2007	1	14	6	23.02	78.62	16.78	87.5	26.2	77.19
2007	1	14	7	23.88	72.75	19.59	71.88	26.3	76.62
2007	1	14	8	25.12	62.94	21.82	62.94	26.4	76
2007	1	14	9	26.73	51.12	23.12	58.56	26.51	75.38
2007	1	14	10	28.24	41.38	23.83	56.31	26.59	74.75
2007	1	14	11	29.51	35.19	23.77	56.06	26.62	74.69
2007	1	14	12	30.26	33.69	23.33	56.75	26.58	75
2007	1	14	13	30.66	33	22.83	57.56	26.48	75.88
2007	1	14	14	30.72	33	22.19	59.31	26.37	77.06
2007	1	14	15	30.37	34.75	21.39	62.06	26.33	77.69
2007	1	14	16	29.5	40.12	20.38	66.38	26.32	77.56
2007	1	14	17	28.01	46.5	19.18	72.38	26.3	77
2007	1	14	18	26.93	52.69	18.12	78.19	26.2	76.94
2007	1	14	19	26.33	59.5	17.69	80.88	26.12	77.12
2007	1	14	20	25.9	64.94	17.59	81.31	26.13	76.88
2007	1	14	21	25.58	67.69	17.33	82.25	26.12	76.69
2007	1	14	22	25.31	68.62	17.23	82.69	26.09	76.5
2007	1	14	23	25.07	68.75	16.77	85.38	26.09	76.5
2007	1	15	0	24.91	67.94	16.12	89.31	26.08	76.56
2007	1	15	1	24.78	66.88	15.62	92	26.05	76.5
2007	1	15	2	24.63	65.75	15.49	92.19	26.01	76.44
2007	1	15	3	24.51	64.81	15.57	91.25	25.98	76.44
2007	1	15	4	24.4	63.88	15.76	89.44	25.97	76.38
2007	1	15	5	24.19	63.69	15.8	88.19	25.96	76
2007	1	15	6	23.88	64.5	17.15	80	25.97	75.5
2007	1	15	7	24.29	63.44	20.15	64.31	26.07	75.12
2007	1	15	8	25.24	59.19	23.02	51.69	26.17	74.88
2007	1	15	9	26.51	52.94	24.51	47.88	26.25	74.62
2007	1	15	10	27.91	45.31	25.36	46.69	26.32	74.38
2007	1	15	11	29.03	40.62	25.77	46.62	26.38	74.62
2007	1	15	12	29.69	39.75	26	46.38	26.42	75.12
2007	1	15	13	30.01	40.31	25.89	46.38	26.42	75.38
2007	1	15	14	30.03	40.56	25.25	47.81	26.41	75.69
2007	1	15	15	29.73	42	24.19	50.75	26.36	76.19
2007	1	15	16	28.99	45.69	22.96	54.38	26.27	77.12
2007	1	15	17	27.54	53.5	21.48	59.44	26.13	77.94
2007	1	15	18	26.51	61.56	19.97	65.75	26.05	78
2007	1	15	19	26.03	68.06	18.94	71.06	26.02	77.75
2007	1	15	20	25.69	73.06	18.16	75.38	26	77.62
2007	1	15	21	25.47	76.25	17.51	79.19	25.97	77.69
2007	1	15	22	25.37	77.69	16.83	82.75	25.94	77.62
2007	1	15	23	25.36	77.56	16.44	84.5	25.91	77.56
2007	1	16	0	25.28	77	16.26	84.94	25.9	77.31
2007	1	16	1	25.07	76.19	16.09	85.12	25.9	76.31
2007	1	16	2	24.88	74.94	15.9	85.69	25.91	75.75
2007	1	16	3	24.61	74.44	15.73	86.12	25.95	75.5
2007	1	16	4	24.23	74.31	15.62	86.12	26.04	75.06
2007	1	16	5	23.8	74.31	15.65	85.12	26.12	74.31
2007	1	16	6	23.55	73.94	17.34	75.62	26.17	74.38
2007	1	16	7	24.36	69	20.23	63.62	26.25	74.69
2007	1	16	8	25.55	63.25	22.34	56.19	26.34	74.56
2007	1	16	9	27.31	56	23.81	52.25	26.44	73.75
2007	1	16	10	28.72	49.19	24.87	49.81	26.52	73.06
2007	1	16	11	29.57	47.06	25.82	47.19	26.56	72.62
2007	1	16	12	30.04	44.44	26.58	44.44	26.56	72.44
2007	1	16	13	30.3	43.25	26.91	42.12	26.53	72.44
2007	1	16	14	30.3	43.38	26.69	41.06	26.49	72.62
2007	1	16	15	29.94	44.62	26.11	40.94	26.44	73
2007	1	16	16	29.23	47.75	25.16	42.25	26.31	74
2007	1	16	17	27.89	53.56	23.64	46.19	26.08	75.56
2007	1	16	18	26.89	58.88	21.26	54.88	25.96	76.31
2007	1	16	19	26.4	64.06	19.23	65.06	25.89	76.81
2007	1	16	20	25.98	68.88	18.25	70.56	25.8	77.5
2007	1	16	21	25.81	71.75	18.08	71.69	25.74	78.12
2007	1	16	22	25.73	73.44	17.64	73.94	25.68	78.69
2007	1	16	23	25.53	74.81	17.24	75.69	25.62	79.25
2007	1	17	0	25.22	76	16.99	76.31	25.6	79.56
2007	1	17	1	24.81	77.06	16.76	77.25	25.59	79.62
2007	1	17	2	24.35	78.38	16.51	78.5	25.58	79.62
2007	1	17	3	23.94	79.44	16.42	78.81	25.59	79.56
2007	1	17	4	23.56	80.06	16.54	77.56	25.63	79.25
2007	1	17	5	23.2	80.12	16.62	75.94	25.66	78.88
2007	1	17	6	23.15	78.44	18.86	67.38	25.69	78.62
2007	1	17	7	24.35	70.75	21.62	57.62	25.84	77.88
2007	1	17	8	25.77	62.12	23.52	50.81	25.99	77.12
2007	1	17	9	28.07	49.06	24.85	46.56	26.12	76.5
2007	1	17	10	29.64	43.38	25.51	45.38	26.23	76.19
2007	1	17	11	30.6	40.88	25.92	44.88	26.3	75.94
2007	1	17	12	31.18	39.5	26.15	44.44	26.34	75.75
2007	1	17	13	31.4	39.44	26.25	44.06	26.33	75.75
2007	1	17	14	31.28	40.5	26.05	44.31	26.29	76
2007	1	17	15	30.83	42.62	25.27	46.44	26.23	76.56
2007	1	17	16	30.01	46.44	23.92	50.81	26.14	77.44
2007	1	17	17	28.42	54.12	22.2	57.06	26.02	78.44
2007	1	17	18	27.19	59.75	20.27	65.62	25.97	79.06
2007	1	17	19	26.58	64.94	18.93	73.19	25.95	79.5
2007	1	17	20	26.17	69.31	18.22	77.44	25.94	79.88
2007	1	17	21	25.95	72.06	17.65	81.06	25.94	80.06
2007	1	17	22	25.84	73.75	17.31	83.19	25.93	80.19
2007	1	17	23	25.8	74.75	17.02	84.25	25.87	80.56
2007	1	18	0	25.73	75.19	16.77	85.25	25.8	81.12
2007	1	18	1	25.51	75.69	16.48	86.69	25.77	81.44
2007	1	18	2	25.14	76.62	16.12	88.38	25.8	81.19
2007	1	18	3	24.79	77.31	15.73	90.12	25.88	80.69
2007	1	18	4	24.38	78	15.36	91.81	25.97	80.31
2007	1	18	5	23.89	79.31	15.16	92.19	25.99	80.38
2007	1	18	6	23.68	79.62	17.51	78.81	26	80.69
2007	1	18	7	24.69	74.31	20.65	62.62	26.04	80.69
2007	1	18	8	26.05	67.81	22.92	52.25	25.98	81.06
2007	1	18	9	27.4	59.56	24.4	47.5	25.87	81.88
2007	1	18	10	28.7	52.06	25.26	45.38	25.77	82.12
2007	1	18	11	29.62	49.38	25.73	44.38	25.83	81.06
2007	1	18	12	30.37	45.38	26.15	43.06	25.94	79.56
2007	1	18	13	30.81	43.25	26.5	41.62	26.02	78.56
2007	1	18	14	30.9	42.56	26.51	40.88	26.03	77.94
2007	1	18	15	30.66	43.5	25.98	42.06	26	77.81
2007	1	18	16	29.99	46.5	24.92	45.25	25.94	78.19
2007	1	18	17	28.38	54.88	23.25	51.25	25.87	78.81
2007	1	18	18	27.18	60.25	20.94	61.38	25.84	78.81
2007	1	18	19	26.51	65.62	19.4	69.56	25.85	78.5
2007	1	18	20	25.99	71.38	18.62	74.12	25.86	78.12
2007	1	18	21	25.67	75.62	17.72	80.12	25.84	78.06
2007	1	18	22	25.55	77.88	17.18	84.06	25.8	78.38
2007	1	18	23	25.51	78.69	16.75	86.75	25.67	79.31
2007	1	19	0	25.48	78.5	16.33	89.19	25.5	80.56
2007	1	19	1	25.22	78.31	16.13	90	25.32	81.56
2007	1	19	2	24.67	79.06	15.97	90.19	25.15	82.38
2007	1	19	3	24.1	79.56	15.83	90.31	25.03	82.69
2007	1	19	4	23.72	78.81	15.68	90.88	24.98	82.94
2007	1	19	5	23.4	77.62	15.44	92.5	24.96	83.12
2007	1	19	6	23.31	75.94	16.86	84	24.97	83.19
2007	1	19	7	24.15	70.38	19.57	69.69	25.07	82.81
2007	1	19	8	25.5	63.06	22.05	59.06	25.15	82.44
2007	1	19	9	27.12	55.38	23.8	52.88	25.23	82.12
2007	1	19	10	28.4	49.81	24.95	49.44	25.28	81.81
2007	1	19	11	29.26	49.38	25.83	47.06	25.3	81.44
2007	1	19	12	29.94	46.31	26.44	45.56	25.29	81.19
2007	1	19	13	30.25	45.75	26.67	45	25.27	81
2007	1	19	14	30.15	47.06	26.42	45.44	25.26	80.88
2007	1	19	15	29.76	49.5	25.87	46.25	25.27	80.75
2007	1	19	16	29.07	53.31	24.72	49.31	25.3	80.5
2007	1	19	17	27.87	59.12	23.03	54.44	25.34	80.31
2007	1	19	18	26.78	65.69	20.95	62.38	25.4	80.06
2007	1	19	19	26.23	71.5	19.53	69.19	25.48	79.5
2007	1	19	20	25.83	75.81	18.94	71.94	25.58	78.75
2007	1	19	21	25.68	77.56	18.42	74.12	25.68	77.75
2007	1	19	22	25.6	78	17.83	77.38	25.75	76.62
2007	1	19	23	25.48	78	17.24	80.75	25.77	75.56
2007	1	20	0	25.39	77.5	16.8	83.12	25.75	74.69
2007	1	20	1	25.19	77.62	16.48	84.62	25.67	74.25
2007	1	20	2	24.88	78.81	16.34	85.25	25.57	73.94
2007	1	20	3	24.52	81.12	16.26	85.75	25.45	73.75
2007	1	20	4	24.22	83.69	16.08	87.25	25.36	73.62
2007	1	20	5	23.96	86.06	15.83	89.62	25.29	73.31
2007	1	20	6	23.9	87.56	17.05	83.5	25.28	72.75
2007	1	20	7	24.76	84.06	19.86	67.56	25.44	71.5
2007	1	20	8	26.03	76.38	22.62	55	25.57	70.19
2007	1	20	9	27.53	64.44	24.42	48.75	25.69	69
2007	1	20	10	28.77	57.69	25.65	45.25	25.79	67.88
2007	1	20	11	29.63	53.06	26.58	42.94	25.9	66.56
2007	1	20	12	30.08	50.81	27.07	41.88	25.98	65.38
2007	1	20	13	30.23	50.69	26.68	42.75	26.01	64.5
2007	1	20	14	30.09	52	25.62	45.19	26.04	64.25
2007	1	20	15	29.76	53.62	24.33	48.5	26.04	64.5
2007	1	20	16	29.25	55.88	23	51.88	26	65.25
2007	1	20	17	28.12	61.88	21.67	56.19	25.9	66.69
2007	1	20	18	27.15	66.88	20.22	62.62	25.76	68.25
2007	1	20	19	26.67	71.44	19.26	68.44	25.71	68.81
2007	1	20	20	26.29	74.31	18.92	71.12	25.66	69.06
2007	1	20	21	26	76.12	18.55	73.56	25.61	69.25
2007	1	20	22	25.95	76.56	17.98	77.44	25.52	69.5
2007	1	20	23	25.92	76.44	17.6	80.12	25.4	70.12
2007	1	21	0	25.58	77.06	17.26	82.88	25.26	71
2007	1	21	1	25.05	78	16.91	85.75	25.12	72.06
2007	1	21	2	24.58	77.81	16.73	87.44	24.98	73.12
2007	1	21	3	24.25	76.38	16.52	88.81	24.87	74.38
2007	1	21	4	23.92	75.56	16.32	89.56	24.79	75.62
2007	1	21	5	23.59	75.62	16.38	88.38	24.73	76.88
2007	1	21	6	23.45	75.44	17.46	81.62	24.73	77.81
2007	1	21	7	24.18	71.38	18.66	74.38	24.9	77.81
2007	1	21	8	25.36	62.94	20.33	66.25	24.99	77.69
2007	1	21	9	27.68	47.56	22.18	58	25.06	77.5
2007	1	21	10	29.35	43.19	23.02	54.69	25.11	77.44
2007	1	21	11	30.28	40.12	23.6	52.75	25.21	77
2007	1	21	12	30.75	39.62	24.21	50.75	25.33	76.38
2007	1	21	13	30.86	40.88	24.12	51.25	25.46	75.69
2007	1	21	14	30.69	43	23.13	55.31	25.58	74.94
2007	1	21	15	30.23	45.88	21.57	62.56	25.7	74.06
2007	1	21	16	29.42	50.25	19.92	70.94	25.8	73.31
2007	1	21	17	28	58.38	18.67	77.44	25.82	72.88
2007	1	21	18	26.8	67.12	17.69	82.69	25.78	72.88
2007	1	21	19	26.27	73.5	17.2	85.62	25.79	72.94
2007	1	21	20	25.87	77.56	16.92	87.38	25.76	73.31
2007	1	21	21	25.52	80.38	16.85	87.75	25.69	74
2007	1	21	22	25.23	82.38	16.83	87.56	25.58	74.88
2007	1	21	23	24.91	84.19	16.89	86.81	25.44	76.06
2007	1	22	0	24.54	86.44	17	85.94	25.29	77.25
2007	1	22	1	24.15	88.75	17.05	85.5	25.13	78.31
2007	1	22	2	23.83	90.56	17	85.81	24.98	79.25
2007	1	22	3	23.51	92.19	16.89	86.38	24.87	79.94
2007	1	22	4	23.19	93.38	16.73	87.06	24.81	80.44
2007	1	22	5	22.94	93.25	16.76	86.25	24.8	80.56
2007	1	22	6	22.97	90	17.76	80.38	24.83	80.44
2007	1	22	7	23.97	80.56	19.55	70.88	25.01	79.69
2007	1	22	8	25.47	68.44	21.1	64.12	25.17	79
2007	1	22	9	27.74	55.5	22.03	61.06	25.32	78.44
2007	1	22	10	29.51	45.38	22.66	59.62	25.44	77.94
2007	1	22	11	30.81	38.94	23.24	58.38	25.51	77.62
2007	1	22	12	31.53	37	23.88	56.25	25.54	77.38
2007	1	22	13	31.92	36.12	24.15	54.88	25.55	77.19
2007	1	22	14	31.89	36.5	23.86	55.5	25.54	77.31
2007	1	22	15	31.51	38.62	23.22	57.44	25.49	77.81
2007	1	22	16	30.58	44.12	22.08	61.44	25.41	78.56
2007	1	22	17	28.96	54.69	20.53	68.19	25.26	79.5
2007	1	22	18	27.67	63.06	18.9	76.5	25.08	80.31
2007	1	22	19	26.95	68.94	18.04	81.81	24.96	80.94
2007	1	22	20	26.36	74.5	17.9	83.12	24.87	81.19
2007	1	22	21	25.89	80.31	17.96	83	24.78	81.44
2007	1	22	22	25.53	85.88	17.79	84.06	24.68	81.69
2007	1	22	23	25.2	90.44	17.33	86.5	24.56	82.25
2007	1	23	0	24.98	93.62	16.98	88	24.46	82.75
2007	1	23	1	24.83	95.56	16.65	89.25	24.38	83
2007	1	23	2	24.8	96.25	16.44	89.62	24.39	82.88
2007	1	23	3	24.77	96.69	16.28	89.81	24.46	82.44
2007	1	23	4	24.73	97	16.19	89.88	24.57	82.12
2007	1	23	5	24.69	97.38	16.23	89.38	24.74	81.25
2007	1	23	6	24.89	96.31	17.44	82.12	24.97	79.69
2007	1	23	7	25.91	89.88	19.97	68.75	25.23	78
2007	1	23	8	26.95	81.94	22.33	59.19	25.41	76.5
2007	1	23	9	28.01	74.06	24.05	54.06	25.58	75
2007	1	23	10	29.2	63.56	24.98	52.06	25.73	73.56
2007	1	23	11	30	58.62	25.7	50.25	25.8	72.69
2007	1	23	12	30.34	57.56	26.01	48.44	25.83	72.31
2007	1	23	13	30.34	58.38	26.33	45.88	25.83	72.19
2007	1	23	14	30.01	61.06	26.48	43.75	25.8	72.56
2007	1	23	15	29.37	65.25	26.05	43.94	25.73	73.5
2007	1	23	16	28.58	70.25	24.94	46.56	25.66	74.69
2007	1	23	17	27.62	77.12	23.26	51.75	25.54	76.19
2007	1	23	18	26.87	83.69	20.99	60.75	25.4	77.56
2007	1	23	19	26.5	87.31	19.37	69.25	25.32	78.44
2007	1	23	20	26.26	89.31	18.76	73.12	25.29	79
2007	1	23	21	25.97	91.31	18.4	75.56	25.24	79.44
2007	1	23	22	25.7	93.06	17.83	79.5	25.19	79.81
2007	1	23	23	25.48	94.31	17.32	83	25.15	79.75
2007	1	24	0	25.31	95.19	17.12	84.06	25.15	79.44
2007	1	24	1	25.19	95.56	16.95	84.5	25.06	79.75
2007	1	24	2	25.11	95.56	16.81	84.56	25	80.06
2007	1	24	3	25.01	95.81	16.78	84.44	24.95	80.19
2007	1	24	4	24.93	96.12	16.65	85.5	24.93	80.06
2007	1	24	5	24.91	96.06	16.46	87.31	24.88	80.06
2007	1	24	6	25.15	94.69	17.63	81.25	24.85	80.06
2007	1	24	7	26.13	88.88	20.33	67.12	25.01	79.25
2007	1	24	8	27.15	81.56	22.46	58.44	25.15	78.56
2007	1	24	9	28.16	75.06	24.01	53	25.29	77.88
2007	1	24	10	29.08	68.75	25.17	48.94	25.39	77.25
2007	1	24	11	30	61.5	25.98	45.81	25.44	76.81
2007	1	24	12	30.55	57.75	26.55	43.25	25.46	76.62
2007	1	24	13	30.69	57.12	26.89	41	25.49	76.5
2007	1	24	14	30.48	58.31	26.97	39.19	25.48	76.88
2007	1	24	15	30.06	60.69	26.44	39.5	25.49	77.38
2007	1	24	16	29.41	64.31	25.23	42.5	25.51	77.69
2007	1	24	17	28.42	70.5	23.38	48.62	25.48	78.06
2007	1	24	18	27.44	77.62	21.01	58.75	25.43	78.25
2007	1	24	19	26.94	82.62	19.19	69	25.41	78.25
2007	1	24	20	26.67	85.31	18.25	74.44	25.4	78.19
2007	1	24	21	26.44	87.06	17.69	77	25.4	78.06
2007	1	24	22	26.24	88.5	17.16	79.62	25.35	78.38
2007	1	24	23	26.05	89.81	16.57	82.75	25.27	78.88
2007	1	25	0	25.85	91.19	16.28	83.44	25.17	79.31
2007	1	25	1	25.68	92.5	16.11	83.69	25.02	79.81
2007	1	25	2	25.57	93.19	15.98	83.69	24.9	80.31
2007	1	25	3	25.51	93.44	15.85	83.56	24.83	80.69
2007	1	25	4	25.5	93.44	15.71	83.38	24.77	80.94
2007	1	25	5	25.47	93.56	15.63	82.5	24.75	80.94
2007	1	25	6	25.75	91.94	17.45	72.25	24.79	80.69
2007	1	25	7	26.58	86.62	20.76	56.44	24.95	79.75
2007	1	25	8	27.5	80.44	23.16	48.5	25.09	78.81
2007	1	25	9	28.33	75.88	24.62	45.69	25.2	77.94
2007	1	25	10	29.12	71.5	25.47	45.19	25.26	76.94
2007	1	25	11	29.95	65.56	25.87	45.69	25.34	75.38
2007	1	25	12	30.76	59.62	26.12	45.88	25.44	73.75
2007	1	25	13	31.23	56.38	26	45.88	25.55	72.88
2007	1	25	14	31.24	56.06	25.53	46.44	25.61	72.19
2007	1	25	15	30.85	58	25	47.06	25.65	71.56
2007	1	25	16	30.1	62.06	24.21	48.12	25.67	71
2007	1	25	17	28.96	69.19	22.78	52	25.64	70.94
2007	1	25	18	27.9	76.38	20.64	60.62	25.55	71.25
2007	1	25	19	27.3	81.62	18.92	69.94	25.48	71.44
2007	1	25	20	26.93	85.12	17.98	75.44	25.39	71.62
2007	1	25	21	26.71	87.19	17.19	80.25	25.29	71.75
2007	1	25	22	26.55	88.38	16.49	84.69	25.19	71.75
2007	1	25	23	26.37	89.31	16.02	87.88	25.07	72.19
2007	1	26	0	26.2	90.12	15.94	88.06	24.93	73.12
2007	1	26	1	26.02	90.94	16.05	87	24.8	74.38
2007	1	26	2	25.89	91.56	16.12	86	24.67	75.38
2007	1	26	3	25.79	92.19	15.99	85.94	24.56	76
2007	1	26	4	25.7	92.81	16.14	83.75	24.48	76.38
2007	1	26	5	25.66	93.25	16.44	80.81	24.48	76.12
2007	1	26	6	25.89	92.25	17.87	72.69	24.55	75.06
2007	1	26	7	26.66	87.75	20.3	61.69	24.73	73.69
2007	1	26	8	27.51	82.19	22.01	56.38	24.88	72.25
2007	1	26	9	28.26	77.88	23.51	52.62	25.05	71.06
2007	1	26	10	28.88	75.06	24.44	51.12	25.2	70.12
2007	1	26	11	29.45	71.69	24.66	51.44	25.35	69.5
2007	1	26	12	29.85	69.06	24.54	51.94	25.46	69.25
2007	1	26	13	29.94	68.25	24.44	51.81	25.55	69.12
2007	1	26	14	29.81	69	24	53.06	25.62	69.19
2007	1	26	15	29.51	70.94	22.96	56.62	25.7	69.31
2007	1	26	16	28.98	74.19	21.66	61.5	25.74	69.69
2007	1	26	17	28.23	78.88	20.2	67.94	25.69	70.38
2007	1	26	18	27.45	84.75	18.81	75	25.61	71.31
2007	1	26	19	27.08	88.25	18.13	79	25.54	71.81
2007	1	26	20	26.91	89.94	17.83	81.12	25.48	72.06
2007	1	26	21	26.76	91.12	17.58	83	25.4	72.5
2007	1	26	22	26.63	91.94	17.24	85.5	25.33	72.81
2007	1	26	23	26.49	92.56	16.9	87.75	25.24	73.12
2007	1	27	0	26.37	93.06	16.55	90	25.16	73.44
2007	1	27	1	26.26	93.38	16.3	91.19	25.07	73.69
2007	1	27	2	26.18	93.69	16.21	91.25	24.96	74
2007	1	27	3	26.08	94.06	16.19	90.94	24.87	74.19
2007	1	27	4	26.02	94.38	16.13	90.81	24.82	74.19
2007	1	27	5	25.98	94.44	15.98	91.06	24.76	74.38
2007	1	27	6	26.2	93.31	17.51	81.5	24.75	74.62
2007	1	27	7	27.03	88.56	20.31	67.12	24.94	74.06
2007	1	27	8	27.88	82.62	23.05	55.5	25.12	73.44
2007	1	27	9	28.69	77.94	25	48.62	25.3	72.75
2007	1	27	10	29.26	74.38	26.27	44.94	25.42	72.25
2007	1	27	11	29.73	71.31	26.9	43.12	25.55	71.25
2007	1	27	12	30.08	69.06	27.19	42.12	25.67	70.06
2007	1	27	13	30.27	67.81	27.13	42.38	25.76	69.19
2007	1	27	14	30.13	68.19	26.74	43.5	25.82	68.75
2007	1	27	15	29.75	69.88	25.87	46	25.89	68.44
2007	1	27	16	29.13	73.06	24.42	50.5	25.94	68.38
2007	1	27	17	28.33	77.56	22.48	57.38	25.89	69
2007	1	27	18	27.54	83.31	20.26	67.19	25.79	70.12
2007	1	27	19	27.15	87.19	18.95	74.25	25.75	70.62
2007	1	27	20	26.98	88.94	18.21	78.31	25.7	71
2007	1	27	21	26.82	90.38	18.02	79	25.65	71.25
2007	1	27	22	26.6	91.94	18.1	78.12	25.58	71.31
2007	1	27	23	26.4	93.19	18.03	78.19	25.47	71.44
2007	1	28	0	26.25	93.94	17.76	79.25	25.34	71.69
2007	1	28	1	26.1	94.56	17.51	80.06	25.23	71.94
2007	1	28	2	25.98	95	17.42	79.75	25.12	72.19
2007	1	28	3	25.9	95.31	17.24	80.12	25.04	72.38
2007	1	28	4	25.87	95.62	16.99	81.19	24.98	72.5
2007	1	28	5	25.91	95.62	16.88	81.25	24.99	72.19
2007	1	28	6	26.12	94.94	18.04	74.75	25.08	71.62
2007	1	28	7	26.81	91.81	20.7	62.62	25.3	70.69
2007	1	28	8	27.54	87.38	22.8	54.75	25.46	70.19
2007	1	28	9	28.16	82.56	24.3	50.25	25.65	70.25
2007	1	28	10	28.53	79.88	25.27	48.06	25.83	70.5
2007	1	28	11	29.17	76.12	26.01	46.38	26.03	70.19
2007	1	28	12	29.84	72	26.83	43.31	26.18	69.69
2007	1	28	13	30.26	69.25	27.49	39.94	26.28	69.19
2007	1	28	14	30.25	68.81	27.73	37.56	26.35	68.44
2007	1	28	15	29.9	70.5	27.44	36.62	26.37	67.88
2007	1	28	16	29.44	73.31	26.4	38.12	26.37	67.69
2007	1	28	17	28.77	77.69	24.48	43.38	26.29	68.31
2007	1	28	18	28.02	82.88	21.58	54.56	26.16	69.62
2007	1	28	19	27.58	86.88	19.67	64.12	26.06	70.69
2007	1	28	20	27.3	89.81	19.03	67.44	25.98	71.5
2007	1	28	21	27.15	91.25	18.9	67.94	25.87	72.44
2007	1	28	22	26.99	92.31	18.48	69.69	25.74	73.5
2007	1	28	23	26.83	93.25	18	72.12	25.61	74.06
2007	1	29	0	26.7	93.75	17.76	73.06	25.48	74.5
2007	1	29	1	26.58	94.38	17.55	73.69	25.38	74.75
2007	1	29	2	26.46	94.81	17.03	76	25.28	74.88
2007	1	29	3	26.37	95	16.53	78.19	25.23	74.75
2007	1	29	4	26.29	95.25	16.28	77.81	25.19	74.56
2007	1	29	5	26.24	95.25	16	77.25	25.19	74.06
2007	1	29	6	26.45	93.94	17.89	66.88	25.23	73.31
2007	1	29	7	27.23	89.19	21.01	52.5	25.45	72
2007	1	29	8	28.26	81.12	23.58	44.31	25.64	70.94
2007	1	29	9	29.26	74.81	24.85	42.31	25.82	70.12
2007	1	29	10	29.95	70.69	25.42	42.94	25.97	69.5
2007	1	29	11	30.36	68.25	25.65	44.44	26.08	68.88
2007	1	29	12	30.63	66.75	25.78	45.62	26.17	68.31
2007	1	29	13	30.79	66	25.82	46.5	26.22	68.06
2007	1	29	14	30.65	66.44	25.7	46.56	26.25	67.94
2007	1	29	15	30.33	68.06	25.22	47.31	26.26	68.06
2007	1	29	16	29.83	70.81	24.24	49.56	26.24	68.44
2007	1	29	17	29.05	75.69	22.62	54.5	26.19	69.25
2007	1	29	18	28.24	81.19	20.48	63.19	26.12	69.94
2007	1	29	19	27.76	85.38	19.02	70.75	26.08	70.25
2007	1	29	20	27.57	87.44	18.4	73.88	26.06	70.44
2007	1	29	21	27.47	88.5	17.98	75.5	26.02	70.44
2007	1	29	22	27.39	89.12	17.72	76.44	25.95	70.75
2007	1	29	23	27.3	89.62	17.48	77.56	25.84	71.44
2007	1	30	0	27.21	90	17.19	79.25	25.73	72.12
2007	1	30	1	27.1	90.38	16.88	81	25.61	72.5
2007	1	30	2	27.01	90.69	16.72	81.75	25.48	73.44
2007	1	30	3	26.92	90.88	16.87	80.69	25.3	75.06
2007	1	30	4	26.89	90.5	17.04	79.31	25.17	76.81
2007	1	30	5	26.84	90.44	17.15	78.38	25.03	78.19
2007	1	30	6	26.9	90.06	18.14	73.25	24.89	78.81
2007	1	30	7	27.34	87.62	20.5	60.69	24.94	78.69
2007	1	30	8	27.99	83.06	22.55	52.56	24.97	79
2007	1	30	9	28.59	78.81	23.83	49.19	25.1	78.56
2007	1	30	10	29	76.75	24.38	48.56	25.34	77.25
2007	1	30	11	29.25	75.31	24.58	48.94	25.65	75.12
2007	1	30	12	29.46	74.19	24.49	49.81	25.92	73.06
2007	1	30	13	29.62	73.25	24.12	51.44	26.08	72.12
2007	1	30	14	29.63	73.06	23.59	53.38	26.17	72
2007	1	30	15	29.61	73.25	23.05	55.25	26.2	72.5
2007	1	30	16	29.43	74.31	22.45	57.44	26.19	73.5
2007	1	30	17	28.87	78	21.53	61.12	26.08	75
2007	1	30	18	28.15	82.31	20.18	67.25	25.94	76.56
2007	1	30	19	27.76	85.75	19.02	72.88	25.84	77.62
2007	1	30	20	27.47	88.62	18.34	75.81	25.76	78.38
2007	1	30	21	27.24	90.62	17.93	77.5	25.69	79
2007	1	30	22	27.04	92.19	17.69	78.38	25.62	79.56
2007	1	30	23	26.88	93.12	17.8	77.19	25.51	80.25
2007	1	31	0	26.75	93.81	17.89	76.19	25.37	80.94
2007	1	31	1	26.65	94.12	17.95	75.38	25.19	81.69
2007	1	31	2	26.55	94.38	17.87	75.56	25.02	82.38
2007	1	31	3	26.47	94.44	17.3	78.69	24.91	83
2007	1	31	4	26.4	94.56	16.62	81.81	24.8	83.69
2007	1	31	5	26.33	94.75	16.41	81.75	24.77	84.12
2007	1	31	6	26.61	93.38	17.73	74.44	24.8	84.31
2007	1	31	7	27.52	88.06	20.19	63.69	24.99	83.69
2007	1	31	8	28.49	81.69	22.51	55	25.22	82.81
2007	1	31	9	29.31	77.44	24.27	48.12	25.51	81.75
2007	1	31	10	29.9	74.12	25.25	45.56	25.76	80.5
2007	1	31	11	30.33	71.44	25.64	45.44	26.03	78.56
2007	1	31	12	30.58	69.88	25.67	46.38	26.21	77.19
2007	1	31	13	30.53	69.62	25.48	48	26.33	76.19
2007	1	31	14	30.37	70.25	25.3	49.5	26.4	75.62
2007	1	31	15	30.08	71.5	24.81	51.62	26.44	75.44
2007	1	31	16	29.6	73.88	23.69	55.5	26.45	75.88
2007	1	31	17	28.87	77.75	21.98	61.94	26.4	76.38
2007	1	31	18	28.15	82.5	19.95	71.06	26.33	76.81
2007	1	31	19	27.76	86.12	18.77	77.25	26.29	76.69
2007	1	31	20	27.58	87.94	18.39	78.81	26.24	76.31
2007	1	31	21	27.42	89.38	18.11	79.56	26.17	75.81
2007	1	31	22	27.25	90.62	17.68	80.94	26.1	75.25
2007	1	31	23	27.05	91.75	17.19	83.19	26	75.12
2007	2	1	0	26.89	92.62	16.83	85.38	25.86	75.44
2007	2	1	1	26.76	93.19	16.55	87.12	25.71	75.81
2007	2	1	2	26.65	93.56	16.18	89.62	25.55	76.5
2007	2	1	3	26.56	93.94	15.78	92.19	25.43	77.31
2007	2	1	4	26.49	94.06	15.57	92.69	25.31	78.19
2007	2	1	5	26.46	94.12	15.54	91.31	25.24	78.69
2007	2	1	6	26.69	92.88	17.16	80.31	25.25	79
2007	2	1	7	27.37	88.88	20.51	61.44	25.4	78.88
2007	2	1	8	28.15	83.25	23.31	49.25	25.53	78.81
2007	2	1	9	28.9	78.12	25	43.38	25.65	78.56
2007	2	1	10	29.45	75.44	25.96	41.38	25.73	78.5
2007	2	1	11	29.84	72.62	26.45	41	25.83	78.5
2007	2	1	12	30.09	70.69	26.59	41	25.9	78.69
2007	2	1	13	30.13	70.12	26.58	40.75	25.94	79
2007	2	1	14	29.96	70.94	26.58	39.81	25.99	78.88
2007	2	1	15	29.69	72.44	26.17	39.75	26.03	78.62
2007	2	1	16	29.29	74.69	25.06	41.94	26.06	78.56
2007	2	1	17	28.62	78.69	23.3	47.25	26.08	78.5
2007	2	1	18	28.01	83.19	21.04	56.31	26.08	78.5
2007	2	1	19	27.7	86.06	19.29	65.31	26.12	78.5
2007	2	1	20	27.48	88.12	18.52	69.44	26.13	78.56
2007	2	1	21	27.35	89.31	18.32	70.94	26.12	78.75
2007	2	1	22	27.23	90.19	17.85	74.31	26.1	78.88
2007	2	1	23	27.08	90.94	17.44	77.25	26.01	79.44
2007	2	2	0	26.91	91.81	17.18	79	25.9	80.12
2007	2	2	1	26.76	92.56	16.93	80.25	25.76	80.62
2007	2	2	2	26.63	93.12	16.69	81.38	25.63	81.19
2007	2	2	3	26.53	93.5	16.44	82.69	25.54	81.81
2007	2	2	4	26.47	93.81	16.23	83.25	25.46	82.44
2007	2	2	5	26.42	94.06	16.13	83.06	25.46	82.5
2007	2	2	6	26.62	93.06	17.92	73.56	25.52	82.12
2007	2	2	7	27.42	88.5	21.07	59.81	25.61	81.69
2007	2	2	8	28.3	82.75	23.43	51	25.73	80.75
2007	2	2	9	29.17	77.81	24.76	46.5	25.89	79.5
2007	2	2	10	29.79	75.44	25.76	43.31	26.03	78.38
2007	2	2	11	30.3	72.56	26.47	41.12	26.15	77.62
2007	2	2	12	30.49	70.75	26.99	39.25	26.23	77.06
2007	2	2	13	30.45	70.19	27.14	38.06	26.27	76.5
2007	2	2	14	30.15	71.19	26.88	37.44	26.29	76.12
2007	2	2	15	29.73	73.12	26.04	38.25	26.3	75.75
2007	2	2	16	29.18	75.81	24.46	42.12	26.26	75.75
2007	2	2	17	28.51	80	22.56	48.25	26.18	75.5
2007	2	2	18	27.97	84.25	20.48	57	26.07	75.12
2007	2	2	19	27.71	86.62	19.09	64.81	25.99	74.69
2007	2	2	20	27.55	88	18.38	69.5	25.91	74.31
2007	2	2	21	27.37	89.44	17.79	73.31	25.86	73.88
2007	2	2	22	27.16	90.94	17.19	77.12	25.81	73.69
2007	2	2	23	26.98	92.19	16.91	78.69	25.73	74.25
2007	2	3	0	26.82	93.06	16.72	79.25	25.63	75.06
2007	2	3	1	26.69	93.75	16.69	78.81	25.55	75.88
2007	2	3	2	26.56	94.25	16.52	79.56	25.45	76.75
2007	2	3	3	26.47	94	16.27	81.06	25.38	77.25
2007	2	3	4	26.4	93.75	16.2	81.5	25.37	77.12
2007	2	3	5	26.34	93.88	16.19	81.69	25.4	76.5
2007	2	3	6	26.49	93	17.76	73.81	25.48	76
2007	2	3	7	27.19	89.06	20.84	59.25	25.66	75.25
2007	2	3	8	27.87	84.19	22.94	50.75	25.83	74.75
2007	2	3	9	28.48	79.88	24.38	46.25	25.99	74.12
2007	2	3	10	29.15	75.62	25.55	43	26.08	73.69
2007	2	3	11	29.94	72	26.68	39.5	26.14	73.56
2007	2	3	12	30.55	69	27.59	36.31	26.16	73.75
2007	2	3	13	30.77	67.56	28.01	34.31	26.15	74.19
2007	2	3	14	30.63	67.94	27.85	33.75	26.15	74.69
2007	2	3	15	30.2	70	27.08	35.06	26.12	75.5
2007	2	3	16	29.5	73.38	25.71	38.38	26.05	76.75
2007	2	3	17	28.61	78.25	23.6	44.75	25.92	78.06
2007	2	3	18	27.87	83.31	20.9	55.38	25.83	78.75
2007	2	3	19	27.55	85.62	19.06	64.44	25.8	78.94
2007	2	3	20	27.44	86.62	18.52	66.88	25.76	78.81
2007	2	3	21	27.32	87.62	18.22	67.62	25.69	78.75
2007	2	3	22	27.1	88.94	17.99	67.94	25.59	78.88
2007	2	3	23	26.88	90.06	17.8	68.25	25.52	79.25
2007	2	4	0	26.72	90.88	17.65	68.81	25.44	79.5
2007	2	4	1	26.6	91.44	17.39	70.38	25.37	79.44
2007	2	4	2	26.5	91.69	16.82	73.38	25.33	79.25
2007	2	4	3	26.39	91.81	16.74	73.25	25.3	79.19
2007	2	4	4	26.24	92.31	16.93	71	25.26	79.25
2007	2	4	5	26.13	92.5	16.72	70.25	25.26	78.88
2007	2	4	6	26.39	90.81	17.8	65	25.3	78.12
2007	2	4	7	27.42	84.12	20.4	54	25.48	76.81
2007	2	4	8	28.49	77.06	23.02	45.19	25.65	75.69
2007	2	4	9	29.42	71.56	24.86	41.19	25.81	74.88
2007	2	4	10	30.15	68.25	25.74	40	25.94	74.19
2007	2	4	11	30.71	65.62	25.8	40.75	25.95	74.06
2007	2	4	12	31.04	64.12	25.44	42.12	25.99	74
2007	2	4	13	31.12	64.06	25.08	43.06	26.01	74
2007	2	4	14	30.84	65.62	24.77	43.44	26.03	74.19
2007	2	4	15	30.36	68.12	24.34	44.19	26.04	74.56
2007	2	4	16	29.69	71.5	23.39	46.94	26.03	75.12
2007	2	4	17	28.81	76.56	21.65	53.19	25.99	75.88
2007	2	4	18	28.12	81.62	19.36	63.31	25.95	76.56
2007	2	4	19	27.81	84.38	18.09	70.38	25.93	77.12
2007	2	4	20	27.65	85.88	17.98	71.25	25.9	77.5
2007	2	4	21	27.52	86.94	17.99	71.19	25.9	77.69
2007	2	4	22	27.39	87.69	17.69	72.5	25.9	77.62
2007	2	4	23	27.26	88.25	17.42	73.19	25.89	77.69
2007	2	5	0	27.13	88.62	17.46	72.75	25.83	77.81
2007	2	5	1	27	89.25	17.38	74.12	25.75	77.94
2007	2	5	2	26.89	89.69	16.91	77.94	25.67	78.25
2007	2	5	3	26.76	90.38	16.51	81.06	25.62	78.69
2007	2	5	4	26.64	90.94	16.42	82.25	25.6	79
2007	2	5	5	26.54	91.44	16.53	81.81	25.65	78.88
2007	2	5	6	26.73	90.44	17.18	78.56	25.7	78.75
2007	2	5	7	27.52	85.75	18.35	72.75	25.89	78.25
2007	2	5	8	28.57	78.69	20.08	65.06	25.99	78.44
2007	2	5	9	29.51	73.06	21.71	59.31	25.96	79.19
2007	2	5	10	30.21	69.94	22.99	55.5	25.93	79.88
2007	2	5	11	30.66	67.94	23.54	53.69	25.95	79.81
2007	2	5	12	30.93	66.56	23.27	54.12	26.02	79.31
2007	2	5	13	30.94	66.25	22.94	54.56	26.08	78.56
2007	2	5	14	30.66	67.31	22.75	54.62	26.09	77.81
2007	2	5	15	30.25	69	22.2	56	26.04	77.69
2007	2	5	16	29.69	71.44	21.31	59	25.9	78.31
2007	2	5	17	28.94	75.44	20.13	63.94	25.79	79.31
2007	2	5	18	28.26	79.94	18.83	70.25	25.74	80.5
2007	2	5	19	27.98	82.5	17.98	75.06	25.77	81.31
2007	2	5	20	27.82	84	17.62	77.25	25.83	81.69
2007	2	5	21	27.69	85.19	17.6	77.5	25.81	82
2007	2	5	22	27.54	86.12	17.46	78.12	25.77	82.06
2007	2	5	23	27.36	87.06	17.44	77.56	25.62	82.31
2007	2	6	0	27.19	87.75	17.42	77.19	25.51	81.88
2007	2	6	1	27.02	88.25	17.33	77.5	25.4	81.44
2007	2	6	2	26.9	88.44	17.25	77.75	25.33	81.31
2007	2	6	3	26.8	88.69	17.12	77.88	25.27	81.25
2007	2	6	4	26.73	88.81	17.13	76.56	25.26	81.19
2007	2	6	5	26.64	89	17.31	74.31	25.26	81
2007	2	6	6	26.76	88.25	18.22	70.31	25.29	80.5
2007	2	6	7	27.38	84.5	20.2	61.5	25.41	79.81
2007	2	6	8	28.31	78.06	22.1	55.5	25.51	79.38
2007	2	6	9	29.18	72.62	23.79	51	25.62	78.75
2007	2	6	10	29.94	69.25	24.87	48.62	25.69	78.06
2007	2	6	11	30.52	66.94	25.3	48.44	25.75	77
2007	2	6	12	30.94	64.69	25.14	49.88	25.89	75.19
2007	2	6	13	31.12	63.5	24.82	50.88	26.08	72.81
2007	2	6	14	31.05	63.62	24.33	52.12	26.28	70.38
2007	2	6	15	30.8	64.81	23.18	55.75	26.43	68.31
2007	2	6	16	30.3	67.44	21.71	61	26.51	67
2007	2	6	17	29.53	71.75	20.21	67.25	26.46	67
2007	2	6	18	28.58	77.88	18.96	73.25	26.33	68.19
2007	2	6	19	28.05	82.44	18.27	77	26.23	69.12
2007	2	6	20	27.8	85	17.92	79.19	26.14	70.19
2007	2	6	21	27.69	86.12	17.74	80.31	26.05	71.38
2007	2	6	22	27.58	87	17.49	81.94	25.94	72.62
2007	2	6	23	27.47	87.44	17.17	84	25.86	73.38
2007	2	7	0	27.33	87.88	16.77	86.62	25.78	73.88
2007	2	7	1	27.21	88.25	16.54	87.81	25.69	74.44
2007	2	7	2	27.09	88.56	16.51	86.94	25.61	74.94
2007	2	7	3	26.99	88.69	16.62	85.06	25.49	75.69
2007	2	7	4	26.9	88.88	16.96	82.19	25.37	76.44
2007	2	7	5	26.82	89	17.15	80.88	25.23	77.44
2007	2	7	6	26.95	88.12	17.48	79.62	25.1	78.5
2007	2	7	7	27.65	84.12	18.94	72.38	25.08	79
2007	2	7	8	28.71	77.31	21.05	63.44	25.08	79.56
2007	2	7	9	29.57	72.69	22.65	57.75	25.18	79.62
2007	2	7	10	30.14	70.62	23.96	53.81	25.32	79.12
2007	2	7	11	30.48	69.31	24.68	52.06	25.48	78.38
2007	2	7	12	30.71	68.31	24.58	52.69	25.61	77.56
2007	2	7	13	30.8	67.75	24.29	53.5	25.69	76.94
2007	2	7	14	30.76	67.75	23.67	55.31	25.73	76.69
2007	2	7	15	30.52	68.69	22.69	58.75	25.76	76.69
2007	2	7	16	30.05	71.12	21.59	62.81	25.76	76.94
2007	2	7	17	29.26	76.12	20.47	67.75	25.7	77.56
2007	2	7	18	28.49	81.5	19.36	73.31	25.59	78.56
2007	2	7	19	28.14	84.44	18.69	77	25.52	79.25
2007	2	7	20	27.94	86.38	18.36	78.38	25.48	79.75
2007	2	7	21	27.78	87.69	18.01	79.5	25.45	80.06
2007	2	7	22	27.64	88.56	17.79	80.31	25.41	80.19
2007	2	7	23	27.51	89.12	17.41	82.69	25.37	80.38
2007	2	8	0	27.36	89.62	16.85	86.56	25.3	80.62
2007	2	8	1	27.21	90.06	16.58	88.12	25.16	81.19
2007	2	8	2	27.06	90.5	16.66	86.88	25.05	81.62
2007	2	8	3	26.95	90.75	16.93	84.88	24.94	82.06
2007	2	8	4	26.87	90.81	16.8	85.56	24.9	82.19
2007	2	8	5	26.82	90.88	16.62	85.94	24.92	82
2007	2	8	6	26.97	90.12	17.21	81.19	24.98	81.94
2007	2	8	7	27.52	87.19	18.95	71.38	25.03	81.94
2007	2	8	8	28.4	81.31	20.97	61.56	25.03	82.19
2007	2	8	9	29.17	76.44	23.06	52.19	25.09	82.06
2007	2	8	10	29.74	73.75	24.89	45.25	25.17	81.69
2007	2	8	11	30	72.5	25.77	42.06	25.18	81.38
2007	2	8	12	30.12	71.75	26.01	41.06	25.27	80.62
2007	2	8	13	29.93	72.31	25.44	42.5	25.48	79.19
2007	2	8	14	29.7	73.25	24.49	45.19	25.63	77.94
2007	2	8	15	29.39	74.75	23.37	48.88	25.69	77.38
2007	2	8	16	28.96	77.25	22.06	53.62	25.7	77.19
2007	2	8	17	28.4	81.38	20.48	60.44	25.69	77.31
2007	2	8	18	27.91	85.56	18.82	69.12	25.65	77.81
2007	2	8	19	27.72	87.31	17.79	75.81	25.69	78
2007	2	8	20	27.59	88.62	17.32	79.19	25.73	78
2007	2	8	21	27.44	89.69	17.11	80.69	25.74	78.12
2007	2	8	22	27.28	90.56	16.75	82.75	25.71	78.19
2007	2	8	23	27.12	91.31	16.55	83.94	25.59	78.75
2007	2	9	0	26.91	92.12	16.4	85	25.42	79.38
2007	2	9	1	26.74	92.56	16.22	86.19	25.23	79.69
2007	2	9	2	26.62	92.81	16.07	86.81	25.08	79.69
2007	2	9	3	26.51	92.94	15.95	87.12	24.95	79.88
2007	2	9	4	26.39	93	15.86	87.19	24.83	80.19
2007	2	9	5	26.31	93	15.9	86.44	24.79	80.19
2007	2	9	6	26.49	92.06	17.36	77.62	24.87	79.69
2007	2	9	7	27.19	88.06	20.38	63.56	25.08	79.06
2007	2	9	8	28.29	80.69	22.58	55	25.23	78.81
2007	2	9	9	29.33	74.56	24.12	49.56	25.43	78.5
2007	2	9	10	30.06	71.19	25.23	45.94	25.6	78
2007	2	9	11	30.58	68.44	25.87	44.06	25.75	76.94
2007	2	9	12	30.77	67.62	26.04	43.5	25.93	75.44
2007	2	9	13	30.69	68.19	25.9	43.5	26.06	74.12
2007	2	9	14	30.4	69.62	25.42	44.5	26.15	73.44
2007	2	9	15	29.87	72.25	24.55	46.94	26.24	73.12
2007	2	9	16	29.23	75.88	23.28	50.88	26.28	73.25
2007	2	9	17	28.48	80.44	21.49	57.69	26.21	73.69
2007	2	9	18	27.78	85.69	19.6	66.69	26.07	74.5
2007	2	9	19	27.54	88.19	18.37	73.88	25.95	74.94
2007	2	9	20	27.45	89.19	17.86	77	25.84	75.31
2007	2	9	21	27.38	89.69	17.34	79.44	25.72	75.56
2007	2	9	22	27.27	90.31	16.93	80.88	25.58	75.81
2007	2	9	23	27.15	90.56	16.76	80.56	25.44	76.5
2007	2	10	0	27	90.94	16.54	80.75	25.28	77.5
2007	2	10	1	26.84	91.19	16.27	81.31	25.14	78.5
2007	2	10	2	26.7	91.44	16.19	80.69	25.01	79.31
2007	2	10	3	26.58	91.56	16.12	80.06	24.91	79.94
2007	2	10	4	26.48	91.56	16.01	79.69	24.82	80.44
2007	2	10	5	26.4	91.5	16.01	78.31	24.8	80.62
2007	2	10	6	26.49	90.75	17.23	71.5	24.87	80.44
2007	2	10	7	27.05	87.19	19.57	61.5	25.1	79.44
2007	2	10	8	27.93	81.31	21.56	53.75	25.29	78.56
2007	2	10	9	28.71	77.12	23.3	48.88	25.5	77.38
2007	2	10	10	29.32	74.12	24.37	46.56	25.69	76.06
2007	2	10	11	29.73	72.06	24.67	46.81	25.87	74.75
2007	2	10	12	29.84	71.25	24.6	47.94	26.04	73.31
2007	2	10	13	29.8	71.19	24.46	48.69	26.19	71.94
2007	2	10	14	29.45	72.62	24.19	49.56	26.32	70.69
2007	2	10	15	28.95	75.38	23.73	51.06	26.43	69.81
2007	2	10	16	28.37	78.94	23.03	53.38	26.48	69.5
2007	2	10	17	27.79	82.75	21.78	58.06	26.44	70.06
2007	2	10	18	27.39	85.75	20.12	66.19	26.33	71.5
2007	2	10	19	27.23	87.12	19.08	72.31	26.23	72.69
2007	2	10	20	27.15	87.56	18.59	74.94	26.12	73.88
2007	2	10	21	27.08	87.56	18.36	75.69	26	75.19
2007	2	10	22	26.97	87.81	18.14	76.69	25.85	76.69
2007	2	10	23	26.84	88.25	17.81	78.5	25.68	78.38
2007	2	11	0	26.7	88.94	17.48	80.19	25.49	79.94
2007	2	11	1	26.57	89.62	17.2	81.38	25.29	81.12
2007	2	11	2	26.45	90.25	16.9	82.38	25.12	81.94
2007	2	11	3	26.35	90.69	16.72	83.25	25.02	82.25
2007	2	11	4	26.26	90.81	16.57	84.12	24.98	82.31
2007	2	11	5	26.17	90.81	16.55	84.06	24.99	82.06
2007	2	11	6	26.29	89.75	17.14	80.69	25.03	81.75
2007	2	11	7	26.94	84.69	18.73	71.88	25.22	80.62
2007	2	11	8	27.94	76.12	20.84	63.44	25.37	79.75
2007	2	11	9	29	68.62	22.26	59.19	25.55	78.75
2007	2	11	10	29.87	64.69	23.21	56.88	25.69	77.75
2007	2	11	11	30.6	61.31	23.83	55.81	25.87	76.81
2007	2	11	12	31.1	59.19	24.51	53.75	26.05	75.94
2007	2	11	13	31.35	58.25	25.03	51.38	26.19	75.38
2007	2	11	14	31.32	58.38	25.13	49.88	26.29	75.19
2007	2	11	15	31	60.06	24.4	51.75	26.36	75.38
2007	2	11	16	30.28	64	23.19	55.94	26.36	76.25
2007	2	11	17	29.18	70.44	21.65	62.44	26.3	77.56
2007	2	11	18	28.06	78	19.91	71.25	26.2	79.19
2007	2	11	19	27.55	82.31	18.87	77.38	26.15	80.5
2007	2	11	20	27.33	84.38	18.51	79.44	26.08	81.56
2007	2	11	21	27.19	85.44	18.39	79.75	26.01	82.44
2007	2	11	22	27.05	86.38	18.12	80.25	25.94	82.94
2007	2	11	23	26.91	86.94	17.94	79.5	25.84	83.31
2007	2	12	0	26.76	87.44	17.98	77.56	25.73	83.5
2007	2	12	1	26.54	88.25	17.9	77	25.61	83.69
2007	2	12	2	26.33	89.06	17.73	77.75	25.49	83.62
2007	2	12	3	26.16	89.88	17.54	79.12	25.38	83.62
2007	2	12	4	26	90.69	17.4	80.06	25.3	83.56
2007	2	12	5	25.86	91.44	17.37	80.06	25.23	83.5
2007	2	12	6	26.01	90.75	18.29	75.5	25.17	83.44
2007	2	12	7	26.75	85.38	20.62	64.44	25.25	82.75
2007	2	12	8	27.69	78.38	22.91	55.62	25.35	81.81
2007	2	12	9	28.58	73.56	24.55	50.81	25.48	80.69
2007	2	12	10	29.22	71.25	25.48	48.81	25.62	79.56
2007	2	12	11	29.73	69	26.25	46.69	25.73	78.44
2007	2	12	12	29.92	67.75	26.89	44.19	25.83	77.5
2007	2	12	13	29.83	67.81	27.11	42.44	25.9	76.62
2007	2	12	14	29.51	68.94	26.76	42.19	25.94	75.88
2007	2	12	15	29.08	71.06	25.59	44.94	25.94	75.38
2007	2	12	16	28.55	73.94	23.95	50.31	25.9	75.25
2007	2	12	17	27.92	77.69	22.21	57.38	25.82	75.5
2007	2	12	18	27.23	82.94	20.7	64.62	25.69	76.12
2007	2	12	19	26.88	86.12	19.91	69	25.62	76.5
2007	2	12	20	26.74	87.5	19.48	71.12	25.57	76.75
2007	2	12	21	26.64	88.5	19.04	73.06	25.51	76.88
2007	2	12	22	26.56	89.12	18.49	75.75	25.45	76.94
2007	2	12	23	26.46	89.75	18.05	77.5	25.39	77.12
2007	2	13	0	26.36	90.25	17.77	77.94	25.32	77.44
2007	2	13	1	26.27	90.56	17.59	77.69	25.26	77.69
2007	2	13	2	26.18	90.75	17.46	77.06	25.19	77.94
2007	2	13	3	26.11	91.06	17.33	76.56	25.15	78
2007	2	13	4	26.06	91.38	17.19	76.25	25.14	78.06
2007	2	13	5	26.05	91.5	17.1	75.81	25.17	77.62
2007	2	13	6	26.22	90.69	17.87	71.62	25.24	77
2007	2	13	7	26.86	86.75	19.51	63.06	25.45	75.69
2007	2	13	8	27.62	81.19	21.89	53.12	25.65	74.38
2007	2	13	9	28.36	76.31	23.98	46.81	25.85	73.25
2007	2	13	10	29.01	72.38	25.15	44.56	26.01	72.25
2007	2	13	11	29.58	68.06	25.74	44.12	26.15	71.44
2007	2	13	12	29.94	65.5	25.82	44.75	26.25	70.69
2007	2	13	13	30.14	63.56	25.33	46.44	26.3	70.06
2007	2	13	14	30.26	62.06	24.65	48.56	26.34	69.62
2007	2	13	15	30.24	61.38	23.83	51.25	26.35	69.38
2007	2	13	16	30.06	61.88	22.85	54.75	26.33	69.44
2007	2	13	17	29.3	68.69	21.6	59.81	26.2	70
2007	2	13	18	28.28	77.44	20.14	66.62	26.03	70.81
2007	2	13	19	27.87	79.56	19.3	71.12	25.91	71.38
2007	2	13	20	27.58	81.12	18.99	72.31	25.78	71.94
2007	2	13	21	27.31	83.56	18.56	73.81	25.63	72.38
2007	2	13	22	27.08	85.31	18.14	74.94	25.51	72.81
2007	2	13	23	26.9	86.62	17.75	75.56	25.4	73.06
2007	2	14	0	26.73	87.81	17.48	75.19	25.33	73.06
2007	2	14	1	26.53	89	17.33	74	25.23	73.06
2007	2	14	2	26.35	90.12	17.21	72.88	25.15	73
2007	2	14	3	26.17	91.25	17.19	71.56	25.1	72.94
2007	2	14	4	26.05	92.06	17.21	70.44	25.07	72.88
2007	2	14	5	25.96	91.94	17.3	69.69	25.06	72.81
2007	2	14	6	26.12	90.5	18.52	65.88	25.08	72.56
2007	2	14	7	26.86	85.94	21.32	53.56	25.3	71.31
2007	2	14	8	27.82	79.56	23.88	45.5	25.48	70.44
2007	2	14	9	28.83	72.25	25.6	42	25.67	70
2007	2	14	10	29.72	65.31	26.58	40.94	25.82	70.25
2007	2	14	11	30.3	61.12	26.88	41.75	25.95	71.19
2007	2	14	12	30.71	58	26.79	43.25	26.05	72.5
2007	2	14	13	30.88	56.56	26.51	45.06	26.09	73.88
2007	2	14	14	30.76	56.81	26.08	47.12	26.08	75.19
2007	2	14	15	30.42	58.31	25.31	50.12	26.05	76.56
2007	2	14	16	29.82	61.06	23.85	55.56	25.98	78
2007	2	14	17	28.77	68.5	21.92	63.62	25.9	79.06
2007	2	14	18	27.82	78	20.09	72.62	25.85	79.75
2007	2	14	19	27.45	82.69	19.12	78.31	25.82	80.31
2007	2	14	20	27.24	84.94	18.7	80.69	25.78	80.88
2007	2	14	21	27	86.69	18.38	81.81	25.73	81.5
2007	2	14	22	26.73	88.19	17.95	82.88	25.71	81.88
2007	2	14	23	26.51	89	17.61	83.5	25.73	82.12
2007	2	15	0	26.32	89.69	17.23	84.38	25.73	82.56
2007	2	15	1	26.16	90	16.98	84.25	25.69	83.38
2007	2	15	2	26	90.31	16.83	83.69	25.65	84.31
2007	2	15	3	25.85	90.69	16.65	83.5	25.68	84.81
2007	2	15	4	25.73	91.19	16.45	83.38	25.78	84.19
2007	2	15	5	25.65	91.56	16.26	83.19	25.82	82.94
2007	2	15	6	25.92	90	17.86	74.06	25.76	82.25
2007	2	15	7	26.96	84.06	21.22	57.38	25.83	81.62
2007	2	15	8	27.97	77.19	23.93	47.12	25.97	80.88
2007	2	15	9	29.02	69.19	25.72	42.5	26.14	79.69
2007	2	15	10	29.93	63.19	26.97	40.31	26.29	78.38
2007	2	15	11	30.48	60.44	27.81	38.81	26.38	77.62
2007	2	15	12	30.81	58.75	28.16	38.5	26.44	77.25
2007	2	15	13	30.8	59.38	27.86	39.56	26.44	77.06
2007	2	15	14	30.48	61.31	27.03	42.19	26.44	76.88
2007	2	15	15	29.95	63.88	25.8	45.81	26.42	76.88
2007	2	15	16	29.22	67.62	24.16	50.81	26.38	77.12
2007	2	15	17	28.33	72.81	22.12	58.31	26.3	77.69
2007	2	15	18	27.61	78.56	19.87	69.06	26.19	78.56
2007	2	15	19	27.33	81.62	18.54	77.12	26.11	79.38
2007	2	15	20	27.15	83.62	18.15	79.25	26.06	80
2007	2	15	21	26.93	85.38	17.83	80.56	25.98	80.56
2007	2	15	22	26.7	86.75	17.15	84.25	25.9	81
2007	2	15	23	26.51	87.62	16.55	87.38	25.8	81.56
2007	2	16	0	26.36	88.06	16.2	88.12	25.65	82.19
2007	2	16	1	26.23	88.12	16.16	86.38	25.46	83.12
2007	2	16	2	26.18	87.75	16.1	84.69	25.29	83.88
2007	2	16	3	26.12	87.56	15.9	83.81	25.15	84.25
2007	2	16	4	26.03	88	15.72	82.31	25.05	84.25
2007	2	16	5	25.96	88.44	15.44	80.5	25.09	83.44
2007	2	16	6	26.25	87.12	17.15	69.44	25.23	82.31
2007	2	16	7	27.26	81.06	20.48	53.25	25.51	80.31
2007	2	16	8	28.25	74.25	22.98	43.69	25.73	78.62
2007	2	16	9	29.27	68.19	24.63	40.38	25.93	77.44
2007	2	16	10	30.13	64.5	25.69	40.06	26.11	76.38
2007	2	16	11	30.69	62.88	26.38	40.44	26.17	75.62
2007	2	16	12	31	61.31	26.62	41.44	26.18	75.19
2007	2	16	13	31.05	61.12	26.26	43.69	26.19	74.75
2007	2	16	14	30.78	62.19	25.48	46.75	26.2	74.25
2007	2	16	15	30.24	64.44	24.23	50.69	26.2	73.94
2007	2	16	16	29.4	68.56	22.65	55.81	26.17	74
2007	2	16	17	28.43	74.06	20.76	63.38	26.1	74.31
2007	2	16	18	27.71	79	18.94	72.56	26.01	74.62
2007	2	16	19	27.44	81.25	18.01	78.25	25.94	75.06
2007	2	16	20	27.3	82.56	17.48	81.62	25.88	75.44
2007	2	16	21	27.13	83.88	17.26	83	25.82	75.69
2007	2	16	22	26.94	85.25	16.83	85.5	25.74	75.81
2007	2	16	23	26.76	86.31	16.4	87.88	25.65	76.19
2007	2	17	0	26.58	87.12	16.13	89.25	25.55	76.56
2007	2	17	1	26.44	87.5	15.86	90.25	25.44	76.81
2007	2	17	2	26.33	87.81	15.47	91.44	25.33	76.75
2007	2	17	3	26.27	87.94	15	90.81	25.26	76.69
2007	2	17	4	26.23	88.06	15.13	86.31	25.19	76.62
2007	2	17	5	26.18	88.25	15.24	82.88	25.15	76.31
2007	2	17	6	26.44	86.88	16.64	72.69	25.23	75.81
2007	2	17	7	27.35	81.62	19.62	55.5	25.44	74.75
2007	2	17	8	28.19	76.25	22.05	46.12	25.59	74.19
2007	2	17	9	29.08	70.94	23.8	42.31	25.76	73.94
2007	2	17	10	29.95	66.25	24.71	42.19	25.91	73.75
2007	2	17	11	30.58	64.38	25.13	43.19	26.03	73.38
2007	2	17	12	30.87	63.06	24.98	44.81	26.13	72.88
2007	2	17	13	30.98	62.56	24.57	46.5	26.19	72.31
2007	2	17	14	30.78	63.38	24.09	48.44	26.24	71.75
2007	2	17	15	30.3	65.44	23.19	52	26.3	71.25
2007	2	17	16	29.58	68.88	21.85	57.75	26.3	71.12
2007	2	17	17	28.62	74.44	19.96	66.88	26.25	71.44
2007	2	17	18	27.85	80.12	18.45	75.38	26.16	72
2007	2	17	19	27.55	83.06	17.76	79.62	26.1	72.56
2007	2	17	20	27.4	84.75	17.37	81.81	26.03	72.94
2007	2	17	21	27.33	85.69	17.14	83	25.95	73.25
2007	2	17	22	27.24	86.38	16.91	84.31	25.87	73.38
2007	2	17	23	27.15	87.19	16.62	85.94	25.77	73.62
2007	2	18	0	27.03	87.88	16.36	87.25	25.66	73.62
2007	2	18	1	26.92	88.5	16.14	88.31	25.58	73.19
2007	2	18	2	26.83	88.94	15.9	89.69	25.5	72.81
2007	2	18	3	26.74	89.5	15.65	91.44	25.44	72.94
2007	2	18	4	26.69	89.94	15.5	92.56	25.39	73.44
2007	2	18	5	26.69	90.19	15.33	93.44	25.36	73.94
2007	2	18	6	26.88	89.44	16.18	87.31	25.33	74.44
2007	2	18	7	27.48	85.88	18.67	70.38	25.48	74
2007	2	18	8	28.12	81	20.78	59.62	25.65	73.44
2007	2	18	9	28.73	76.62	22.43	53.81	25.91	72.12
2007	2	18	10	29.16	73.56	23.86	49.19	26.17	70.62
2007	2	18	11	29.5	71.69	24.74	46.5	26.37	69.56
2007	2	18	12	29.73	70.88	25	45.62	26.51	68.75
2007	2	18	13	29.77	70.75	24.58	46.94	26.62	68.06
2007	2	18	14	29.61	71.25	23.98	48.69	26.65	67.94
2007	2	18	15	29.33	72.31	23.2	51.06	26.66	68.38
2007	2	18	16	28.92	74.19	22.07	54.81	26.62	69.31
2007	2	18	17	28.31	78.12	20.54	60.69	26.48	70.56
2007	2	18	18	27.72	82.88	19.07	67.56	26.3	72
2007	2	18	19	27.44	85.69	18.19	72.44	26.19	73.12
2007	2	18	20	27.32	87.19	17.66	75.62	26.08	74
2007	2	18	21	27.26	87.88	17.32	77.38	25.96	74.69
2007	2	18	22	27.21	88.25	16.69	80.44	25.84	75
2007	2	18	23	27.17	88.38	16.32	82.06	25.74	75.38
2007	2	19	0	27.11	88.38	16.12	82.44	25.63	75.69
2007	2	19	1	27.04	88.44	15.88	83.12	25.49	75.81
2007	2	19	2	26.98	88.5	15.58	84.06	25.35	75.81
2007	2	19	3	26.89	88.88	15.3	84.44	25.26	75.5
2007	2	19	4	26.8	89.5	15.11	84.12	25.21	75.12
2007	2	19	5	26.73	90	14.96	83.81	25.22	74.69
2007	2	19	6	26.85	89.44	16.24	76.88	25.28	74.56
2007	2	19	7	27.37	86.62	19.08	63.94	25.49	74.19
2007	2	19	8	27.97	82.69	21.4	54.19	25.66	74.06
2007	2	19	9	28.55	78.94	23.19	47.88	25.83	74.12
2007	2	19	10	29.01	76.5	24.36	44.31	25.94	74.19
2007	2	19	11	29.33	75	24.64	42.69	26.03	74.19
2007	2	19	12	29.45	74.06	25.21	40.19	26.09	74.25
2007	2	19	13	29.59	73.06	24.96	39.94	26.12	74.44
2007	2	19	14	29.53	73.06	24.35	41.38	26.15	74.5
2007	2	19	15	29.19	74.69	23.44	43.75	26.15	74.62
2007	2	19	16	28.76	77.44	22.18	47.94	26.12	74.94
2007	2	19	17	28.21	81.69	20.54	54.06	26.05	75.5
2007	2	19	18	27.66	86.5	18.85	62	25.94	76
2007	2	19	19	27.38	89.56	17.75	68.75	25.88	76.44
2007	2	19	20	27.22	91.12	17.12	73.19	25.83	76.69
2007	2	19	21	27.11	91.25	16.58	76.12	25.76	76.88
2007	2	19	22	27.01	90.44	16.15	78.25	25.69	76.88
2007	2	19	23	26.88	89.62	15.9	79.62	25.65	76.56
2007	2	20	0	26.76	89.06	15.5	82	25.62	75.88
2007	2	20	1	26.66	88.38	15.04	85.19	25.56	75.44
2007	2	20	2	26.53	88.25	14.71	87.19	25.48	75.56
2007	2	20	3	26.39	88.44	14.58	87	25.4	75.69
2007	2	20	4	26.28	88.44	14.3	86.62	25.37	75.56
2007	2	20	5	26.22	88.12	14.17	84.94	25.36	75.44
2007	2	20	6	26.3	87.31	15.94	73.62	25.39	75.56
2007	2	20	7	26.82	83.75	19.29	58.19	25.5	75.19
2007	2	20	8	27.69	77.38	21.83	48.56	25.55	75.06
2007	2	20	9	28.42	73.31	23.57	42.19	25.7	74.56
2007	2	20	10	28.9	71.31	24.66	38.38	25.83	74.19
2007	2	20	11	29.09	70.81	25.21	36.25	25.89	74.12
2007	2	20	12	29.15	70.62	25.34	35	25.91	74.44
2007	2	20	13	29.23	70.25	25.21	34.5	25.92	74.88
2007	2	20	14	29.26	70.06	24.92	34.88	25.87	75.75
2007	2	20	15	29.23	70.25	24.14	37.06	25.75	77.31
2007	2	20	16	29.05	71.44	22.83	41.06	25.65	79.06
2007	2	20	17	28.5	75.06	21.12	47	25.6	80.69
2007	2	20	18	27.82	80.38	19.19	55.75	25.65	81.31
2007	2	20	19	27.47	83.81	18.11	62.56	25.76	81.06
2007	2	20	20	27.26	85.81	17.66	64.69	25.83	80.44
2007	2	20	21	27.15	86.69	17.42	64.38	25.82	79.81
2007	2	20	22	27.08	86.81	17.3	64.56	25.79	78.94
2007	2	20	23	27.01	86.69	17.08	66.69	25.74	78.25
2007	2	21	0	26.9	86.5	16.5	71	25.64	77.94
2007	2	21	1	26.76	86.5	15.9	74.88	25.51	77.81
2007	2	21	2	26.6	86.62	15.41	77.69	25.4	77.81
2007	2	21	3	26.44	87.25	15.15	78.62	25.33	77.94
2007	2	21	4	26.26	88.12	15.03	78.38	25.3	78.12
2007	2	21	5	26.15	88.88	14.76	78.5	25.29	78.25
2007	2	21	6	26.24	88.62	15.98	71.19	25.32	78.31
2007	2	21	7	26.8	85.62	18.98	57.62	25.47	77.88
2007	2	21	8	27.61	80.75	21.7	46.25	25.58	77.69
2007	2	21	9	28.3	77.06	23.64	38.5	25.69	77.56
2007	2	21	10	28.85	74.56	24.94	33.88	25.76	77.56
2007	2	21	11	29.23	73.12	25.51	32.19	25.85	77.44
2007	2	21	12	29.37	72.5	25.6	31.94	25.94	77.25
2007	2	21	13	29.35	72.25	25.44	32.25	25.98	77.25
2007	2	21	14	29.26	72.5	25.05	33.12	25.93	78.06
2007	2	21	15	29.15	73.06	24.21	35.5	25.8	79.88
2007	2	21	16	28.92	74.38	22.94	39.31	25.58	82.44
2007	2	21	17	28.41	77.44	21.06	46	25.39	84.5
2007	2	21	18	27.83	81.5	18.91	56.06	25.34	84.94
2007	2	21	19	27.55	84.06	17.65	64.44	25.44	83.94
2007	2	21	20	27.37	85.62	17.12	68.69	25.6	81.81
2007	2	21	21	27.2	86.69	16.88	71.19	25.72	79.81
2007	2	21	22	27.01	87.81	16.63	73.75	25.76	78.25
2007	2	21	23	26.87	88.44	16.2	77.62	25.73	77.88
2007	2	22	0	26.76	88.81	15.86	80.69	25.64	78.12
2007	2	22	1	26.67	88.94	15.68	82.12	25.5	78.69
2007	2	22	2	26.58	89.12	15.61	82.88	25.38	79.25
2007	2	22	3	26.53	89.25	15.69	82.31	25.32	79.44
2007	2	22	4	26.49	89.5	15.84	81.5	25.32	79.31
2007	2	22	5	26.49	89.44	15.94	81.5	25.33	79.19
2007	2	22	6	26.58	89	16.76	77.81	25.4	78.81
2007	2	22	7	26.93	87	19.44	64.31	25.59	77.75
2007	2	22	8	27.44	83.19	21.8	55.19	25.73	76.88
2007	2	22	9	28	79.44	23.38	50.06	25.87	76.12
2007	2	22	10	28.52	76.31	24.15	47.12	25.98	75.25
2007	2	22	11	28.96	73.88	24.12	45.62	26.1	74.38
2007	2	22	12	29.27	72.44	24.08	43.81	26.24	73.5
2007	2	22	13	29.41	71.81	24.18	41.94	26.34	72.75
2007	2	22	14	29.32	71.88	24.19	40.88	26.4	72.31
2007	2	22	15	29.16	72.31	23.69	42	26.44	72.19
2007	2	22	16	28.96	73.12	22.67	45.31	26.44	72.44
2007	2	22	17	28.45	76	21.15	51.25	26.38	72.88
2007	2	22	18	27.87	80.19	19.38	59.88	26.27	73.38
2007	2	22	19	27.62	82.88	18.15	67.88	26.17	73.81
2007	2	22	20	27.51	84.56	17.51	72.75	26.08	74.12
2007	2	22	21	27.4	86	17.19	74.81	25.98	74.44
2007	2	22	22	27.27	87.25	17.1	75.62	25.87	74.69
2007	2	22	23	27.14	88.25	17.01	76.69	25.76	75.25
2007	2	23	0	26.97	89.31	16.89	78.06	25.62	76.06
2007	2	23	1	26.83	90	16.69	80.12	25.46	77.12
2007	2	23	2	26.69	90.69	16.39	82.81	25.33	78.12
2007	2	23	3	26.56	91.25	16.19	84.62	25.18	79.38
2007	2	23	4	26.44	91.75	16.09	85.44	25.02	80.69
2007	2	23	5	26.36	92	16.06	85.81	24.94	81.62
2007	2	23	6	26.42	91.62	17.08	80.19	24.93	82.31
2007	2	23	7	26.77	89.69	20.05	65.25	24.98	82.56
2007	2	23	8	27.43	85.38	22.69	54.62	25.01	82.75
2007	2	23	9	28.23	79.69	24.58	47.94	25.05	82.44
2007	2	23	10	28.88	75.62	25.61	44.31	25.12	81.5
2007	2	23	11	29.3	73.31	26.16	41.5	25.28	80.06
2007	2	23	12	29.59	71.12	26.47	38.69	25.48	78.5
2007	2	23	13	29.73	69.75	26.45	36.81	25.64	76.88
2007	2	23	14	29.61	70.06	26.01	36.62	25.8	75.38
2007	2	23	15	29.31	71.25	25.15	38.31	25.94	74.19
2007	2	23	16	28.94	73	23.96	41.75	26.05	73.62
2007	2	23	17	28.28	76.88	22.45	47.31	26.05	73.81
2007	2	23	18	27.61	81.69	20.54	56.19	26	74.62
2007	2	23	19	27.34	84.19	19.25	64.62	25.98	75.31
2007	2	23	20	27.23	85.31	18.73	69.19	25.96	75.69
2007	2	23	21	27.12	86.31	18.49	71.62	25.92	76.06
2007	2	23	22	26.98	87.31	18.3	73.56	25.85	76.5
2007	2	23	23	26.86	88.06	18.13	75.19	25.76	77.12
2007	2	24	0	26.71	88.81	17.93	76.69	25.65	77.94
2007	2	24	1	26.59	89.44	17.67	78.31	25.53	78.56
2007	2	24	2	26.48	89.94	17.44	79.56	25.41	78.94
2007	2	24	3	26.36	90.38	17.3	79.94	25.32	79.06
2007	2	24	4	26.21	90.94	17.3	79.19	25.25	79.25
2007	2	24	5	26.08	91.5	17.39	78	25.2	79.44
2007	2	24	6	26.12	91.06	18.15	73.94	25.2	79.5
2007	2	24	7	26.55	88.31	20.75	62.12	25.34	78.81
2007	2	24	8	27.18	83.31	23.48	51.88	25.44	78.25
2007	2	24	9	27.94	77.31	25.06	47.25	25.58	77.56
2007	2	24	10	28.7	72.25	25.79	45.69	25.71	76.81
2007	2	24	11	29.25	69.25	26.02	44.94	25.88	75.75
2007	2	24	12	29.71	65.94	26.03	44.19	26.08	74.56
2007	2	24	13	29.98	64.31	25.66	44.06	26.28	73.31
2007	2	24	14	29.95	64.69	25.01	44.75	26.46	72.19
2007	2	24	15	29.57	66.88	23.97	46.94	26.59	71.56
2007	2	24	16	28.98	70.19	22.5	51.5	26.65	71.69
2007	2	24	17	28.09	76.25	20.8	58.12	26.59	72.69
2007	2	24	18	27.35	82.31	19.3	65.56	26.44	74.5
2007	2	24	19	27.06	85.25	18.67	69.88	26.3	76.31
2007	2	24	20	26.92	86.69	18.51	71.75	26.18	78
2007	2	24	21	26.81	87.5	18.2	74.56	26.05	79.38
2007	2	24	22	26.66	88.19	17.81	77.44	25.94	80.38
2007	2	24	23	26.51	88.94	17.65	78.5	25.83	81.12
2007	2	25	0	26.35	89.69	17.69	78.06	25.73	81.56
2007	2	25	1	26.26	89.94	17.69	77.25	25.62	82
2007	2	25	2	26.19	90.06	17.55	77.19	25.48	82.5
2007	2	25	3	26.15	90.25	17.23	78.12	25.4	82.69
2007	2	25	4	26.12	90.5	16.94	78.75	25.3	82.88
2007	2	25	5	26.12	90.88	16.8	78.69	25.27	82.94
2007	2	25	6	26.3	90	17.69	73.81	25.32	82.81
2007	2	25	7	26.97	86.06	20.19	61.69	25.44	82.25
2007	2	25	8	27.7	80.25	22.1	55.06	25.52	82
2007	2	25	9	28.5	73.25	23.69	50.69	25.62	81.75
2007	2	25	10	29.06	69	24.76	48.5	25.7	81.75
2007	2	25	11	29.39	67.88	25.19	48.06	25.79	81.62
2007	2	25	12	29.61	67	25.16	48.25	25.92	81.06
2007	2	25	13	29.72	66.44	24.71	49.19	26.04	80.38
2007	2	25	14	29.64	66.69	23.89	51.12	26.11	80
2007	2	25	15	29.44	67.38	22.86	53.81	26.12	80
2007	2	25	16	29.08	68.69	21.59	58	26.12	80.25
2007	2	25	17	28.43	71.56	20.11	64.19	26.04	80.88
2007	2	25	18	27.62	77.25	18.81	70.5	25.94	81.56
2007	2	25	19	27.3	81	18.26	73.62	25.91	81.88
2007	2	25	20	27.12	83.19	17.93	76	25.88	82.19
2007	2	25	21	26.96	84.88	17.82	76.94	25.85	82.38
2007	2	25	22	26.74	86.75	17.7	77	25.8	82.5
2007	2	25	23	26.57	88.31	17.58	76.94	25.75	82.38
2007	2	26	0	26.43	89.5	17.36	77.81	25.67	82.25
2007	2	26	1	26.3	90.5	17.23	78.44	25.58	82.25
2007	2	26	2	26.21	91.25	17.12	78.62	25.51	82.25
2007	2	26	3	26.16	91.88	17.02	78.44	25.48	82.19
2007	2	26	4	26.15	92.44	16.87	78.44	25.46	82.19
2007	2	26	5	26.17	92.75	16.69	78.62	25.48	82
2007	2	26	6	26.4	91.94	17.92	71.38	25.56	81.69
2007	2	26	7	26.95	89.31	21.23	54.81	25.73	81.06
2007	2	26	8	27.53	85.81	23.65	46.38	25.89	80.44
2007	2	26	9	28	82.62	24.87	43.94	26.07	79.75
2007	2	26	10	28.37	79.81	25.51	43.62	26.24	79.06
2007	2	26	11	28.83	76.62	25.62	44.75	26.37	78.62
2007	2	26	12	29.12	74.44	25.59	45.56	26.48	78.25
2007	2	26	13	29.27	73.06	25.42	46.31	26.58	77.94
2007	2	26	14	29.21	72.88	25.12	47.25	26.61	77.88
2007	2	26	15	28.97	73.88	24.54	49.06	26.6	78.12
2007	2	26	16	28.65	75.69	23.41	52.81	26.54	78.88
2007	2	26	17	28.15	78.94	21.76	59.31	26.41	80
2007	2	26	18	27.61	83.56	19.9	68.19	26.27	81.12
2007	2	26	19	27.32	86.75	18.69	75.31	26.17	81.81
2007	2	26	20	27.16	88.69	18.14	79.12	26.08	82.19
2007	2	26	21	27.05	89.5	17.88	81.19	26.01	82.31
2007	2	26	22	26.94	89.75	17.62	82.81	25.9	82.5
2007	2	26	23	26.81	90	17.42	83.62	25.81	82.56
2007	2	27	0	26.69	90.06	17.53	82.31	25.69	82.69
2007	2	27	1	26.58	90.06	17.58	81.38	25.56	82.81
2007	2	27	2	26.5	89.94	17.29	82.56	25.46	82.94
2007	2	27	3	26.4	90.19	17.11	82.88	25.4	82.88
2007	2	27	4	26.38	90.06	17.13	81.56	25.37	82.81
2007	2	27	5	26.37	89.69	17.26	79.38	25.38	82.38
2007	2	27	6	26.52	88.88	18.62	71.38	25.46	81.69
2007	2	27	7	26.98	86.69	21.89	56.25	25.65	80.44
2007	2	27	8	27.5	83.38	24.4	48.56	25.83	79
2007	2	27	9	28.02	79.38	25.88	45.25	26.07	77.44
2007	2	27	10	28.51	76.12	26.87	43.56	26.27	75.94
2007	2	27	11	28.88	74.94	27.46	43	26.43	74.81
2007	2	27	12	29.21	72.81	27.62	43.25	26.52	74.06
2007	2	27	13	29.54	70	27.48	43.88	26.58	73.62
2007	2	27	14	29.71	68.38	27.08	44.75	26.61	73.38
2007	2	27	15	29.68	68.25	26.3	46.5	26.6	73.44
2007	2	27	16	29.41	70.12	24.82	50.69	26.55	73.88
2007	2	27	17	28.75	75.44	22.8	57.56	26.46	74.62
2007	2	27	18	28.06	79.12	20.76	66.06	26.33	75.69
2007	2	27	19	27.66	82.25	19.62	71.94	26.24	76.56
2007	2	27	20	27.32	86.12	19.12	74.88	26.17	77.19
2007	2	27	21	27.1	88.38	18.62	77.94	26.1	77.69
2007	2	27	22	26.95	89.5	17.86	82.5	26.02	78.06
2007	2	27	23	26.83	90.06	17.3	85.81	25.94	78.56
2007	2	28	0	26.7	90.56	17.15	85.88	25.83	79.06
2007	2	28	1	26.54	91.19	17.19	84.25	25.75	79.38
2007	2	28	2	26.4	91.69	17.23	82.62	25.69	79.5
2007	2	28	3	26.25	92.19	17.2	81.5	25.65	79.56
2007	2	28	4	26.12	92.69	17.17	80.62	25.61	79.75
2007	2	28	5	26.01	93.12	16.95	80.88	25.56	80.06
2007	2	28	6	26.18	92.19	18.14	74.5	25.59	80
2007	2	28	7	26.73	88.75	21.24	59.94	25.76	78.94
2007	2	28	8	27.47	83.5	23.56	50.94	25.94	77.94
2007	2	28	9	28.28	78.25	24.94	47.81	26.15	76.69
2007	2	28	10	28.9	75.19	25.72	46.94	26.32	75.62
2007	2	28	11	29.42	72.62	26.44	45.44	26.47	74.25
2007	2	28	12	29.73	70.69	27.08	43.5	26.65	72.69
2007	2	28	13	29.86	69.88	27.29	42.44	26.8	71.31
2007	2	28	14	29.85	69.75	26.87	43	26.87	70.44
2007	2	28	15	29.61	70.69	25.74	45.81	26.87	70
2007	2	28	16	29.19	72.81	24.02	51.38	26.82	70.12
2007	2	28	17	28.58	76.19	22.04	59.25	26.68	70.94
2007	2	28	18	27.9	80.88	20.23	67.69	26.52	71.94
2007	2	28	19	27.51	84.62	19.48	71.38	26.39	72.69
2007	2	28	20	27.29	87.31	19.3	71.38	26.3	73.25
2007	2	28	21	27.12	88.94	19.05	71.56	26.19	73.88
2007	2	28	22	26.94	90.19	18.79	71.81	26.09	74.31
2007	2	28	23	26.75	91.25	18.51	71.94	25.97	75.25
2007	3	1	0	26.58	91.88	18.34	71.44	25.83	76.38
2007	3	1	1	26.44	92.12	18.19	71.12	25.68	77.31
2007	3	1	2	26.31	92.31	17.98	71.31	25.55	78.12
2007	3	1	3	26.19	92.69	17.68	72.06	25.44	78.75
2007	3	1	4	26.11	92.62	17.46	73	25.4	78.88
2007	3	1	5	26.04	92.56	17.42	73.81	25.39	78.88
2007	3	1	6	26.25	91.25	17.88	72.31	25.38	78.94
2007	3	1	7	26.9	87	19.65	64.44	25.55	78.31
2007	3	1	8	27.65	81.12	21.24	58.88	25.8	76.75
2007	3	1	9	28.55	75.06	23.09	52.94	26.14	74.31
2007	3	1	10	29.19	72.25	24.68	48.5	26.4	71.94
2007	3	1	11	29.6	70.38	25.77	45.94	26.55	70.38
2007	3	1	12	29.79	69.44	26.39	44.62	26.63	69.75
2007	3	1	13	29.72	69.62	26.65	44	26.65	69.88
2007	3	1	14	29.5	70.38	26.48	44.31	26.63	70.5
2007	3	1	15	29.13	71.75	25.88	45.69	26.61	71.5
2007	3	1	16	28.74	73.19	24.66	49.19	26.57	72.69
2007	3	1	17	28.19	76.06	22.76	56.12	26.51	74
2007	3	1	18	27.63	80.38	20.51	66.38	26.43	75.12
2007	3	1	19	27.37	83.19	19.17	74.25	26.38	75.94
2007	3	1	20	27.23	84.88	18.59	78	26.37	76.25
2007	3	1	21	27.08	86.31	18.26	80.12	26.33	76.56
2007	3	1	22	26.94	87.56	17.87	82.44	26.29	76.75
2007	3	1	23	26.79	88.69	17.67	82.81	26.2	77.31
2007	3	2	0	26.64	89.62	17.53	82.5	26.06	78.12
2007	3	2	1	26.51	90.31	17.42	82.44	25.94	78.88
2007	3	2	2	26.38	90.88	17.34	81.94	25.84	79.19
2007	3	2	3	26.25	91.5	17.51	80.69	25.8	78.94
2007	3	2	4	26.14	91.94	17.64	79.75	25.78	78.56
2007	3	2	5	26.08	92.06	17.72	78.56	25.83	77.94
2007	3	2	6	26.28	90.94	18.62	73	25.92	77
2007	3	2	7	26.94	86.38	20.55	62.94	26.08	75.88
2007	3	2	8	28	77.81	22.34	55	26.19	75.25
2007	3	2	9	29.11	71.94	23.62	50.62	26.28	74.75
2007	3	2	10	29.83	68.25	24.58	48.44	26.39	74.31
2007	3	2	11	30.26	65.88	25.46	47.38	26.48	74
2007	3	2	12	30.61	64.25	25.65	48.38	26.54	73.75
2007	3	2	13	30.78	63.75	25.33	50.25	26.65	73.44
2007	3	2	14	30.65	64.69	24.87	51.69	26.73	73.25
2007	3	2	15	30.32	66.5	24.3	52.69	26.8	73.31
2007	3	2	16	29.74	69.31	23.13	55.94	26.79	73.75
2007	3	2	17	28.94	73.38	21.49	62.12	26.71	74.56
2007	3	2	18	28.08	78.69	20.02	69.5	26.55	75.44
2007	3	2	19	27.69	81.75	19.35	73.5	26.44	75.75
2007	3	2	20	27.51	83.25	19.24	74	26.34	75.81
2007	3	2	21	27.37	84.38	19.22	72.88	26.21	75.94
2007	3	2	22	27.19	85.44	19.08	71.56	26.12	76
2007	3	2	23	27	86.69	18.89	70.75	26.06	75.88
2007	3	3	0	26.78	87.88	18.73	70.5	26	75.56
2007	3	3	1	26.57	89.19	18.55	70.88	25.93	75.38
2007	3	3	2	26.39	90.25	18.41	71.31	25.88	74.94
2007	3	3	3	26.22	91.5	18.12	73.06	25.86	74.06
2007	3	3	4	26.03	92.94	17.84	74.81	25.87	73
2007	3	3	5	25.88	94.12	17.76	75.12	25.9	71.88
2007	3	3	6	26.16	92.94	18.83	69.75	25.96	71.06
2007	3	3	7	27.22	86.44	22.15	55.94	26.07	69.94
2007	3	3	8	28.28	79.19	24.46	49.88	26.24	68.5
2007	3	3	9	29.35	73.31	25.62	48.38	26.44	66.88
2007	3	3	10	30.24	67.81	26.01	49.25	26.65	65.19
2007	3	3	11	30.79	64.94	25.57	51.88	26.78	65
2007	3	3	12	31.01	64.12	25.31	52.62	26.82	65.94
2007	3	3	13	30.91	65.06	25.36	51.12	26.8	67.25
2007	3	3	14	30.48	67.62	25.17	50.25	26.73	69
2007	3	3	15	29.86	70.88	24.37	52.06	26.64	71.06
2007	3	3	16	29.12	74.81	23.23	55.88	26.48	73.62
2007	3	3	17	28.33	79.56	21.79	61.88	26.31	75.75
2007	3	3	18	27.67	84.38	20.46	68.94	26.18	77
2007	3	3	19	27.42	86.88	19.98	71.31	26.18	77.5
2007	3	3	20	27.33	87.94	20.01	69.25	26.19	77.75
2007	3	3	21	27.28	88.5	19.94	66.94	26.19	77.69
2007	3	3	22	27.23	88.94	19.69	65.5	26.2	77.31
2007	3	3	23	27.18	89.19	19.44	64.75	26.14	77.06
2007	3	4	0	27.08	89.56	19.19	65.06	26.06	77.12
2007	3	4	1	27.01	89.88	18.8	67.19	26	77.19
2007	3	4	2	26.97	90	18.23	71.06	25.94	77.31
2007	3	4	3	26.9	90.25	17.75	74.69	25.85	77.62
2007	3	4	4	26.83	90.5	17.52	76.56	25.76	78.12
2007	3	4	5	26.76	90.88	17.5	77	25.89	77.12
2007	3	4	6	26.88	90.12	18.37	73.25	26.06	75.69
2007	3	4	7	27.5	85.88	21.49	59.12	26.1	74.94
2007	3	4	8	28.19	80.19	23.75	51.88	26.17	73.88
2007	3	4	9	28.84	74.69	24.81	50.38	26.33	72.38
2007	3	4	10	29.4	70.88	25.51	49.56	26.48	71.31
2007	3	4	11	29.83	68	25.46	50.88	26.58	70.94
2007	3	4	12	29.94	67.25	24.95	52.94	26.6	71.25
2007	3	4	13	29.88	67.81	24.41	54.5	26.56	71.75
2007	3	4	14	29.73	68.88	23.87	55.62	26.46	72.44
2007	3	4	15	29.48	70.31	23.08	57.69	26.37	73.25
2007	3	4	16	29.16	72	22.04	61.75	26.27	74.06
2007	3	4	17	28.65	75.56	20.87	67.31	26.21	74.44
2007	3	4	18	28.13	80.25	19.91	72.5	26.13	74.56
2007	3	4	19	27.88	83.19	19.42	75.75	26.1	74.5
2007	3	4	20	27.74	84.62	19.03	78.38	26.08	74.38
2007	3	4	21	27.6	85.81	18.65	81	26.03	74.38
2007	3	4	22	27.44	87	18.37	82.88	25.94	74.38
2007	3	4	23	27.29	88.06	18.01	84.38	25.83	74.94
2007	3	5	0	27.14	89	17.64	85.56	25.72	75.75
2007	3	5	1	27.01	89.81	17.48	85.44	25.59	76.81
2007	3	5	2	26.91	90.5	17.4	85.25	25.46	77.94
2007	3	5	3	26.83	90.94	17.17	85.69	25.33	79.12
2007	3	5	4	26.76	91.25	17.06	85	25.23	80.06
2007	3	5	5	26.69	91.62	17.06	83.56	25.19	80.69
2007	3	5	6	26.91	90.25	17.9	78.19	25.3	80.75
2007	3	5	7	27.72	84.69	20.62	65	25.49	80.25
2007	3	5	8	28.55	78.12	22.81	56.44	25.69	79.12
2007	3	5	9	29.46	72.06	24.44	51.56	25.87	77.69
2007	3	5	10	30.3	68.5	25.37	49.75	26.02	76.06
2007	3	5	11	31.01	64.69	25.54	49.94	26.15	74.69
2007	3	5	12	31.58	61.69	25.35	50	26.3	73.69
2007	3	5	13	31.79	60.88	25.23	49.56	26.4	73.19
2007	3	5	14	31.63	61.94	24.81	50.31	26.45	73
2007	3	5	15	31.15	64.38	23.94	52.75	26.5	72.88
2007	3	5	16	30.43	67.56	22.67	57.38	26.53	72.94
2007	3	5	17	29.4	72.81	21.25	63.69	26.55	73.19
2007	3	5	18	28.53	78.31	19.89	70.75	26.53	73.62
2007	3	5	19	28.19	80.69	18.99	76.25	26.48	74.12
2007	3	5	20	28.05	81.44	18.43	80.19	26.42	74.56
2007	3	5	21	27.97	82	18.07	83.12	26.37	74.69
2007	3	5	22	27.86	82.94	17.89	84.88	26.33	74.31
2007	3	5	23	27.68	84.12	17.82	85.81	26.28	73.94
2007	3	6	0	27.48	85.44	17.69	86.88	26.23	73.38
2007	3	6	1	27.3	86.56	17.5	88.31	26.21	72.25
2007	3	6	2	27.13	87.56	17.37	89	26.2	70.81
2007	3	6	3	26.94	88.62	17.2	89.62	26.21	69.25
2007	3	6	4	26.76	89.62	17.12	89.69	26.24	68
2007	3	6	5	26.63	90.25	17.01	90	26.35	66.88
2007	3	6	6	26.83	89.19	17.62	86.25	26.54	65.62
2007	3	6	7	27.58	84.5	19.78	73.81	26.83	64.25
2007	3	6	8	28.48	78.31	21.93	64.12	27.01	63.25
2007	3	6	9	29.49	71.75	23.46	58.62	27.2	62.44
2007	3	6	10	30.49	66.44	24.11	56.94	27.34	61.81
2007	3	6	11	31.44	60.31	24.33	56.38	27.41	61.19
2007	3	6	12	32.25	54.12	24.43	55.75	27.44	60.94
2007	3	6	13	32.51	53.12	24.04	56.62	27.43	61.19
2007	3	6	14	32.3	55.38	23.33	58.69	27.37	62.06
2007	3	6	15	31.76	58.94	22.08	63.25	27.27	63.56
2007	3	6	16	30.94	64.38	20.74	68.94	27.12	65.62
2007	3	6	17	29.91	71.5	19.52	75.06	26.95	68.06
2007	3	6	18	29.03	78.31	18.46	81.12	26.77	70.5
2007	3	6	19	28.54	82.62	17.92	84.75	26.65	72.31
2007	3	6	20	28.23	85.12	17.65	86.62	26.56	73.81
2007	3	6	21	28.08	86.5	17.58	87.44	26.43	75.25
2007	3	6	22	27.96	87.12	17.55	87.88	26.28	76.75
2007	3	6	23	27.9	86.62	17.56	88.06	26.13	77.94
2007	3	7	0	27.86	85.62	17.42	88.94	25.99	78.62
2007	3	7	1	27.76	85.12	17.11	90.31	25.86	79
2007	3	7	2	27.65	84.62	16.93	90.44	25.78	79
2007	3	7	3	27.55	84.62	16.79	90.31	25.75	78.44
2007	3	7	4	27.48	84.69	16.71	89.56	25.73	77.5
2007	3	7	5	27.48	84.12	16.71	88.25	25.76	76.62
2007	3	7	6	27.55	83.62	17.54	83	25.85	76.19
2007	3	7	7	27.9	81.62	20.05	69.38	26.02	75.38
2007	3	7	8	28.44	78.06	22.34	59.88	26.19	74.62
2007	3	7	9	29.07	74.19	23.92	55.38	26.37	73.56
2007	3	7	10	29.58	71.75	24.6	54.31	26.56	72.31
2007	3	7	11	30.27	64.06	24.54	55.19	26.72	71
2007	3	7	12	30.86	56.44	24.59	54.88	26.79	70.12
2007	3	7	13	31.17	52.81	24.77	53.69	26.84	69.62
2007	3	7	14	31.3	50.31	24.61	53.88	26.87	69.5
2007	3	7	15	31.23	48.69	23.65	57.19	26.87	69.56
2007	3	7	16	30.88	49.62	22.27	62.62	26.83	70
2007	3	7	17	29.84	59.56	20.73	70	26.74	70.75
2007	3	7	18	28.94	63.5	19.5	77.31	26.64	71.5
2007	3	7	19	28.5	67.06	18.87	81.94	26.56	72.38
2007	3	7	20	28.19	71.56	18.48	85.12	26.46	73.31
2007	3	7	21	27.99	73.88	18.26	87.06	26.35	74
2007	3	7	22	27.8	75.25	18.05	88.69	26.26	74.19
2007	3	7	23	27.56	77	17.87	89.62	26.15	74.44
2007	3	8	0	27.32	78.88	17.65	90.5	26.03	74.88
2007	3	8	1	27.02	80.81	17.52	90.62	25.94	75.12
2007	3	8	2	26.69	82.38	17.44	90.5	25.87	75.25
2007	3	8	3	26.39	83.94	17.26	90.94	25.84	75.12
2007	3	8	4	26.11	85.62	17.11	91.25	25.89	74.62
2007	3	8	5	25.86	87.31	17	91.19	25.9	73.81
2007	3	8	6	25.94	87.62	17.69	86.56	25.97	72.75
2007	3	8	7	26.69	84.06	20.12	71.81	26.12	71.38
2007	3	8	8	28.16	74.69	22.01	63.31	26.26	70.25
2007	3	8	9	29.46	66.81	23.14	59.94	26.37	69.38
2007	3	8	10	30.4	62.62	23.76	58.88	26.51	68.44
2007	3	8	11	31.19	58.56	23.74	59.44	26.62	67.81
2007	3	8	12	31.77	55.12	23.63	59.88	26.66	67.88
2007	3	8	13	32.05	54.25	23.66	59.69	26.68	68.25
2007	3	8	14	31.94	55.62	23.3	61.06	26.63	69
2007	3	8	15	31.47	58.69	22.36	64.88	26.57	70.06
2007	3	8	16	30.63	63.62	20.99	70.81	26.45	71.56
2007	3	8	17	29.46	71.31	19.77	76.81	26.3	73.25
2007	3	8	18	28.49	79.12	19.02	80.94	26.18	74.69
2007	3	8	19	28.12	82.62	18.8	82.19	26.13	75.56
2007	3	8	20	27.98	83.88	18.77	82	26.11	76.12
2007	3	8	21	27.88	84.81	18.74	81.44	26.05	76.69
2007	3	8	22	27.74	86	18.68	80.69	25.96	77.38
2007	3	8	23	27.58	87.06	18.59	80	25.87	77.94
2007	3	9	0	27.42	87.88	18.44	79.31	25.8	78.19
2007	3	9	1	27.27	88.69	18.26	78.56	25.66	78.88
2007	3	9	2	27.15	89.12	17.94	78.81	25.58	79.25
2007	3	9	3	27.03	89.75	17.62	79.31	25.55	79.12
2007	3	9	4	26.94	90.12	17.36	79.56	25.56	78.62
2007	3	9	5	26.88	90.12	17.23	78.62	25.57	78.12
2007	3	9	6	27.03	89.12	18.63	71.94	25.63	77.62
2007	3	9	7	27.52	86.25	21.44	60.31	25.8	76.69
2007	3	9	8	28.19	80.94	23.89	52.56	25.98	75.69
2007	3	9	9	28.76	76.25	25.46	48.56	26.19	74.69
2007	3	9	10	29.15	73.56	26.44	46.56	26.41	73.38
2007	3	9	11	29.44	72.31	26.94	45.62	26.57	72.38
2007	3	9	12	29.65	71.56	26.96	45.75	26.67	71.69
2007	3	9	13	29.75	70.94	26.72	46.19	26.73	71.06
2007	3	9	14	29.76	70.62	26.08	47.5	26.76	70.69
2007	3	9	15	29.55	71.19	25.03	50	26.76	70.56
2007	3	9	16	29.15	72.81	23.5	54.62	26.7	70.88
2007	3	9	17	28.52	76.25	21.59	62.06	26.58	72
2007	3	9	18	27.9	80.5	19.66	71.5	26.42	73.56
2007	3	9	19	27.65	82.75	18.75	76.81	26.33	74.38
2007	3	9	20	27.51	84	18.48	78.19	26.28	74.88
2007	3	9	21	27.42	84.69	18.12	80	26.22	75.25
2007	3	9	22	27.33	85.19	17.71	82.12	26.15	75.5
2007	3	9	23	27.23	85.69	17.37	83.44	26.05	75.62
2007	3	10	0	27.14	86.06	17.25	82.81	25.94	75.62
2007	3	10	1	27.03	86.44	17.26	81.38	25.84	75.56
2007	3	10	2	26.94	86.75	17.25	80.31	25.75	75.56
2007	3	10	3	26.84	87.38	17.15	79.88	25.69	75.62
2007	3	10	4	26.74	88.31	16.98	79.94	25.61	76
2007	3	10	5	26.69	88.88	16.83	80.25	25.55	76.69
2007	3	10	6	26.86	88.38	17.26	78	25.56	77.12
2007	3	10	7	27.4	85.81	19.3	69.12	25.63	77.38
2007	3	10	8	28.05	81.5	21.36	61.81	25.72	77.38
2007	3	10	9	28.62	77.88	23.02	56.56	25.86	76.81
2007	3	10	10	29.08	75.12	24.32	53.31	26.02	75.56
2007	3	10	11	29.44	72.94	25.1	51.5	26.21	73.88
2007	3	10	12	29.64	71.69	25.15	51.5	26.38	72.38
2007	3	10	13	29.67	71.25	24.8	52.69	26.51	71.38
2007	3	10	14	29.51	71.62	23.99	55.31	26.59	70.75
2007	3	10	15	29.24	72.69	22.7	59.69	26.63	70.44
2007	3	10	16	28.9	74.62	21.19	65.75	26.62	70.62
2007	3	10	17	28.39	78.19	19.76	72	26.56	71.31
2007	3	10	18	27.87	82.44	18.73	76.75	26.45	72.25
2007	3	10	19	27.66	84.56	18.3	78.56	26.4	72.75
2007	3	10	20	27.53	86.12	18.05	79.44	26.39	72.44
2007	3	10	21	27.42	87.38	17.8	80.38	26.38	71.69
2007	3	10	22	27.31	88.19	17.42	81.69	26.37	70.81
2007	3	10	23	27.19	88.94	17.33	81.5	26.32	70.19
2007	3	11	0	27.08	89.5	17.15	81.94	26.26	69.62
2007	3	11	1	26.96	90.06	17.03	82	26.19	69.06
2007	3	11	2	26.87	90.44	17.02	81.12	26.11	68.81
2007	3	11	3	26.77	90.94	16.9	80.5	26.11	68.25
2007	3	11	4	26.68	91.44	16.91	79	26.11	67.75
2007	3	11	5	26.61	91.75	16.93	77.5	26.13	67.31
2007	3	11	6	26.7	91.31	17.85	72.44	26.19	66.88
2007	3	11	7	27.08	89.44	20.33	63.62	26.4	65.88
2007	3	11	8	27.67	85.75	22.13	58.5	26.58	65.19
2007	3	11	9	28.4	80.81	23.28	56.12	26.76	64.5
2007	3	11	10	29.19	75.75	24.15	54.12	26.89	64.25
2007	3	11	11	29.75	73	24.4	53.62	27	63.81
2007	3	11	12	30.15	69.5	24.66	52.5	27.05	63.62
2007	3	11	13	30.32	67.75	24.71	52	27.02	64.12
2007	3	11	14	30.31	67.31	24.36	52.81	26.93	65.25
2007	3	11	15	30.09	68.94	23.54	55.31	26.76	66.56
2007	3	11	16	29.7	72.12	22.19	60	26.6	67.69
2007	3	11	17	29.01	78.62	20.58	66.62	26.43	68.94
2007	3	11	18	28.3	83.69	19.14	73.31	26.26	70.31
2007	3	11	19	27.95	86.62	18.4	77.06	26.17	71.31
2007	3	11	20	27.71	89.44	18.11	77.94	26.11	72.12
2007	3	11	21	27.57	91.12	18.04	76.25	26.01	72.94
2007	3	11	22	27.47	91.94	17.92	74.69	25.93	73.62
2007	3	11	23	27.34	92.62	17.59	74.94	25.83	74.19
2007	3	12	0	27.26	92.81	17.35	74.88	25.74	74.5
2007	3	12	1	27.15	93.25	17.19	74.56	25.64	74.56
2007	3	12	2	27.07	93.75	17.05	74.19	25.57	74.44
2007	3	12	3	27.07	93.69	17.09	72.88	25.52	74.19
2007	3	12	4	27.13	92.81	17.27	71.19	25.51	74.12
2007	3	12	5	27.15	91.06	17.41	69.75	25.52	74.19
2007	3	12	6	27.21	87.94	17.81	69.69	25.58	74.19
2007	3	12	7	27.51	82.88	19.55	63.38	25.74	74.12
2007	3	12	8	28.04	75	21.35	57.75	25.87	74.31
2007	3	12	9	28.91	66.94	22.98	52.75	25.98	74.62
2007	3	12	10	29.76	62.38	24.54	48.81	26.09	75.06
2007	3	12	11	30.44	58.56	25.7	46.38	26.16	75.62
2007	3	12	12	30.87	55.31	26.32	45.31	26.2	76
2007	3	12	13	31.03	55.25	26.27	45.88	26.19	76.06
2007	3	12	14	30.94	57.69	25.67	47.62	26.19	75.94
2007	3	12	15	30.55	61.44	24.65	50.75	26.2	76.06
2007	3	12	16	30	65.44	23.23	55.44	26.18	76.69
2007	3	12	17	29.12	71.75	21.33	63	26.11	77.56
2007	3	12	18	28.24	78.44	19.54	71.81	26.07	78.12
2007	3	12	19	27.9	81.81	18.86	75.69	26.07	78.31
2007	3	12	20	27.73	84.06	18.83	75.75	26.09	78.31
2007	3	12	21	27.61	85.31	18.64	75.75	26.1	78.06
2007	3	12	22	27.49	86	18.42	74.94	26.14	77.25
2007	3	12	23	27.37	86.62	18.19	74.25	26.15	76.62
2007	3	13	0	27.23	87.12	17.85	73.88	26.11	76.62
2007	3	13	1	27.08	87.75	17.73	72.06	26.08	76.5
2007	3	13	2	26.95	88.31	17.75	70.31	26.05	76.31
2007	3	13	3	26.85	88.75	17.79	68.44	26.01	76.31
2007	3	13	4	26.76	89.06	17.73	67.38	25.99	76.31
2007	3	13	5	26.74	89	17.3	69.25	25.94	76.75
2007	3	13	6	26.91	88.25	17.67	68.88	25.92	77.19
2007	3	13	7	27.36	85.81	20.15	59.25	25.97	77.06
2007	3	13	8	27.93	81.88	22.32	53.19	26.04	76.62
2007	3	13	9	28.5	78	23.67	51	26.14	75.94
2007	3	13	10	29.01	74.81	24.51	50.25	26.2	75.19
2007	3	13	11	29.45	72.44	24.98	50.19	26.3	74.06
2007	3	13	12	29.79	71.69	25.15	50.25	26.4	72.94
2007	3	13	13	30.06	70.25	25.05	50.44	26.44	72.06
2007	3	13	14	30.28	68.44	24.62	50.81	26.44	71.56
2007	3	13	15	30.28	67.62	23.7	52.81	26.4	71.81
2007	3	13	16	29.94	69	22.44	56.56	26.34	72.62
2007	3	13	17	29.28	72.94	20.84	62.75	26.27	74
2007	3	13	18	28.4	77.44	19.33	70.31	26.19	75.75
2007	3	13	19	27.98	80.38	18.61	74.5	26.15	77.06
2007	3	13	20	27.76	82.06	18.33	75.81	26.11	78.38
2007	3	13	21	27.57	83.56	18.01	77.5	26.02	79.88
2007	3	13	22	27.37	85.25	17.62	79.56	25.93	81.06
2007	3	13	23	27.19	86.69	17.26	81.44	25.76	82.31
2007	3	14	0	27.01	87.81	17.01	82.38	25.58	83.44
2007	3	14	1	26.87	88.81	16.85	82.56	25.41	84.31
2007	3	14	2	26.73	89.69	16.69	82.5	25.35	84.69
2007	3	14	3	26.61	90.44	16.46	83.12	25.37	84.31
2007	3	14	4	26.51	91.19	16.07	85.06	25.43	83.44
2007	3	14	5	26.44	91.75	15.73	86.88	25.44	82.62
2007	3	14	6	26.68	90.88	16.17	84.38	25.45	82.12
2007	3	14	7	27.31	87.56	18.51	71.94	25.51	81.81
2007	3	14	8	28.05	82.62	20.86	61.81	25.61	81.12
2007	3	14	9	28.73	78.31	22.6	55.88	25.69	80.5
2007	3	14	10	29.19	75.69	23.63	52.81	25.72	79.88
2007	3	14	11	29.44	74.5	23.88	51.5	25.76	78.94
2007	3	14	12	29.48	74.06	24.06	48.94	25.69	78.88
2007	3	14	13	29.49	73.75	24.19	46.94	25.59	79.31
2007	3	14	14	29.44	73.56	23.99	46.81	25.52	80
2007	3	14	15	29.23	74.19	23.23	48.94	25.48	80.69
2007	3	14	16	28.82	76.5	22.07	53.06	25.42	81.62
2007	3	14	17	28.23	80.94	20.51	59.75	25.4	82.31
2007	3	14	18	27.79	84.69	18.78	69.06	25.37	82.75
2007	3	14	19	27.62	86.44	17.83	75.38	25.44	82.56
2007	3	14	20	27.51	87.62	17.43	78.06	25.47	82.75
2007	3	14	21	27.43	88.5	17	80.81	25.48	82.75
2007	3	14	22	27.32	89.25	16.55	84	25.47	82.75
2007	3	14	23	27.22	89.75	16.4	85.75	25.45	82.81
2007	3	15	0	27.14	90.06	16.4	85.94	25.45	82.88
2007	3	15	1	27.08	90.25	16.39	86.44	25.41	83.12
2007	3	15	2	27.01	90.25	16.2	88.62	25.4	83.19
2007	3	15	3	26.94	90.5	15.94	91.31	25.44	83.12
2007	3	15	4	26.87	90.69	15.71	93.88	25.47	83.19
2007	3	15	5	26.8	90.81	15.65	95.38	25.47	83.19
2007	3	15	6	26.92	90.38	16.37	91.88	25.46	83.12
2007	3	15	7	27.32	88.38	18.69	74.75	25.49	82.88
2007	3	15	8	27.75	85.38	20.9	62.94	25.59	82.12
2007	3	15	9	28.25	81.19	22.68	56.75	25.72	81.06
2007	3	15	10	28.65	78.19	23.97	52.62	25.85	79.81
2007	3	15	11	29.01	76.06	24.58	50.69	25.94	79
2007	3	15	12	29.28	75	24.32	51.25	25.94	79
2007	3	15	13	29.36	74.88	23.7	53.06	25.93	79.38
2007	3	15	14	29.32	74.94	22.94	55.38	25.89	80
2007	3	15	15	29.17	75.38	22	58.56	25.86	80.56
2007	3	15	16	28.82	77.12	20.81	63.31	25.86	81.19
2007	3	15	17	28.24	81.12	19.4	70	25.86	81.88
2007	3	15	18	27.73	85.06	18.21	76.69	25.9	82.12
2007	3	15	19	27.56	86.56	17.67	80.44	25.99	81.88
2007	3	15	20	27.48	87.25	17.48	82.06	26.06	81.38
2007	3	15	21	27.44	87.5	17.21	83.94	26.05	81.31
2007	3	15	22	27.4	87.56	16.8	87	26.01	81.06
2007	3	15	23	27.35	87.69	16.49	89.25	25.91	81
2007	3	16	0	27.26	88	16.21	90.81	25.82	81.06
2007	3	16	1	27.21	88.19	16.12	91	25.73	81.31
2007	3	16	2	27.14	88.44	16.19	90.62	25.66	81.5
2007	3	16	3	27.05	89.06	16.22	90.38	25.65	81.38
2007	3	16	4	26.91	90.06	16.3	89.56	25.7	80.81
2007	3	16	5	26.87	90.25	16.35	88.5	25.75	80.38
2007	3	16	6	26.96	89.25	16.62	86.31	25.82	79.88
2007	3	16	7	27.17	88.19	17.85	80.19	25.94	79.25
2007	3	16	8	27.53	85.69	19.29	72.19	26.03	78.94
2007	3	16	9	28.05	81.25	20.34	68.5	26.14	78.38
2007	3	16	10	28.52	77.5	21.3	65.31	26.25	77.62
2007	3	16	11	28.91	74.94	22.19	62	26.39	76.62
2007	3	16	12	29.22	73	23.14	58.06	26.55	75.5
2007	3	16	13	29.34	72.19	23.91	54.81	26.67	74.5
2007	3	16	14	29.3	72.44	24.13	53.38	26.79	73.69
2007	3	16	15	29.19	73.06	23.58	54.62	26.83	73.5
2007	3	16	16	28.95	74.38	22.35	58.75	26.87	73.75
2007	3	16	17	28.44	77.75	20.66	65.38	26.8	74.81
2007	3	16	18	27.79	82.12	18.98	73.69	26.65	76.56
2007	3	16	19	27.46	84.5	18.17	78.25	26.47	78.38
2007	3	16	20	27.24	86.12	17.48	81.88	26.26	80.12
2007	3	16	21	27.12	87	17.04	83.88	26.09	81.44
2007	3	16	22	27.01	87.69	16.8	84.5	26.02	81.81
2007	3	16	23	26.94	87.81	16.75	84.12	26.03	81.44
2007	3	17	0	26.87	87.56	16.94	82.38	26.08	80.38
2007	3	17	1	26.76	87.81	17.05	80.62	26.13	79.25
2007	3	17	2	26.65	88.12	17.25	78.25	26.19	77.81
2007	3	17	3	26.53	88.44	17.4	76.62	26.25	76.06
2007	3	17	4	26.41	88.88	17.31	76.44	26.29	74.5
2007	3	17	5	26.32	89.38	17.33	75.94	26.3	73.62
2007	3	17	6	26.39	89.06	17.49	75.62	26.32	73.25
2007	3	17	7	26.81	86.62	19.04	69.38	26.45	72.5
2007	3	17	8	27.41	82.62	21.4	59.06	26.57	72
2007	3	17	9	28.01	78.75	23.33	52.06	26.68	71.94
2007	3	17	10	28.6	75.56	24.64	48.38	26.79	72
2007	3	17	11	29.05	73.25	25.63	45.56	26.89	71.94
2007	3	17	12	29.26	72.25	26.31	43.44	27.01	71.69
2007	3	17	13	29.19	72.56	26.55	42.25	27.09	71.56
2007	3	17	14	29.05	73.31	26.13	42.88	27.12	71.62
2007	3	17	15	28.78	74.94	25.12	45.44	27.13	71.88
2007	3	17	16	28.46	77.12	23.41	51.12	27.09	72.38
2007	3	17	17	28.01	80.25	21.3	59.94	26.99	73
2007	3	17	18	27.59	83.56	19.27	70.56	26.87	73.5
2007	3	17	19	27.43	85.25	18.19	77.31	26.8	73.62
2007	3	17	20	27.34	86.19	17.64	80.44	26.75	73.38
2007	3	17	21	27.26	86.88	17	83.94	26.69	73.19
2007	3	17	22	27.15	87.5	16.58	86.25	26.55	73.88
2007	3	17	23	27.05	88.12	16.29	87.75	26.37	75.25
2007	3	18	0	26.92	88.75	16.15	88.38	26.22	76.44
2007	3	18	1	26.8	89.5	16.05	88.5	26.08	77.19
2007	3	18	2	26.7	90.06	15.9	88.69	25.98	77.62
2007	3	18	3	26.62	90.69	15.77	88.88	25.88	78.19
2007	3	18	4	26.56	91.12	15.8	88.06	25.82	78.75
2007	3	18	5	26.55	91.44	15.92	86.44	25.77	79
2007	3	18	6	26.71	90.94	16.79	80.81	25.8	78.75
2007	3	18	7	27.18	88.56	19.66	66	25.94	77.75
2007	3	18	8	27.73	84.81	21.97	56.44	26.12	76.44
2007	3	18	9	28.33	80.12	23.8	50.38	26.31	74.94
2007	3	18	10	28.87	76.5	25.1	45	26.48	73.44
2007	3	18	11	29.27	74.12	25.98	39.5	26.63	71.81
2007	3	18	12	29.48	73	25.99	37.94	26.77	70.5
2007	3	18	13	29.5	72.94	25.76	37.62	26.85	69.75
2007	3	18	14	29.4	73.5	25.38	38.12	26.86	69.62
2007	3	18	15	29.19	74.44	24.73	39.69	26.83	69.81
2007	3	18	16	28.82	76.31	23.49	43.5	26.78	70.31
2007	3	18	17	28.26	80	21.67	50.5	26.69	71.38
2007	3	18	18	27.7	84.25	19.3	62.25	26.61	72.69
2007	3	18	19	27.46	86.31	17.99	70.56	26.55	74
2007	3	18	20	27.34	87.38	17.37	75.06	26.48	75.25
2007	3	18	21	27.24	88.19	17.05	77.31	26.36	76.81
2007	3	18	22	27.12	89.06	16.84	78.69	26.22	78.19
2007	3	18	23	26.98	89.88	16.7	79.69	26.14	79.12
2007	3	19	0	26.84	90.62	16.61	80.62	26.1	79.62
2007	3	19	1	26.72	91.25	16.49	82.06	26.03	80.12
2007	3	19	2	26.62	91.62	16.3	83.88	25.97	80
2007	3	19	3	26.55	91.81	16.27	84.19	26	79
2007	3	19	4	26.49	91.88	16.26	84.12	26.05	77.88
2007	3	19	5	26.45	91.81	16.26	83.94	26.03	77.12
2007	3	19	6	26.61	90.94	16.89	80.69	26.05	76.31
2007	3	19	7	27.11	88.06	19.74	66.81	26.13	75.12
2007	3	19	8	27.85	83.19	22.4	56.19	26.23	74.19
2007	3	19	9	28.58	78.31	24.02	51.44	26.37	73.19
2007	3	19	10	28.98	75.69	24.81	50	26.52	71.94
2007	3	19	11	29.23	74.5	25.02	49.5	26.67	70.44
2007	3	19	12	29.46	73.56	24.69	49.81	26.77	69.44
2007	3	19	13	29.6	72.88	24.41	49.56	26.82	69.12
2007	3	19	14	29.57	72.88	24.1	49.56	26.82	69.31
2007	3	19	15	29.37	73.81	23.58	50.56	26.8	69.88
2007	3	19	16	29.05	75.62	22.53	53.81	26.74	70.69
2007	3	19	17	28.48	79.5	20.95	59.94	26.62	71.94
2007	3	19	18	27.87	84.5	19.24	68.44	26.53	73
2007	3	19	19	27.65	86.94	18.23	74.62	26.48	73.75
2007	3	19	20	27.55	88.19	17.69	78.31	26.44	74.19
2007	3	19	21	27.5	88.62	17.4	80.44	26.38	74.62
2007	3	19	22	27.4	88.94	17.25	81.56	26.3	74.81
2007	3	19	23	27.29	89.19	17.15	82.38	26.23	74.81
2007	3	20	0	27.15	89.38	17.03	83.12	26.18	74.75
2007	3	20	1	27.04	89.19	16.81	84.19	26.09	74.94
2007	3	20	2	26.93	89.12	16.76	84.19	26.03	75.38
2007	3	20	3	26.81	89.12	16.7	84.25	25.96	75.75
2007	3	20	4	26.71	89.19	16.65	84.25	25.88	76.19
2007	3	20	5	26.59	89.44	16.69	83.62	25.83	76.25
2007	3	20	6	26.73	88.56	17.67	78.06	25.89	75.94
2007	3	20	7	27.38	84.56	20.74	63.38	26.08	75.31
2007	3	20	8	28.24	78.94	23.1	53.75	26.25	74.62
2007	3	20	9	29.08	74.12	24.94	47.94	26.33	74.12
2007	3	20	10	29.84	70.31	26.27	44.38	26.33	73.94
2007	3	20	11	30.44	68	27.29	41.25	26.32	73.56
2007	3	20	12	30.78	66.94	27.7	40	26.4	72.88
2007	3	20	13	30.93	66.38	27.56	40.31	26.51	72.06
2007	3	20	14	30.84	66.81	27.26	40.88	26.59	71.69
2007	3	20	15	30.43	68.5	26.3	43.19	26.63	71.88
2007	3	20	16	29.82	71.38	24.7	47.75	26.65	72.38
2007	3	20	17	28.97	76.5	22.44	55.56	26.59	73.31
2007	3	20	18	28.22	81.94	20.15	65.81	26.44	74.75
2007	3	20	19	27.96	84.19	18.9	73.06	26.28	75.94
2007	3	20	20	27.88	84.94	18.24	76.62	26.12	77.19
2007	3	20	21	27.84	85.31	17.92	77.12	26.01	78.44
2007	3	20	22	27.8	85.62	17.56	77.19	25.93	79.56
2007	3	20	23	27.69	86.38	17.2	77.5	25.87	80.38
2007	3	21	0	27.58	87	17.05	76.81	25.79	80.62
2007	3	21	1	27.48	87.5	17	76.12	25.76	80.38
2007	3	21	2	27.35	88.06	16.83	76.31	25.76	79.81
2007	3	21	3	27.23	88.5	16.66	76.5	25.8	79.12
2007	3	21	4	27.12	88.69	16.52	76.38	25.81	78.62
2007	3	21	5	27.04	88.81	16.38	75.75	25.81	77.94
2007	3	21	6	27.21	87.62	17.51	71.31	25.83	77.19
2007	3	21	7	27.84	83.88	21.22	55.38	25.94	76.31
2007	3	21	8	28.64	78.62	24.15	45.88	26.12	75.38
2007	3	21	9	29.3	74.62	25.92	41.81	26.27	74.62
2007	3	21	10	29.78	72	26.92	40.5	26.39	74.06
2007	3	21	11	30.19	70.19	27.26	40.81	26.48	73.44
2007	3	21	12	30.4	69.44	27.31	41.56	26.56	72.81
2007	3	21	13	30.46	69.06	27.19	42.12	26.61	72.31
2007	3	21	14	30.36	69.31	26.71	43.31	26.64	72.12
2007	3	21	15	30.12	70.06	25.73	45.88	26.62	72.38
2007	3	21	16	29.72	71.81	24.22	50.56	26.55	73
2007	3	21	17	29.11	75.5	22.18	58	26.42	74.06
2007	3	21	18	28.47	80.06	20.05	68	26.27	75.19
2007	3	21	19	28.19	82.31	18.8	75.25	26.16	76
2007	3	21	20	28.01	83.94	17.97	79.94	26.07	76.62
2007	3	21	21	27.86	85.25	17.37	83.38	25.99	77.12
2007	3	21	22	27.74	86.19	16.87	86.19	25.92	77.56
2007	3	21	23	27.58	87.19	16.58	87.31	25.87	78.06
2007	3	22	0	27.43	88.12	16.63	86.25	25.85	78.38
2007	3	22	1	27.26	89.06	16.63	85.69	25.87	78.38
2007	3	22	2	27.12	89.62	16.51	85.81	25.87	78.19
2007	3	22	3	27.01	90.12	16.36	85.88	25.92	77.62
2007	3	22	4	26.93	90.44	16.21	85.94	25.95	77.12
2007	3	22	5	26.83	90.81	16.1	85.62	25.94	76.94
2007	3	22	6	26.97	90.25	16.84	80.81	25.98	76.81
2007	3	22	7	27.37	88.19	19.91	64.88	26.08	76.38
2007	3	22	8	28.01	84	22.48	54.62	26.17	75.81
2007	3	22	9	28.65	79.69	24.23	50	26.25	75.38
2007	3	22	10	29.11	76.81	25.24	48.44	26.32	74.94
2007	3	22	11	29.45	74.75	25.52	48.88	26.44	74.38
2007	3	22	12	29.65	73.56	25.55	49.31	26.58	73.75
2007	3	22	13	29.78	72.94	25.4	49.12	26.69	73.25
2007	3	22	14	29.73	73.12	24.96	49.56	26.75	72.81
2007	3	22	15	29.57	73.75	23.94	52.44	26.77	72.75
2007	3	22	16	29.23	75.75	22.45	58	26.78	72.69
2007	3	22	17	28.64	80.38	20.56	66.44	26.69	73.31
2007	3	22	18	28.11	84.75	18.82	75.75	26.53	74.31
2007	3	22	19	27.9	86.75	17.92	81.25	26.4	75.31
2007	3	22	20	27.72	88.25	17.57	83.31	26.26	76.25
2007	3	22	21	27.56	89.5	17.08	85.62	26.15	76.88
2007	3	22	22	27.39	90.69	16.72	86.88	26.05	77.25
2007	3	22	23	27.21	91.75	16.49	87.12	25.98	77.25
2007	3	23	0	27.06	92.38	16.48	86.12	25.97	76.69
2007	3	23	1	26.95	92.56	16.59	84.69	25.94	76.19
2007	3	23	2	26.88	92.25	16.53	84.56	25.93	75.88
2007	3	23	3	26.81	91.88	16.33	85.56	25.92	75.62
2007	3	23	4	26.75	91.56	16.05	87.06	25.92	75.38
2007	3	23	5	26.69	91.31	15.83	87.5	25.94	75.12
2007	3	23	6	26.8	90.81	16.57	81.88	25.98	75.06
2007	3	23	7	27.15	89.44	19.59	66.12	26.12	74.75
2007	3	23	8	27.61	86.75	22.4	54.56	26.25	74.69
2007	3	23	9	28.15	82.5	24.17	49.44	26.37	74.5
2007	3	23	10	28.69	78.62	25.18	47.06	26.5	74
2007	3	23	11	29.2	75.62	25.61	46.25	26.62	73.19
2007	3	23	12	29.53	73.81	25.58	46.31	26.69	72.5
2007	3	23	13	29.65	73.19	25.48	46.06	26.71	72.25
2007	3	23	14	29.61	73.38	25.04	46.75	26.71	72.19
2007	3	23	15	29.32	75.12	24.11	49.25	26.68	72.56
2007	3	23	16	28.92	78.06	22.78	53.56	26.64	73.06
2007	3	23	17	28.33	82.75	21.11	60	26.61	73.69
2007	3	23	18	27.82	86.94	19.44	67.94	26.53	74.44
2007	3	23	19	27.65	88.81	18.51	73.44	26.49	74.88
2007	3	23	20	27.58	89.44	17.74	77.94	26.44	75.25
2007	3	23	21	27.48	90.06	17.24	80.94	26.35	75.56
2007	3	23	22	27.34	90.69	17	83.25	26.28	75.75
2007	3	23	23	27.18	91.31	16.73	86	26.21	75.69
2007	3	24	0	27.03	91.69	16.4	88.5	26.14	75.44
2007	3	24	1	26.9	91.88	16.15	90.38	26.05	74.94
2007	3	24	2	26.81	91.81	15.94	92.06	25.98	74.44
2007	3	24	3	26.66	91.94	15.69	93.75	25.93	74
2007	3	24	4	26.55	91.94	15.7	93.75	25.87	73.88
2007	3	24	5	26.44	91.94	15.72	93.44	25.83	73.75
2007	3	24	6	26.48	91.5	16.4	89.25	25.87	73.56
2007	3	24	7	26.79	89.56	19.12	71.94	26.04	73
2007	3	24	8	27.3	85.75	22.05	57.81	26.17	72.5
2007	3	24	9	27.98	80.81	23.68	52.94	26.34	71.75
2007	3	24	10	28.53	77	24.67	50.62	26.52	70.88
2007	3	24	11	28.91	74.88	25.01	50	26.73	69.75
2007	3	24	12	29.11	73.81	24.79	50.38	26.92	68.69
2007	3	24	13	29.2	73.25	24.73	49.5	27.04	68.06
2007	3	24	14	29.21	73.31	24.31	49.81	27.1	68
2007	3	24	15	29.01	74.5	23.41	52	27.08	68.75
2007	3	24	16	28.65	76.75	22.09	56.38	26.98	70
2007	3	24	17	28.07	80.75	20.55	62.75	26.81	71.56
2007	3	24	18	27.6	84.12	19.14	70.06	26.6	73.38
2007	3	24	19	27.44	85.38	18.41	74.94	26.42	74.88
2007	3	24	20	27.35	86	18.19	77	26.3	75.88
2007	3	24	21	27.28	86.56	18.09	78.12	26.23	76.38
2007	3	24	22	27.21	87.12	17.62	80.69	26.17	76.56
2007	3	24	23	27.08	87.94	17.45	81.5	26.09	77.12
2007	3	25	0	26.94	88.75	17.39	81.62	26	78
2007	3	25	1	26.75	89.75	17.09	83.19	25.91	78.62
2007	3	25	2	26.59	90.62	16.81	84.19	25.9	78.69
2007	3	25	3	26.47	91.06	16.69	83.62	25.94	78.19
2007	3	25	4	26.42	91.06	16.64	82.94	25.93	77.81
2007	3	25	5	26.38	91.12	16.62	82.69	25.9	77.88
[truncated: 15,546 more rows]
