# Supplementary material for: Latitudinal Clines in Climate and Sleep Patterns Shape Disease Outcomes in Drosophila melanogaster Infected by Metarhizium anisopliae
Source: Ecol Evol. 2025 Feb 28;15(3):e71047. doi: 10.1002/ece3.71047 (PMC11868735; doi:10.1002/ece3.71047)
Supplement: Supplementary file 1 — Appendix S1. [file ECE3-15-e71047-s001.zip › ece371047-sup-0005-Supinfo5.xlsx]

## Sheet: Table A3B-hourly T&RH 2009-2010
6-year hourly Temperature & Relative Humidity				Accra, Ghana		Ica, Peru		Monkey Hill, St. Kitts
YEAR	MO	DY	HR	T	RH	T	RH	T	RH
2009	1	1	0	26.51	91.88	15.22	85	25.73	64.06
2009	1	1	1	26.32	92.69	15.16	85.12	25.69	63.31
2009	1	1	2	26.14	93.31	15	86.25	25.67	62.56
2009	1	1	3	25.97	94.12	14.77	87.62	25.69	61.94
2009	1	1	4	25.82	94.81	14.52	89.12	25.73	61.5
2009	1	1	5	25.7	95.19	14.39	90.06	25.77	60.81
2009	1	1	6	25.87	94.12	15.82	82	25.83	60
2009	1	1	7	26.78	89.25	18.3	68.12	26.01	59.56
2009	1	1	8	27.66	82.62	20.69	57.38	26.23	59.06
2009	1	1	9	28.55	76.38	22.31	51.75	26.25	60.25
2009	1	1	10	29.26	72.81	23.39	48.31	26.19	61.38
2009	1	1	11	29.73	70.25	23.94	46.62	26.17	61.62
2009	1	1	12	29.83	69.5	24.08	45.94	26.14	61.69
2009	1	1	13	29.78	70.19	24.01	45.44	26.08	61.81
2009	1	1	14	29.52	71.62	23.86	44.75	26.05	62.06
2009	1	1	15	29.08	73.75	23.4	45	26.01	62.31
2009	1	1	16	28.44	77.38	22.41	47.69	25.99	62.69
2009	1	1	17	27.71	82.31	21.02	52.88	25.92	63.81
2009	1	1	18	27.19	86.62	19.14	61.62	25.9	64.69
2009	1	1	19	27	88.5	17.69	70.31	25.9	65.12
2009	1	1	20	26.85	89.69	17.11	74.06	25.91	65.06
2009	1	1	21	26.72	90.44	16.98	74.69	25.89	65.06
2009	1	1	22	26.58	91.19	16.83	76.12	25.84	65.25
2009	1	1	23	26.45	91.69	16.37	79.62	25.78	65.56
2009	1	2	0	26.32	92.06	15.99	82.19	25.71	66.12
2009	1	2	1	26.19	92.5	15.8	83.31	25.65	66.69
2009	1	2	2	26.06	92.75	15.74	83.38	25.62	67.25
2009	1	2	3	25.98	92.88	15.71	83.38	25.62	68.19
2009	1	2	4	25.92	92.88	15.63	83.75	25.65	69.5
2009	1	2	5	25.9	92.38	15.53	84.12	25.68	71
2009	1	2	6	25.97	91.25	16.91	76	25.62	73.12
2009	1	2	7	26.39	88	19.55	61.19	25.61	75.19
2009	1	2	8	26.87	83	21.62	52.12	25.55	77
2009	1	2	9	27.39	78.31	23.12	46.31	25.44	78.44
2009	1	2	10	28.09	72.94	23.94	43.56	25.39	79.06
2009	1	2	11	28.83	67.94	24.66	40.81	25.44	78.94
2009	1	2	12	29.31	66.06	25.06	38.94	25.59	78.25
2009	1	2	13	29.47	65.44	24.62	39.69	25.83	77
2009	1	2	14	29.42	65.56	23.69	42.31	26.07	76.19
2009	1	2	15	29.12	66.81	22.39	46.38	26.22	75.94
2009	1	2	16	28.66	69.44	21.13	51	26.31	75.88
2009	1	2	17	27.87	75.31	19.91	56.44	26.28	76.5
2009	1	2	18	27.13	81.75	18.55	63.44	26.23	77.25
2009	1	2	19	26.87	84.62	17.58	69.75	26.21	77.69
2009	1	2	20	26.72	86.5	17.17	72.62	26.21	77.75
2009	1	2	21	26.59	87.62	16.97	74.25	26.19	77.62
2009	1	2	22	26.48	88.44	16.72	75.81	26.17	77.56
2009	1	2	23	26.35	88.81	16.46	77.56	26.11	77.44
2009	1	3	0	26.26	88.38	16.16	79.56	26.01	77.31
2009	1	3	1	26.17	88.06	15.9	81.38	25.88	77.38
2009	1	3	2	26.08	87.88	15.71	82.5	25.76	77.62
2009	1	3	3	26	87.81	15.62	83	25.67	77.81
2009	1	3	4	25.92	87.81	15.56	83.44	25.62	78.12
2009	1	3	5	25.87	87.62	15.55	83.94	25.6	78.5
2009	1	3	6	26.01	86.81	16.5	79.5	25.63	78.81
2009	1	3	7	26.84	82.62	18.91	65.94	25.76	78.75
2009	1	3	8	27.72	76.56	20.99	57	25.88	78.38
2009	1	3	9	28.65	70.69	22.38	52.62	26	78.06
2009	1	3	10	29.44	66.88	23.23	50.38	26.08	77.81
2009	1	3	11	29.95	65.62	23.76	48.81	26.16	77.25
2009	1	3	12	30.23	63.94	24.1	47.38	26.24	76.62
2009	1	3	13	30.35	63.56	24.21	46.38	26.27	76.38
2009	1	3	14	30.23	64.62	23.75	47.25	26.26	76.31
2009	1	3	15	29.91	66.44	22.85	49.81	26.23	76.44
2009	1	3	16	29.4	69.19	21.69	53.88	26.19	76.75
2009	1	3	17	28.62	73.81	20.46	59.06	26.11	77.56
2009	1	3	18	27.86	79.5	19.23	64.94	26.04	78.25
2009	1	3	19	27.55	82.31	18.5	68.75	25.99	78.5
2009	1	3	20	27.38	83.94	18.24	70.25	25.95	78.56
2009	1	3	21	27.23	85.19	18.06	71.12	25.9	78.62
2009	1	3	22	27.05	86.38	17.87	71.12	25.83	78.81
2009	1	3	23	26.88	87.44	17.61	71.38	25.74	78.88
2009	1	4	0	26.73	88.31	17.37	71.19	25.65	79.06
2009	1	4	1	26.58	89	17.3	70	25.55	79.31
2009	1	4	2	26.45	89.56	17.32	68.38	25.45	79.5
2009	1	4	3	26.32	89.94	17.38	66.62	25.39	79.69
2009	1	4	4	26.23	90	17.46	65.12	25.37	79.81
2009	1	4	5	26.15	89.81	17.46	64.12	25.37	80.06
2009	1	4	6	26.22	89.06	18.4	60.19	25.37	80.38
2009	1	4	7	26.79	85.81	20.27	54.19	25.49	80
2009	1	4	8	27.2	82.19	22.08	50.12	25.58	79.62
2009	1	4	9	27.51	79.25	23.22	48.31	25.66	79.12
2009	1	4	10	27.84	76.31	23.97	47.5	25.72	78.81
2009	1	4	11	28.22	73.31	24.6	46.81	25.74	78.62
2009	1	4	12	28.4	72.44	24.85	46.94	25.76	78.44
2009	1	4	13	28.43	73	24.85	47.44	25.74	78.5
2009	1	4	14	28.44	72.75	24.49	48.62	25.7	78.81
2009	1	4	15	28.37	72.88	23.69	51.19	25.62	79.5
2009	1	4	16	28.17	73.69	22.63	54.69	25.49	80.44
2009	1	4	17	27.57	78.81	21.27	59.62	25.33	81.75
2009	1	4	18	27.03	82.69	19.53	67.5	25.26	82.62
2009	1	4	19	26.84	84.56	18.22	74.81	25.35	82.44
2009	1	4	20	26.73	86	17.72	77.69	25.49	81.44
2009	1	4	21	26.61	87.12	17.32	80	25.55	80.31
2009	1	4	22	26.48	88.06	16.78	83.25	25.56	79.38
2009	1	4	23	26.34	88.94	16.32	85.75	25.56	78.5
2009	1	5	0	26.19	89.69	15.94	87.5	25.55	77.75
2009	1	5	1	26.04	90.38	15.69	88.19	25.54	77.25
2009	1	5	2	25.87	91.19	15.58	87.88	25.48	77.06
2009	1	5	3	25.74	91.69	15.56	86.88	25.44	76.94
2009	1	5	4	25.65	91.81	15.58	85.81	25.37	77.06
2009	1	5	5	25.58	91.81	15.65	84.44	25.34	77.5
2009	1	5	6	25.62	91.31	17.57	74.19	25.4	77.44
2009	1	5	7	26.06	88.75	20.73	58.25	25.57	76.94
2009	1	5	8	26.62	84.75	23.12	48.81	25.62	77.12
2009	1	5	9	27.22	80.38	24.61	45.12	25.7	77.06
2009	1	5	10	27.84	75.88	25.68	43.12	25.8	76.56
2009	1	5	11	28.38	72.69	26.43	42.12	25.87	76
2009	1	5	12	28.73	70.5	26.98	41.12	25.95	75.44
2009	1	5	13	29.12	66.38	27.17	40.62	25.99	74.94
2009	1	5	14	29.23	65.31	26.83	41.38	26.01	74.62
2009	1	5	15	29.08	67	25.93	43.62	26.04	74.69
2009	1	5	16	28.66	71	24.55	47.88	26.01	75.38
2009	1	5	17	27.84	76.94	22.66	54.75	25.95	76.69
2009	1	5	18	27.17	81.31	20.36	65.12	25.85	78.31
2009	1	5	19	26.9	84.44	18.79	73.94	25.79	79.69
2009	1	5	20	26.75	86.38	17.99	78.31	25.71	81
2009	1	5	21	26.65	87.5	17.44	80.56	25.65	81.94
2009	1	5	22	26.49	88.56	17.05	82.19	25.62	82.88
2009	1	5	23	26.33	89.69	16.58	83.94	25.64	83.19
2009	1	6	0	26.15	90.94	16.16	85.19	25.66	83.06
2009	1	6	1	25.98	92.12	15.85	85.75	25.67	82.75
2009	1	6	2	25.83	93.06	15.61	85.88	25.63	82.56
2009	1	6	3	25.72	93.56	15.5	85	25.58	82.44
2009	1	6	4	25.63	93.81	15.52	83.62	25.55	82.38
2009	1	6	5	25.55	94.12	15.48	82.75	25.55	82.38
2009	1	6	6	25.68	93.44	17.38	71.5	25.55	82.5
2009	1	6	7	26.36	90.25	20.48	56.19	25.62	82.38
2009	1	6	8	27.11	85.06	23.06	44.56	25.68	81.94
2009	1	6	9	28.11	77.19	24.51	41.31	25.74	81.19
2009	1	6	10	29.1	71	25.4	40.94	25.8	80.56
2009	1	6	11	30.02	63.94	25.91	41.69	25.83	79.81
2009	1	6	12	30.84	57.5	26.09	42.75	25.86	79.19
2009	1	6	13	31.12	56.25	26	43.75	25.85	78.88
2009	1	6	14	30.82	59.44	25.62	44.75	25.83	78.75
2009	1	6	15	30.24	63.62	24.83	46.62	25.83	78.81
2009	1	6	16	29.41	69.19	23.48	51	25.8	79.12
2009	1	6	17	28.32	76.56	21.74	58.06	25.73	79.62
2009	1	6	18	27.46	83.5	20	66.75	25.66	80.06
2009	1	6	19	27.14	86.44	18.9	73.12	25.64	80.31
2009	1	6	20	26.94	88.06	18.12	77.44	25.62	80.38
2009	1	6	21	26.76	89.25	17.39	81.31	25.58	80.5
2009	1	6	22	26.6	90.31	16.79	84.62	25.51	80.75
2009	1	6	23	26.48	91.12	16.55	85.31	25.44	80.94
2009	1	7	0	26.35	91.62	16.6	83.75	25.35	81.25
2009	1	7	1	26.23	92.06	16.78	81.12	25.26	81.5
2009	1	7	2	26.12	92.19	16.73	80.06	25.19	81.62
2009	1	7	3	26.02	92.19	16.51	79.56	25.14	81.5
2009	1	7	4	25.91	92.25	16.51	78.38	25.1	81.31
2009	1	7	5	25.8	92.38	16.4	79.25	25.07	81.31
2009	1	7	6	25.94	91.5	17.31	76.19	25.07	81.31
2009	1	7	7	26.65	87.69	19.79	64	25.18	80.94
2009	1	7	8	27.62	81.38	22.6	50.31	25.29	80.5
2009	1	7	9	28.66	75.06	24.61	44	25.41	79.75
2009	1	7	10	29.54	70.94	25.75	41.94	25.53	78.94
2009	1	7	11	30.48	64.31	26.19	42.06	25.61	78.44
2009	1	7	12	31.13	59.75	26.11	43.31	25.69	78.12
2009	1	7	13	31.33	58.88	25.71	44.81	25.72	77.88
2009	1	7	14	31.09	60.5	25.22	46	25.74	77.88
2009	1	7	15	30.57	63.75	24.39	48.19	25.75	78
2009	1	7	16	29.87	68.38	23.34	51.56	25.75	78.31
2009	1	7	17	28.77	76.25	21.73	58.31	25.72	78.44
2009	1	7	18	27.84	82.12	19.82	68.25	25.65	78.25
2009	1	7	19	27.36	86.06	18.55	76.44	25.62	77.69
2009	1	7	20	27.05	88.88	17.99	80.31	25.61	77.25
2009	1	7	21	26.86	90.5	17.66	82.56	25.56	76.94
2009	1	7	22	26.71	91.5	16.98	86.62	25.45	77
2009	1	7	23	26.59	92.12	16.42	89.94	25.34	77.44
2009	1	8	0	26.5	92.38	16.11	92	25.27	77.69
2009	1	8	1	26.4	92.5	16.03	92.62	25.23	77.56
2009	1	8	2	26.32	92.56	15.91	93.69	25.2	77.25
2009	1	8	3	26.25	92.5	15.76	94.75	25.19	77.12
2009	1	8	4	26.16	92.44	15.63	95.12	25.17	77.44
2009	1	8	5	26.07	92.38	15.69	93.81	25.14	77.94
2009	1	8	6	26.14	91.75	17.44	82.06	25.1	78.62
2009	1	8	7	26.58	89.44	19.99	68.44	25.24	78.5
2009	1	8	8	27.23	84.62	21.83	61	25.4	77.69
2009	1	8	9	28.03	78.81	23.27	56.31	25.57	76.5
2009	1	8	10	28.73	74.88	24.12	53.56	25.69	75.44
2009	1	8	11	29.33	71.56	24.65	51.44	25.75	75.06
2009	1	8	12	29.73	68.88	25.05	49.56	25.74	75.31
2009	1	8	13	29.9	67.75	25.01	49.38	25.71	75.94
2009	1	8	14	29.8	68.31	24.54	50.75	25.67	76.56
2009	1	8	15	29.42	70.62	23.76	53	25.65	77
2009	1	8	16	28.78	74.75	22.7	56.25	25.64	77.5
2009	1	8	17	27.9	80.81	21.53	60.12	25.65	77.5
2009	1	8	18	27.25	85.81	20.19	65.44	25.75	77.12
2009	1	8	19	27.07	87.38	19.12	70.25	25.86	76.62
2009	1	8	20	26.98	87.81	18.55	72.25	25.93	76.25
2009	1	8	21	26.91	87.75	18.12	73.12	25.96	76.12
2009	1	8	22	26.84	87.5	17.61	75.25	25.94	76.31
2009	1	8	23	26.76	87.31	17.18	78	25.88	77.19
2009	1	9	0	26.64	87.5	16.92	80.38	25.83	78.06
2009	1	9	1	26.51	87.81	16.82	81.69	25.76	78.94
2009	1	9	2	26.37	88.38	16.69	83.06	25.71	79.44
2009	1	9	3	26.22	89.06	16.49	84.81	25.69	79.62
2009	1	9	4	26.07	89.81	16.3	86.25	25.69	79.75
2009	1	9	5	25.98	90.25	16.22	86.81	25.72	79.56
2009	1	9	6	26.08	89.69	17.28	80.88	25.74	79.31
2009	1	9	7	26.63	87.06	19.55	67.94	25.9	78.62
2009	1	9	8	27.4	82.19	21.85	58.31	26.01	77.94
2009	1	9	9	28.22	76.31	23.1	54.62	26.1	77.56
2009	1	9	10	28.79	72.5	23.69	53.06	26.13	77.31
2009	1	9	11	29.09	70.25	23.7	53.12	26.12	77.06
2009	1	9	12	29.07	69.56	23.64	52.62	26.1	77
2009	1	9	13	28.89	69.88	23.65	50.81	26.11	76.94
2009	1	9	14	28.63	70.44	23.32	50.12	26.12	76.88
2009	1	9	15	28.26	72	22.62	51.56	26.12	76.94
2009	1	9	16	27.84	74.5	21.59	55	26.08	77.25
2009	1	9	17	27.39	77.75	20.32	60.19	26.03	77.88
2009	1	9	18	27.01	81.31	19.04	66.5	26.01	78.38
2009	1	9	19	26.87	83.12	18.26	71.19	26.01	78.5
2009	1	9	20	26.73	84.56	17.9	73.25	26.02	78.5
2009	1	9	21	26.62	85.19	17.69	74.19	26	78.56
2009	1	9	22	26.51	85.44	17.18	76.88	25.95	78.62
2009	1	9	23	26.42	85.69	16.82	79.19	25.89	78.81
2009	1	10	0	26.33	86.06	16.39	81.62	25.82	79.12
2009	1	10	1	26.23	86.56	15.78	84.88	25.77	79.19
2009	1	10	2	26.16	86.94	15.51	86.31	25.69	79.12
2009	1	10	3	26.08	87.56	15.66	85	25.65	79
2009	1	10	4	25.97	88.38	15.89	83.38	25.58	79.06
2009	1	10	5	25.83	89.12	15.99	82.5	25.56	78.44
2009	1	10	6	25.9	89.12	18.01	71.88	25.54	77.75
2009	1	10	7	26.51	86.88	21.4	56.12	25.63	76.75
2009	1	10	8	27.24	82.62	23.9	47.56	25.76	75.69
2009	1	10	9	28.13	75.5	25.45	43.56	25.85	74.94
2009	1	10	10	28.89	70.5	25.44	44.56	25.92	74.44
2009	1	10	11	29.46	67.94	24.41	48.69	25.92	74.94
2009	1	10	12	29.69	67.44	23.6	51.94	25.9	75.81
2009	1	10	13	29.79	66.75	22.92	54.31	25.89	76.31
2009	1	10	14	29.67	67.12	22.13	56.94	25.85	76.88
2009	1	10	15	29.39	68.69	21.48	59.06	25.83	77.38
2009	1	10	16	28.97	71.62	20.94	60.62	25.79	78.06
2009	1	10	17	28.3	76.5	20.3	62.88	25.74	78.75
2009	1	10	18	27.73	79.94	19.48	66.44	25.77	79.25
2009	1	10	19	27.44	81.94	18.82	69.75	25.82	79.69
2009	1	10	20	27.23	83.75	18.57	70.44	25.86	80.06
2009	1	10	21	27.01	85.31	18.44	69.5	25.87	80.31
2009	1	10	22	26.8	86.69	18.29	68.06	25.86	80.31
2009	1	10	23	26.6	87.88	18.17	66.31	25.83	80.56
2009	1	11	0	26.39	89	17.92	66.19	25.79	80.81
2009	1	11	1	26.18	90	17.65	67.62	25.73	81.12
2009	1	11	2	25.95	91	17.13	71.44	25.69	81.5
2009	1	11	3	25.77	91.62	16.58	76.06	25.71	81.69
2009	1	11	4	25.62	92.25	16.08	80.38	25.75	81.81
2009	1	11	5	25.49	92.75	15.73	83	25.76	81.75
2009	1	11	6	25.61	92.06	17.23	74.75	25.76	80.94
2009	1	11	7	26.3	88.31	19.98	60.88	25.85	78.62
2009	1	11	8	27.12	82.69	21.76	54.56	25.93	76.56
2009	1	11	9	28.01	77	22.75	52	26.02	75.88
2009	1	11	10	28.83	72.56	23.23	51.56	26.09	75.62
2009	1	11	11	29.48	69.81	23.06	53.06	26.16	75.44
2009	1	11	12	29.96	67.06	22.75	54.56	26.19	75.31
2009	1	11	13	30.19	65.56	22.18	56.56	26.21	75.5
2009	1	11	14	30.17	65.56	21.4	59	26.19	75.75
2009	1	11	15	29.88	67.12	20.57	61.62	26.16	76
2009	1	11	16	29.3	70.56	19.72	64.75	26.15	76
2009	1	11	17	28.38	76.38	18.79	68.94	26.08	76.06
2009	1	11	18	27.49	82.75	17.71	74.75	25.99	76.38
2009	1	11	19	27.1	86.19	16.88	80.12	25.89	76.75
2009	1	11	20	26.9	87.88	16.4	83.69	25.8	77.06
2009	1	11	21	26.8	88.75	16.05	86.5	25.73	77.12
2009	1	11	22	26.71	89.44	15.85	88.12	25.64	76.94
2009	1	11	23	26.64	89.75	15.76	88.62	25.53	76.88
2009	1	12	0	26.58	89.94	15.55	89.5	25.42	76.62
2009	1	12	1	26.51	90.06	15.39	90.06	25.33	76.44
2009	1	12	2	26.44	90.12	15.23	90.75	25.25	75.94
2009	1	12	3	26.36	90.44	15.13	91.12	25.21	74.94
2009	1	12	4	26.26	90.81	15.08	91.25	25.2	73.81
2009	1	12	5	26.17	91.19	15.07	90.88	25.27	72.38
2009	1	12	6	26.23	90.81	16.39	82.69	25.36	71.19
2009	1	12	7	26.73	87.75	18.85	68.31	25.62	70.19
2009	1	12	8	27.36	82.88	20.97	59.12	25.86	70.19
2009	1	12	9	27.97	78.44	22.58	53.94	25.99	71.88
2009	1	12	10	28.45	76	23.37	52.06	25.98	74
2009	1	12	11	28.82	74.06	23.44	52.5	25.98	74.88
2009	1	12	12	29.11	72.19	22.98	54.56	25.99	75
2009	1	12	13	29.27	70.94	22.05	57.88	26.01	74.88
2009	1	12	14	29.3	70.38	21.27	60.5	26	74.81
2009	1	12	15	29.19	70.75	20.46	63.44	25.96	74.94
2009	1	12	16	28.84	72.69	19.51	67.5	25.91	75.19
2009	1	12	17	28.05	78.44	18.47	72.81	25.84	75.75
2009	1	12	18	27.3	83.44	17.5	78.44	25.81	75.81
2009	1	12	19	26.98	86.56	17.01	82.06	25.8	74.94
2009	1	12	20	26.79	88.44	16.73	84.25	25.76	74.19
2009	1	12	21	26.64	89.56	16.34	87.25	25.65	74.06
2009	1	12	22	26.5	90.56	16	89.62	25.52	74.5
2009	1	12	23	26.38	91.31	15.86	90.25	25.42	74.69
2009	1	13	0	26.29	91.69	15.83	89.88	25.36	74.69
2009	1	13	1	26.19	91.94	15.77	89.81	25.32	74.62
2009	1	13	2	26.1	92.19	15.72	89.56	25.26	74.81
2009	1	13	3	26.01	92.44	15.58	89.81	25.23	75.12
2009	1	13	4	25.94	92.56	15.36	90.88	25.19	75.94
2009	1	13	5	25.86	92.69	15.16	91.88	25.22	76.12
2009	1	13	6	25.94	91.88	16.31	84.62	25.28	75.62
2009	1	13	7	26.58	87.88	18.81	69.81	25.49	72.88
2009	1	13	8	27.23	82.44	21.16	59.56	25.69	69.75
2009	1	13	9	28.03	76.06	22.9	53.5	25.86	68.25
2009	1	13	10	28.67	72.12	23.58	51.69	26.02	67.81
2009	1	13	11	29.08	69.38	23.44	52	26.22	66.94
2009	1	13	12	29.25	68.06	22.87	53.88	26.37	65.81
2009	1	13	13	29.28	67.94	22.3	55.81	26.47	65.44
2009	1	13	14	29.19	68.69	21.66	58	26.43	67
2009	1	13	15	29.06	69.69	20.74	61.62	26.29	70.19
2009	1	13	16	28.78	71.25	19.53	67.12	26.08	73.69
2009	1	13	17	28.07	75.5	18.21	73.94	25.88	75.75
2009	1	13	18	27.3	80.38	17.03	80.81	25.77	76.56
2009	1	13	19	27.01	82.81	16.46	84.69	25.73	76.81
2009	1	13	20	26.81	84.31	16.3	86.19	25.73	76.88
2009	1	13	21	26.72	84.88	16.35	86.62	25.75	76.69
2009	1	13	22	26.65	84.94	16.15	88.31	25.73	76.69
2009	1	13	23	26.55	85.38	15.84	89.81	25.67	77.5
2009	1	14	0	26.47	85.62	15.78	89.12	25.62	78.5
2009	1	14	1	26.37	86.12	15.69	88.56	25.58	78.88
2009	1	14	2	26.27	86.56	15.58	87.5	25.59	78.5
2009	1	14	3	26.12	87.62	15.52	85.88	25.6	77.62
2009	1	14	4	26	88.62	15.4	84.69	25.58	76.75
2009	1	14	5	25.93	89.31	15.35	83.56	25.49	75.94
2009	1	14	6	26.01	89.31	17.08	73.69	25.43	75.31
2009	1	14	7	26.91	84.25	20.12	59.31	25.64	73.5
2009	1	14	8	28.38	74.31	22.41	52.12	25.98	70.81
2009	1	14	9	29.76	65.88	23.75	49.31	26.29	68.44
2009	1	14	10	30.69	61.5	24.46	48.31	26.4	68.06
2009	1	14	11	31.23	59.94	24.56	49	26.27	70.62
2009	1	14	12	31.34	60	23.86	51.62	26.05	74.25
2009	1	14	13	31.33	60.62	22.92	54.69	25.99	75.62
2009	1	14	14	31.09	61.94	22.27	56.81	26	76.06
2009	1	14	15	30.62	64.38	21.52	59.56	26	76.5
2009	1	14	16	29.91	68.06	20.48	63.94	25.98	76.94
2009	1	14	17	28.87	74.31	19.25	69.75	25.93	77.5
2009	1	14	18	27.91	80.88	18.05	76.44	25.87	77.81
2009	1	14	19	27.44	84.19	17.4	81.06	25.86	77.44
2009	1	14	20	27.13	86.69	17.15	84	25.84	76.62
2009	1	14	21	26.91	88.38	17.09	85.81	25.82	74.94
2009	1	14	22	26.7	89.69	17.01	87.56	25.76	72.88
2009	1	14	23	26.51	90.81	16.8	89.38	25.7	71.25
2009	1	15	0	26.37	91.69	16.68	90.06	25.61	71.12
2009	1	15	1	26.25	92.44	16.56	90.38	25.5	72.62
2009	1	15	2	26.15	92.94	16.32	90.75	25.37	74.75
2009	1	15	3	26.01	93.75	16.34	89.5	25.31	75.75
2009	1	15	4	25.86	94.25	16.3	88.56	25.26	76.5
2009	1	15	5	25.74	94.44	16.27	87.31	25.19	77.56
2009	1	15	6	25.89	93.12	17.91	77.06	25.19	78.25
2009	1	15	7	26.69	87.88	20.86	62.38	25.44	77.38
2009	1	15	8	27.81	80.19	22.91	55.31	25.71	76.19
2009	1	15	9	28.91	72.75	24.08	52.75	25.85	75.94
2009	1	15	10	30.05	63.06	24.74	52	25.95	75.88
2009	1	15	11	31.09	55.19	25.01	51.62	26.01	75.88
2009	1	15	12	31.73	50.81	24.98	51.38	25.98	76.56
2009	1	15	13	31.84	50.19	25.02	50.69	25.89	77.44
2009	1	15	14	31.48	52.62	24.58	52.12	25.81	78.12
2009	1	15	15	30.77	57.31	23.64	55.5	25.79	78.5
2009	1	15	16	29.76	64.31	22.31	60.69	25.78	78.88
2009	1	15	17	28.51	74.25	20.88	66.81	25.76	79.19
2009	1	15	18	27.66	80.75	19.54	73.12	25.78	79.25
2009	1	15	19	27.24	84.88	18.83	76.81	25.8	79.44
2009	1	15	20	26.93	87.69	18.68	77.56	25.83	79.38
2009	1	15	21	26.73	89.38	18.74	76.94	25.81	79.69
2009	1	15	22	26.61	90.31	18.44	77.88	25.76	80.12
2009	1	15	23	26.4	91.19	18	79.38	25.76	80.38
2009	1	16	0	26.17	92.25	17.62	80.38	25.74	80.69
2009	1	16	1	26.05	92.75	17.31	80.81	25.71	80.88
2009	1	16	2	25.94	93.12	17.02	81.06	25.69	81
2009	1	16	3	25.84	93.5	16.7	81.31	25.68	81.12
2009	1	16	4	25.77	93.75	16.35	81.94	25.69	80.94
2009	1	16	5	25.72	93.88	16.08	82.25	25.69	80.94
2009	1	16	6	25.9	92.62	17.41	74.25	25.7	81
2009	1	16	7	26.75	87.69	20.12	60.44	25.73	80.62
2009	1	16	8	27.7	81.25	22.25	52.31	25.76	80.56
2009	1	16	9	28.54	75.56	23.73	48.56	25.76	81.06
2009	1	16	10	29.34	70.69	24.62	47.38	25.74	81.56
2009	1	16	11	30.05	66.31	25.17	47.12	25.76	81.62
2009	1	16	12	30.62	62.75	25.61	46.62	25.76	81.69
2009	1	16	13	30.93	60.69	25.51	47.25	25.76	82.44
2009	1	16	14	30.96	60.38	24.61	50.25	25.8	83.44
2009	1	16	15	30.7	61.69	23.38	54.69	25.96	83.12
2009	1	16	16	30.08	65.19	21.81	61.06	26.12	82.12
2009	1	16	17	28.94	72.69	20.02	69.19	26.14	82
2009	1	16	18	28	79.31	18.35	77.88	26.04	82.38
2009	1	16	19	27.6	82.88	17.57	82.31	25.9	83.19
2009	1	16	20	27.36	84.88	17.25	84.19	25.75	84
2009	1	16	21	27.16	86.38	17.17	84.5	25.7	84.31
2009	1	16	22	26.98	87.62	17	85.12	25.69	84.25
2009	1	16	23	26.83	88.44	16.51	88.12	25.67	84.31
2009	1	17	0	26.69	89.19	16.08	91	25.66	84.25
2009	1	17	1	26.66	89.06	15.84	92.12	25.65	83.81
2009	1	17	2	26.65	88.94	15.73	92.31	25.62	83.5
2009	1	17	3	26.63	88.69	15.55	92.88	25.59	83.31
2009	1	17	4	26.59	88.56	15.39	92.31	25.58	83.31
2009	1	17	5	26.53	88.69	15.05	91.69	25.53	83.69
2009	1	17	6	26.51	88.69	16.94	79.12	25.48	84.38
2009	1	17	7	26.83	86.69	19.95	63.81	25.55	84.56
2009	1	17	8	27.35	82.69	22.36	54.62	25.63	84.56
2009	1	17	9	27.91	78.25	23.91	50.44	25.71	84.19
2009	1	17	10	28.65	73.81	24.71	49.31	25.76	83.94
2009	1	17	11	29.25	70	24.98	49.56	25.81	83.44
2009	1	17	12	29.73	66.75	24.81	50.44	25.86	82.88
2009	1	17	13	30.03	64.56	24.55	50.75	25.89	82.38
2009	1	17	14	30.08	63.81	23.75	53.06	25.92	82.06
2009	1	17	15	29.86	64.69	22.44	57.69	25.95	81.94
2009	1	17	16	29.36	67.44	20.73	64.81	25.95	82.19
2009	1	17	17	28.47	73.44	18.99	73.06	25.94	82.75
2009	1	17	18	27.73	77.88	17.63	80.31	25.92	83.31
2009	1	17	19	27.47	79.75	17.01	83.81	25.93	83.62
2009	1	17	20	27.24	81.44	16.77	84.94	25.92	83.94
2009	1	17	21	27.05	82.62	16.76	84.62	25.87	84.38
2009	1	17	22	26.85	83.5	16.75	84.06	25.83	84.69
2009	1	17	23	26.67	84.38	16.53	84.88	25.76	85.06
2009	1	18	0	26.52	85.19	16.3	85.88	25.67	85.81
2009	1	18	1	26.42	85.81	16.17	86.06	25.61	86.25
2009	1	18	2	26.3	86.44	16.08	86.31	25.58	86.25
2009	1	18	3	26.15	87.25	16.08	85.94	25.58	86.25
2009	1	18	4	25.94	88.5	16.19	84.88	25.62	86.06
2009	1	18	5	25.78	89.62	16.23	84.56	25.65	85.88
2009	1	18	6	25.83	89.81	17.08	79.44	25.7	85.62
2009	1	18	7	26.4	87.19	18.72	71.44	25.85	84.81
2009	1	18	8	27.17	82.94	20.38	64.12	26.01	83.62
2009	1	18	9	27.66	79.94	21.75	58.81	26.18	82.12
2009	1	18	10	28.01	78.06	22.79	55.5	26.27	80.94
2009	1	18	11	28.19	76.81	23.51	53.19	26.34	80.12
2009	1	18	12	28.39	75.38	23.5	53.31	26.44	79.44
2009	1	18	13	28.46	74.38	22.93	55.06	26.49	79
2009	1	18	14	28.53	73.25	21.97	58.5	26.5	78.94
2009	1	18	15	28.46	73.5	20.9	62.94	26.48	79.12
2009	1	18	16	28.19	75.81	19.69	68.56	26.43	79.56
2009	1	18	17	27.56	81	18.53	74.31	26.31	80.25
2009	1	18	18	27.09	84.38	17.47	80.38	26.19	80.81
2009	1	18	19	26.93	86.19	16.99	83.62	26.1	80.94
2009	1	18	20	26.78	87.75	16.8	85.06	26.04	80.5
2009	1	18	21	26.65	88.5	16.71	85.62	25.96	80.06
2009	1	18	22	26.52	88.75	16.69	85.56	25.89	79.81
2009	1	18	23	26.39	89	16.57	86.06	25.82	79.88
2009	1	19	0	26.26	89.25	16.38	87.25	25.72	80.31
2009	1	19	1	26.12	89.38	16.31	87.56	25.59	81.19
2009	1	19	2	26.01	89.38	16.34	86.88	25.52	81.94
2009	1	19	3	25.88	89.31	16.32	86.25	25.58	82.06
2009	1	19	4	25.74	89.44	16.23	86.19	25.71	81.44
2009	1	19	5	25.6	89.5	16.12	86.31	25.77	81
2009	1	19	6	25.6	89	17.73	77.31	25.76	81.19
2009	1	19	7	25.99	86.44	20.3	65.06	25.76	81.75
2009	1	19	8	26.46	81.62	22.57	55.62	25.78	81.81
2009	1	19	9	27.13	72.12	24.4	49.5	25.88	81.44
2009	1	19	10	27.9	62.62	25.68	46.25	25.97	81.06
2009	1	19	11	28.6	56.88	26.26	45.12	26.01	81.06
2009	1	19	12	29.15	52.69	26.12	46	26.03	81.31
2009	1	19	13	29.64	48.88	25.58	48.25	26.02	81.75
2009	1	19	14	29.97	46.12	24.94	50.62	26.02	82.12
2009	1	19	15	30.07	44.94	23.91	54.06	26.05	82.31
2009	1	19	16	29.83	46.25	22.51	59.5	26.09	82.5
2009	1	19	17	28.9	54.94	20.77	67.31	26.09	82.5
2009	1	19	18	28.01	59.69	19.02	76.81	26.05	82.31
2009	1	19	19	27.31	63.94	18.27	81.62	26	82.12
2009	1	19	20	26.79	66.81	18.1	82.88	25.92	82.19
2009	1	19	21	26.48	67.94	18.03	83.19	25.87	82.25
2009	1	19	22	26.3	68	17.93	83.5	25.83	82.12
2009	1	19	23	26.23	68.44	17.75	83.81	25.83	81.88
2009	1	20	0	26.26	68.5	17.5	84.38	25.86	81.69
2009	1	20	1	26.22	69.44	17.18	84.75	25.89	81.56
2009	1	20	2	26.08	70.88	16.98	84.31	25.91	81.56
2009	1	20	3	25.81	73.19	16.78	84.12	25.91	81.81
2009	1	20	4	25.4	76.75	16.53	84.25	25.89	82.19
2009	1	20	5	24.95	80.25	16.27	84.44	25.85	82.62
2009	1	20	6	24.82	81.12	17.86	75.25	25.82	83.25
2009	1	20	7	25.58	74.88	20.7	61.88	25.9	83.25
2009	1	20	8	26.87	66.12	22.94	52.81	26	83
2009	1	20	9	27.99	57.81	24.48	48.44	26.12	82.5
2009	1	20	10	28.72	52	25.53	46.38	26.2	82.06
2009	1	20	11	29.36	46.44	26.22	45	26.25	81.75
2009	1	20	12	29.87	43.31	26.43	44.5	26.3	81.5
2009	1	20	13	30.23	41.19	26.29	44.88	26.31	81.38
2009	1	20	14	30.39	38.56	25.8	46.25	26.31	81.44
2009	1	20	15	30.29	37.56	24.98	48.75	26.29	81.69
2009	1	20	16	29.49	43.25	23.83	52.56	26.23	82.25
2009	1	20	17	27.98	54.25	22.23	58.75	26.16	83
2009	1	20	18	27	57.88	20.45	67.19	26.12	83.44
2009	1	20	19	26.52	59.12	19.45	73	26.09	83.31
2009	1	20	20	26.13	60	19.1	75.12	26.05	83
2009	1	20	21	25.76	62.56	18.89	76	26.01	82.69
2009	1	20	22	25.4	65	18.69	76.5	25.99	82.12
2009	1	20	23	25.14	66.56	18.4	77.44	25.93	81.88
2009	1	21	0	24.92	67.31	18.09	78.38	25.87	82.06
2009	1	21	1	24.72	67.81	17.83	78.69	25.8	82.5
2009	1	21	2	24.54	68.31	17.62	78.5	25.75	82.94
2009	1	21	3	24.3	69.25	17.44	77.94	25.73	83.31
2009	1	21	4	23.97	70.88	17.33	76.69	25.72	83.88
2009	1	21	5	23.55	72.75	17.28	74.88	25.7	84.12
2009	1	21	6	23.41	73.06	17.92	72.31	25.69	84.12
2009	1	21	7	24.49	65.06	19.39	64.56	25.79	83.69
2009	1	21	8	25.95	55.38	21.1	57.38	25.91	82.69
2009	1	21	9	27.81	44.38	22.92	51.5	26.05	81.62
2009	1	21	10	29.17	39.69	24.32	47.88	26.12	80.81
2009	1	21	11	30.14	36.19	25.36	45.94	26.18	80.12
2009	1	21	12	30.72	34.44	25.96	45.31	26.19	79.75
2009	1	21	13	31.14	32.56	26	46	26.18	79.69
2009	1	21	14	31.29	31.81	25.63	47.25	26.16	79.5
2009	1	21	15	31.08	33.06	24.83	49.62	26.16	79.25
2009	1	21	16	30.31	38.31	23.6	53.81	26.12	79.38
2009	1	21	17	28.55	49.56	22.09	59.44	26.06	79.56
2009	1	21	18	27.29	53.44	20.5	66.5	26.03	79.69
2009	1	21	19	26.72	55.19	19.37	72.88	26.03	79.69
2009	1	21	20	26.3	55.31	18.74	76.81	26.04	79.5
2009	1	21	21	25.84	56.88	18.04	80.62	26.05	79.25
2009	1	21	22	25.47	59.56	17.43	83.38	26.03	79.12
2009	1	21	23	25.2	61.19	17.23	83.75	26.01	78.88
2009	1	22	0	24.99	62.19	16.98	84.62	25.97	78.69
2009	1	22	1	24.74	63.38	16.58	86.44	25.94	78.5
2009	1	22	2	24.49	64.75	16.12	88.56	25.9	78.25
2009	1	22	3	24.32	66.19	15.73	89.94	25.85	78.31
2009	1	22	4	24.06	67.88	15.6	89.12	25.78	78.69
2009	1	22	5	23.61	69.06	15.58	86.5	25.68	79.38
2009	1	22	6	23.39	70.31	17.43	74.25	25.58	80.12
2009	1	22	7	24.35	65.12	20.66	58.31	25.64	79.88
2009	1	22	8	25.84	55.25	23.12	48.62	25.71	79.31
2009	1	22	9	27.56	44.12	24.68	44.19	25.8	78.56
2009	1	22	10	29.11	38.75	25.62	42.56	25.88	77.75
2009	1	22	11	30.3	34.62	26.12	42.19	25.97	76.75
2009	1	22	12	30.96	33.38	26.39	41.94	26.07	75.75
2009	1	22	13	31.3	33.5	26.27	42	26.13	75.12
2009	1	22	14	31.37	34	25.71	43.06	26.17	74.81
2009	1	22	15	31.14	35.19	24.83	45.19	26.19	75.06
2009	1	22	16	30.31	39.75	23.76	48	26.15	75.81
2009	1	22	17	28.48	51.56	22.15	53.19	26.05	76.69
2009	1	22	18	27.23	59.81	20.15	61.88	25.93	77.56
2009	1	22	19	26.65	65.5	18.58	70.88	25.85	78.12
2009	1	22	20	26.25	70	17.82	75.81	25.78	78.5
2009	1	22	21	25.97	72.88	17.26	79.12	25.74	78.5
2009	1	22	22	26.08	72.12	16.71	82.94	25.7	78.38
2009	1	22	23	26.02	71	16.22	86.38	25.65	78.75
2009	1	23	0	25.41	72.31	15.88	88.75	25.55	79.56
2009	1	23	1	24.68	74.12	15.71	90.19	25.42	80.69
2009	1	23	2	24.08	75.06	15.64	90.56	25.38	80.94
2009	1	23	3	23.59	74.94	15.76	89.31	25.39	80.12
2009	1	23	4	23.12	75.44	15.94	87.5	25.42	78.88
2009	1	23	5	22.61	76.94	15.94	86.88	25.38	78.44
2009	1	23	6	22.49	75.62	17.26	78.56	25.33	78.69
2009	1	23	7	23.16	69.62	20.09	63.75	25.43	78.38
2009	1	23	8	24.64	59.69	22.4	54.94	25.55	77.81
2009	1	23	9	26.62	46.94	23.94	50.19	25.67	77
2009	1	23	10	28.36	38.62	24.63	48.75	25.77	76.19
2009	1	23	11	29.45	35.94	24.7	49	25.86	75.44
2009	1	23	12	30.11	34.12	24.55	49.38	26	74.5
2009	1	23	13	30.47	32.81	24.28	49.38	26.08	73.88
2009	1	23	14	30.54	32.38	23.73	50.56	26.13	73.75
2009	1	23	15	30.25	33.19	22.98	52.81	26.14	74.06
2009	1	23	16	29.52	36.88	21.98	56.38	26.1	74.75
2009	1	23	17	27.9	47.12	20.67	61.88	26	76
2009	1	23	18	26.83	53.44	19.05	70	25.86	77.44
2009	1	23	19	26.52	56.62	17.87	77.38	25.77	78.56
2009	1	23	20	26.37	58.12	17.22	82	25.67	79.69
2009	1	23	21	26.1	58.94	16.9	84.44	25.58	80.81
2009	1	23	22	25.7	58	16.57	86.88	25.46	81.88
2009	1	23	23	25.23	58.06	16.3	88.5	25.3	82.62
2009	1	24	0	24.66	60.06	15.99	90.06	25.23	82.69
2009	1	24	1	24.15	61.75	15.63	91.88	25.19	82.38
2009	1	24	2	23.67	63.75	15.45	92.56	25.18	81.81
2009	1	24	3	23.17	65.56	15.41	92.31	25.23	81
2009	1	24	4	22.73	66	15.36	92.31	25.31	80
2009	1	24	5	22.29	65.5	15.3	92.31	25.33	79.5
2009	1	24	6	22.19	63.12	16.77	82.81	25.31	79.56
2009	1	24	7	22.67	58.56	19.35	67.81	25.43	79.19
2009	1	24	8	23.62	53.19	21.4	59.62	25.5	79.12
2009	1	24	9	25.07	45.94	22.91	54.62	25.57	78.94
2009	1	24	10	26.42	40.69	23.91	51.56	25.58	78.69
2009	1	24	11	27.37	39.56	24.62	49.38	25.64	78.12
2009	1	24	12	27.84	38.31	25.03	47.81	25.73	77.38
2009	1	24	13	28.15	37.25	25.4	45.75	25.8	76.56
2009	1	24	14	28.22	37.5	25.34	44.94	25.84	76.06
2009	1	24	15	27.94	40.25	24.67	46.25	25.87	75.81
2009	1	24	16	27.15	49.56	23.35	50	25.87	75.75
2009	1	24	17	26.39	54.94	21.55	56.12	25.8	76
2009	1	24	18	26.04	56.25	19.47	65.44	25.69	76.56
2009	1	24	19	25.9	55.31	18.07	73.69	25.63	76.94
2009	1	24	20	25.63	57.12	17.44	77.94	25.56	77.56
2009	1	24	21	25.2	61.19	16.85	81.75	25.48	78.31
2009	1	24	22	24.75	65.62	16.31	85.25	25.39	79.06
2009	1	24	23	24.33	69.5	15.87	88.12	25.3	79.25
2009	1	25	0	23.98	73.06	15.44	90.88	25.22	78.88
2009	1	25	1	23.7	76.06	15.29	91.56	25.14	78.25
2009	1	25	2	23.48	78.5	15.09	92.25	25.08	77.69
2009	1	25	3	23.33	80.5	14.89	92.94	25.01	77.5
2009	1	25	4	23.24	82.38	14.69	93.62	25.01	77.31
2009	1	25	5	23.16	84.12	14.48	94.31	25.01	77.12
2009	1	25	6	23.23	85.12	15.78	85.25	25.12	76.62
2009	1	25	7	24.05	82.25	18.84	67.88	25.33	75.62
2009	1	25	8	25.06	77.12	21.23	57.25	25.51	74.88
2009	1	25	9	26.41	66.81	22.7	52.12	25.69	74.31
2009	1	25	10	27.31	59.62	23.69	49.19	25.83	74.06
2009	1	25	11	27.97	56.19	24.42	47	25.93	74.12
2009	1	25	12	28.83	52.69	25.07	44.75	26	74.38
2009	1	25	13	29.64	48.62	25.52	42.94	26.03	74.94
2009	1	25	14	29.86	47.88	25.26	43.38	26.04	75.62
2009	1	25	15	29.69	49.31	24.32	46.12	26.02	76.44
2009	1	25	16	29.1	52.94	22.97	50.56	25.97	77.38
2009	1	25	17	27.78	61.5	21.36	56.19	25.9	78.31
2009	1	25	18	26.69	69.31	19.45	64.75	25.83	79.12
2009	1	25	19	26.3	75.31	18.18	72.19	25.81	79.5
2009	1	25	20	26	79.56	17.77	74.75	25.78	79.75
2009	1	25	21	25.74	82.81	17.51	75.94	25.76	79.94
2009	1	25	22	25.47	85.75	17.12	77.69	25.72	80.19
2009	1	25	23	25.23	87.94	16.69	80.31	25.68	80.19
2009	1	26	0	25.07	89.25	16.33	82.69	25.6	80.25
2009	1	26	1	24.98	90	16.08	84.38	25.55	80.44
2009	1	26	2	24.84	90.88	15.81	86.44	25.51	80.5
2009	1	26	3	24.62	92.12	15.5	88.94	25.49	80.38
2009	1	26	4	24.35	93.44	15.23	91.25	25.51	79.94
2009	1	26	5	24.13	94.31	15.09	92.31	25.53	79.75
2009	1	26	6	24.2	93.5	16.62	82.94	25.51	79.94
2009	1	26	7	24.87	89.12	19.69	64.75	25.59	79.56
2009	1	26	8	26.01	79.88	22.02	55.44	25.66	79.19
2009	1	26	9	27.53	68.5	23.42	51.81	25.74	78.75
2009	1	26	10	28.82	59.56	23.95	51.44	25.75	78.5
2009	1	26	11	29.93	52.81	23.98	52.06	25.77	78.12
2009	1	26	12	30.51	50.44	23.97	51.56	25.8	77.62
2009	1	26	13	30.64	51.06	23.9	50.56	25.85	76.94
2009	1	26	14	30.38	53.44	23.74	50.19	25.9	76.19
2009	1	26	15	29.9	56.75	23.18	51.12	25.95	75.44
2009	1	26	16	29.11	61.69	22.21	53.69	25.95	74.94
2009	1	26	17	27.88	70.06	20.87	58.44	25.88	74.94
2009	1	26	18	26.83	78.62	19.19	66	25.79	75.12
2009	1	26	19	26.4	83.56	17.95	73.19	25.73	75.12
2009	1	26	20	26.12	86.81	17.37	77.19	25.65	75.06
2009	1	26	21	25.85	89.5	17.04	79.38	25.58	75
2009	1	26	22	25.62	91.62	16.7	81.19	25.51	75
2009	1	26	23	25.4	93.31	16.43	82.75	25.46	75.19
2009	1	27	0	25.24	94.31	16.1	85	25.41	75.44
2009	1	27	1	25.12	94.94	15.76	87.38	25.33	76.31
2009	1	27	2	25.01	95.56	15.47	89.62	25.23	77.88
2009	1	27	3	24.88	96.19	15.24	91.56	25.21	78.94
2009	1	27	4	24.74	96.75	15.09	93	25.25	79.62
2009	1	27	5	24.61	96.94	15.03	93.81	25.3	80.06
2009	1	27	6	24.77	95.25	16.65	84.38	25.36	80.5
2009	1	27	7	25.65	89.81	19.98	64.88	25.51	79.5
2009	1	27	8	26.69	83	22.3	55.12	25.63	78.5
2009	1	27	9	27.62	76.38	23.86	50.44	25.69	78.19
2009	1	27	10	28.58	69.31	24.8	48.38	25.71	78.38
2009	1	27	11	29.49	63.31	25.18	47.94	25.76	78.44
2009	1	27	12	30.12	59.69	25.12	48.06	25.82	78.19
2009	1	27	13	30.4	58.69	25	47.5	25.84	77.94
2009	1	27	14	30.31	59.81	24.73	47	25.83	77.88
2009	1	27	15	29.86	62.62	24.23	46.81	25.8	77.69
2009	1	27	16	29.11	67.38	23.31	48.19	25.8	77.12
2009	1	27	17	28.01	75.06	21.91	52.06	25.76	76.56
2009	1	27	18	27.05	83.06	20.23	58.38	25.68	76.5
2009	1	27	19	26.55	88.19	18.93	64.88	25.61	76.75
2009	1	27	20	26.28	90.94	18.17	69.31	25.52	76.94
2009	1	27	21	26.08	92.75	17.6	72.62	25.42	77.12
2009	1	27	22	25.95	93.56	17.24	74.44	25.34	77
2009	1	27	23	25.85	93.88	16.98	75.19	25.3	76.81
2009	1	28	0	25.78	93.88	16.87	75.19	25.3	76.62
2009	1	28	1	25.7	93.94	16.74	75.5	25.31	76.5
2009	1	28	2	25.59	94.25	16.53	76.56	25.36	76.25
2009	1	28	3	25.48	94.69	16.31	77.94	25.37	75.94
2009	1	28	4	25.43	94.88	16.18	79	25.33	75.62
2009	1	28	5	25.37	95.12	16.16	79.75	25.32	75.25
2009	1	28	6	25.48	94.56	17.46	74.12	25.3	75.12
2009	1	28	7	25.99	91.75	19.76	62.69	25.4	74.81
2009	1	28	8	26.53	87.88	21.62	55.62	25.5	74.62
2009	1	28	9	27.13	83.62	23.06	51.56	25.58	74.56
2009	1	28	10	27.73	79.5	24.08	49.31	25.62	74.56
2009	1	28	11	28.29	75.75	24.83	47.75	25.69	74.38
2009	1	28	12	28.73	72.44	24.98	47.69	25.76	74.06
2009	1	28	13	29	70.06	24.86	48.19	25.8	74
2009	1	28	14	29.15	68.69	24.22	50.06	25.8	74.25
2009	1	28	15	29.06	69.12	23.3	52.88	25.75	75
2009	1	28	16	28.65	71.81	22.23	56.69	25.69	75.94
2009	1	28	17	27.74	78.38	20.83	62.69	25.63	76.19
2009	1	28	18	26.96	84.25	19.4	69.94	25.62	75.69
2009	1	28	19	26.55	88.12	18.4	75.88	25.62	75.25
2009	1	28	20	26.33	90.19	17.86	79.81	25.61	75.12
2009	1	28	21	26.21	91.19	17.5	82.81	25.56	75.25
2009	1	28	22	26.12	91.75	17.19	85.31	25.47	75.62
2009	1	28	23	26.05	92.06	16.88	87.62	25.36	76.56
2009	1	29	0	25.94	92.44	16.69	89	25.26	77.69
2009	1	29	1	25.84	92.69	16.58	89.62	25.23	78.31
2009	1	29	2	25.76	92.81	16.57	89.44	25.26	78.38
2009	1	29	3	25.66	93.06	16.43	89.94	25.33	78.06
2009	1	29	4	25.58	93.38	16.27	90.94	25.3	78.19
2009	1	29	5	25.53	93.62	15.99	92.88	25.28	78.19
2009	1	29	6	25.65	93.19	16.53	89.38	25.37	77.44
2009	1	29	7	26.21	90.56	18.21	77.44	25.49	76.44
2009	1	29	8	26.74	86.94	19.56	70.06	25.52	76.12
2009	1	29	9	27.33	82.75	20.49	66.12	25.63	75.31
2009	1	29	10	27.81	79.62	21.05	64.19	25.72	74.56
2009	1	29	11	28.16	77.44	21.52	62.38	25.79	74.06
2009	1	29	12	28.51	75.25	21.72	61.5	25.85	74
2009	1	29	13	28.77	73.44	21.45	62.56	25.86	74.25
2009	1	29	14	28.88	72.25	20.84	65	25.82	74.94
2009	1	29	15	28.85	72	20.19	67.69	25.76	75.81
2009	1	29	16	28.62	73.19	19.52	70.69	25.69	76.75
2009	1	29	17	27.97	78.19	18.63	75	25.6	77.56
2009	1	29	18	27.18	83.44	17.58	80.94	25.57	78.25
2009	1	29	19	26.83	86.5	17.05	84.56	25.61	78.81
2009	1	29	20	26.58	89.12	16.75	87.25	25.62	79.38
2009	1	29	21	26.39	91	16.54	89.5	25.58	80
2009	1	29	22	26.21	92.38	16.39	91.25	25.44	81.12
2009	1	29	23	26.06	93.31	16.26	92.31	25.35	82.31
2009	1	30	0	25.97	93.81	16.03	93.56	25.3	83.25
2009	1	30	1	25.89	94.19	15.83	94.06	25.26	83.56
2009	1	30	2	25.82	94.5	15.85	92.94	25.3	83.81
2009	1	30	3	25.8	94.5	16.08	90.94	25.38	84
2009	1	30	4	25.76	94.75	16.11	90.75	25.46	84.12
2009	1	30	5	25.72	95	16.15	90.5	25.45	84.25
2009	1	30	6	25.87	94.25	16.83	86.31	25.4	84.5
2009	1	30	7	26.44	91.25	18.35	77.31	25.44	84.31
2009	1	30	8	26.93	87.88	20.12	68.38	25.5	83.75
2009	1	30	9	27.5	84	21.58	62.94	25.62	82.69
2009	1	30	10	27.96	80.81	22.51	60.44	25.76	81.25
2009	1	30	11	28.33	78.25	22.76	60.81	25.89	79.94
2009	1	30	12	28.55	76.56	22.42	62.62	25.99	78.94
2009	1	30	13	28.58	76.06	22.13	63.5	26.05	78.44
2009	1	30	14	28.5	76.19	21.64	65.12	26.08	78.31
2009	1	30	15	28.23	77.69	20.78	68.38	26.08	78.5
2009	1	30	16	27.81	80.31	19.55	73.62	26.03	78.94
2009	1	30	17	27.29	84	18.44	79.31	25.94	79.81
2009	1	30	18	26.86	87.19	17.59	84.38	25.84	80.94
2009	1	30	19	26.66	89	17.08	87.81	25.78	81.62
2009	1	30	20	26.51	90.31	16.92	89.12	25.71	82.19
2009	1	30	21	26.38	91.31	16.97	89	25.65	82.38
2009	1	30	22	26.26	92	16.98	88.81	25.6	82.12
2009	1	30	23	26.15	92.75	16.87	88.94	25.57	81.88
2009	1	31	0	26.05	93.38	16.55	90.25	25.58	81.56
2009	1	31	1	25.98	93.69	16.36	90.56	25.55	81.44
2009	1	31	2	25.93	93.75	16.25	90.06	25.5	82
2009	1	31	3	25.88	93.75	16.1	89.69	25.51	82.06
2009	1	31	4	25.81	93.88	15.94	90.06	25.55	81.69
2009	1	31	5	25.74	94	15.83	90.69	25.55	81.56
2009	1	31	6	25.81	93.5	16.48	87.44	25.52	81.5
2009	1	31	7	26.36	90.69	17.87	79.38	25.58	81.19
2009	1	31	8	26.91	87	20.05	66.88	25.62	81.06
2009	1	31	9	27.48	81.88	21.6	60.81	25.69	80.94
2009	1	31	10	28.02	77.5	22.4	58.38	25.77	80.62
2009	1	31	11	28.46	74.25	22.37	58.94	25.83	79.94
2009	1	31	12	28.74	71.94	21.95	60.56	25.87	79.38
2009	1	31	13	28.97	70.12	21.27	63.06	25.9	78.88
2009	1	31	14	29.08	69.19	20.56	65.69	25.9	78.69
2009	1	31	15	28.98	69.38	19.88	68.5	25.9	78.44
2009	1	31	16	28.65	71.06	19.19	71.81	25.88	78.62
2009	1	31	17	27.94	75.5	18.37	75.94	25.8	79.31
2009	1	31	18	27.25	79.5	17.28	81.94	25.7	80.25
2009	1	31	19	26.92	82.5	16.65	86.19	25.61	81.06
2009	1	31	20	26.7	84.75	16.37	88.5	25.51	81.69
2009	1	31	21	26.48	86.5	16.17	90.25	25.44	82.12
2009	1	31	22	26.28	88.06	15.88	92.06	25.39	82.25
2009	1	31	23	26.12	89.12	15.55	93.44	25.35	82.12
2009	2	1	0	25.95	90.12	15.76	91.12	25.33	81.75
2009	2	1	1	25.83	90.81	16.06	88.94	25.32	81.25
2009	2	1	2	25.75	91.31	16.03	89.12	25.3	80.69
2009	2	1	3	25.7	91.75	16	89	25.3	80.06
2009	2	1	4	25.64	92.31	16.1	87.81	25.3	79.69
2009	2	1	5	25.55	93.06	16.26	86.56	25.31	79.38
2009	2	1	6	25.75	92.25	17.38	79.88	25.33	79.12
2009	2	1	7	26.65	87.06	20.31	64.62	25.46	78.31
2009	2	1	8	27.6	79.81	22.77	54.69	25.58	77.44
2009	2	1	9	28.43	74.81	23.99	51.56	25.71	76.44
2009	2	1	10	29.14	70.94	24.62	50.62	25.82	75.5
2009	2	1	11	29.73	67.62	24.69	51.12	25.88	74.56
2009	2	1	12	30.12	65.5	24.17	53.19	25.9	73.88
2009	2	1	13	30.19	65.06	23.82	54.44	25.89	73.62
2009	2	1	14	30	66	23.2	56.5	25.85	73.88
2009	2	1	15	29.55	68.25	22.26	60	25.78	74.44
2009	2	1	16	28.9	71.44	20.94	65.62	25.69	75.06
2009	2	1	17	28.08	76.19	19.45	72.88	25.58	76
2009	2	1	18	27.32	81.62	18.13	80.19	25.49	76.62
2009	2	1	19	26.98	84.81	17.43	84.81	25.47	76.75
2009	2	1	20	26.76	86.81	17.12	87.31	25.41	76.88
2009	2	1	21	26.56	88.5	17.01	88.44	25.35	77
2009	2	1	22	26.4	89.69	16.98	89.25	25.29	76.94
2009	2	1	23	26.22	90.81	16.96	89.56	25.21	76.88
2009	2	2	0	26.08	91.69	16.89	89.75	25.08	77.12
2009	2	2	1	25.94	92.5	16.76	89.62	24.94	77.62
2009	2	2	2	25.85	93	16.7	88.81	24.81	77.88
2009	2	2	3	25.77	93.31	16.62	88.38	24.77	77.81
2009	2	2	4	25.7	93.56	16.59	87.94	24.83	77.31
2009	2	2	5	25.65	93.69	16.5	87.5	24.93	76.38
2009	2	2	6	25.78	92.81	17.82	79.06	25.09	75.19
2009	2	2	7	26.35	89.06	20.97	62.44	25.44	73.06
2009	2	2	8	27.1	83.25	23.3	53.75	25.61	71.75
2009	2	2	9	27.86	78.44	24.58	50.81	25.69	71.06
2009	2	2	10	28.51	75.12	25.21	50.5	25.74	70.56
2009	2	2	11	29.12	71.88	25.45	50.94	25.79	69.88
2009	2	2	12	29.58	69.19	25.23	52.12	25.83	69.06
2009	2	2	13	29.87	67.44	25.01	52.69	25.87	68.06
2009	2	2	14	29.83	67.38	24.33	54.62	25.9	66.69
2009	2	2	15	29.57	68.69	23.33	58.19	25.98	65.06
2009	2	2	16	29.05	71.75	21.89	64	26.01	63.81
2009	2	2	17	28.21	77.19	20.4	70.88	25.99	63.56
2009	2	2	18	27.36	83.69	19.15	77.69	25.98	64.12
2009	2	2	19	26.94	87.62	18.42	82.25	26.02	64.75
2009	2	2	20	26.78	89.38	17.99	85.25	26.01	65.88
2009	2	2	21	26.66	90.25	17.82	86.75	25.93	67.5
2009	2	2	22	26.58	90.5	17.69	87.88	25.82	68.44
2009	2	2	23	26.51	90.69	17.52	89.25	25.71	69.19
2009	2	3	0	26.39	91.12	17.4	90.19	25.57	70.5
2009	2	3	1	26.27	91.5	17.09	91.94	25.34	73.25
2009	2	3	2	26.18	91.88	16.84	93.12	25.05	76.81
2009	2	3	3	26.13	92	16.64	93.94	24.89	78.88
2009	2	3	4	26.03	92.44	16.47	94.31	24.89	79.44
2009	2	3	5	25.98	92.56	16.3	94.06	24.94	79.44
2009	2	3	6	26.09	91.75	17.57	83.5	25.02	79.25
2009	2	3	7	26.63	88.44	19.35	71.25	25.26	78.44
2009	2	3	8	27.24	83.69	21.08	62	25.44	78.06
2009	2	3	9	27.84	79.06	22.27	56.75	25.58	77.75
2009	2	3	10	28.32	76.5	23.36	52.38	25.69	77.62
2009	2	3	11	28.65	74.75	24.18	50.06	25.74	77.5
2009	2	3	12	28.84	73.56	24.44	50.44	25.7	77.62
2009	2	3	13	28.94	72.88	24.17	53.25	25.65	77.88
2009	2	3	14	28.9	72.94	23.3	58.38	25.6	78.19
2009	2	3	15	28.73	73.88	21.98	64.75	25.58	78.5
2009	2	3	16	28.42	75.44	20.58	71.56	25.58	78.81
2009	2	3	17	27.9	78.31	19.26	79	25.55	79.38
2009	2	3	18	27.31	82.62	18.33	84.88	25.5	80
2009	2	3	19	27.05	85.69	17.87	88.12	25.5	80.31
2009	2	3	20	26.93	87.31	17.66	89.88	25.49	80.44
2009	2	3	21	26.83	88.5	17.55	90.94	25.49	80.56
2009	2	3	22	26.67	89.81	17.4	92.06	25.45	80.94
2009	2	3	23	26.51	91.12	17.23	93	25.4	81.44
2009	2	4	0	26.35	92.25	17.01	93.75	25.33	81.69
2009	2	4	1	26.21	93	16.8	94.31	25.27	81.38
2009	2	4	2	26.11	93.44	16.83	93.44	25.23	80.69
2009	2	4	3	26.03	93.69	16.86	92.75	25.2	80
2009	2	4	4	26	93.69	16.8	92.75	25.19	79.44
2009	2	4	5	25.98	93.62	16.74	92.69	25.19	79.5
2009	2	4	6	26.11	92.69	17.8	85.5	25.19	79.75
2009	2	4	7	26.69	89.31	20.15	72	25.31	79.06
2009	2	4	8	27.33	84.88	22.3	62.31	25.44	77.94
2009	2	4	9	27.9	80.75	23.68	56.69	25.58	76.44
2009	2	4	10	28.42	77.44	24.32	54.56	25.7	74.94
2009	2	4	11	28.8	75.62	24.67	53.44	25.8	73.31
2009	2	4	12	28.96	74.69	24.77	53.12	25.85	72.31
2009	2	4	13	28.96	74.38	24.4	54.56	25.87	72
2009	2	4	14	28.84	74.62	23.67	57.56	25.84	72.06
2009	2	4	15	28.63	75.38	22.34	63.19	25.82	72.38
2009	2	4	16	28.32	76.81	20.88	70.31	25.78	72.94
2009	2	4	17	27.8	80.06	19.49	77.81	25.69	74
2009	2	4	18	27.28	83.88	18.43	84.25	25.59	75
2009	2	4	19	27.07	85.81	17.94	87.56	25.53	75.31
2009	2	4	20	26.92	86.94	17.73	89.25	25.44	74.88
2009	2	4	21	26.77	88.19	17.6	90.5	25.34	73.69
2009	2	4	22	26.61	89.38	17.48	91.62	25.26	71.94
2009	2	4	23	26.45	90.38	17.31	92.75	25.23	69.62
2009	2	5	0	26.31	91.25	17.12	93.5	25.23	67.56
2009	2	5	1	26.17	91.94	16.92	93.69	25.28	66
2009	2	5	2	26.08	92.38	16.83	92.38	25.36	64.69
2009	2	5	3	26.03	92.56	17.14	88.69	25.44	64.06
2009	2	5	4	26	92.62	17.22	87.31	25.51	63.62
2009	2	5	5	25.98	92.75	17.2	86.69	25.53	63.19
2009	2	5	6	26.11	92.12	18.27	79.88	25.54	62.19
2009	2	5	7	26.58	90.06	20.56	67.25	25.77	60.62
2009	2	5	8	27.12	86.94	22.55	59.31	25.93	59.81
2009	2	5	9	27.72	81.94	23.82	56	26.04	60.12
2009	2	5	10	28.23	77.88	24.79	54.06	26.07	61.31
2009	2	5	11	28.65	75.06	25.26	53.44	26.07	63.5
2009	2	5	12	29.01	73.44	24.71	55.94	26.01	66.38
2009	2	5	13	29.21	72.56	24.19	57.88	25.91	69.25
2009	2	5	14	29.27	71.94	23.65	59.69	25.77	71.69
2009	2	5	15	29.19	72.12	22.7	63.25	25.64	73.38
2009	2	5	16	28.94	73.56	21.57	68.25	25.52	74.69
2009	2	5	17	28.3	77.44	20.23	75.38	25.4	75.75
2009	2	5	18	27.46	82.56	19.01	83.12	25.25	76.69
2009	2	5	19	27.11	85.94	18.35	87.88	25.18	77.12
2009	2	5	20	26.87	88.56	18.12	89.56	25.13	77.31
2009	2	5	21	26.69	90.19	18.08	90.12	25.08	77.44
2009	2	5	22	26.53	91.38	18.04	90.5	25.06	77.38
2009	2	5	23	26.33	92.62	17.86	91.5	25.02	77.88
2009	2	6	0	26.19	93.31	17.54	92.88	24.97	78.75
2009	2	6	1	26.08	93.62	17.47	92.62	24.91	79.5
2009	2	6	2	25.99	93.88	17.47	91.69	24.9	80.19
2009	2	6	3	25.94	93.94	17.38	91.12	24.89	80.81
2009	2	6	4	25.92	93.88	17.29	90.44	24.96	80.19
2009	2	6	5	25.9	93.81	17.19	90.25	25.06	78.94
2009	2	6	6	26.12	92.81	18.03	84.75	25.07	78.62
2009	2	6	7	26.79	89.38	20.32	72.31	25.08	78
2009	2	6	8	27.59	83.81	22.49	63.38	25.15	77.19
2009	2	6	9	28.43	78.5	23.98	58.25	25.26	76.44
2009	2	6	10	29.02	75.5	24.48	57.19	25.3	75.88
2009	2	6	11	29.4	73.81	24.69	56.5	25.37	75.38
2009	2	6	12	29.57	72.75	25.01	54.81	25.46	75.12
2009	2	6	13	29.55	72.44	24.89	54.69	25.53	74.81
2009	2	6	14	29.35	73.06	24.1	57	25.59	74
2009	2	6	15	29.11	74.25	22.87	61.31	25.65	72.88
2009	2	6	16	28.69	77	21.65	66.12	25.65	72.12
2009	2	6	17	28.02	82	20.37	72.31	25.59	71.75
2009	2	6	18	27.45	86.62	19.32	78.56	25.47	72.19
2009	2	6	19	27.22	89	18.76	82.56	25.37	73.19
2009	2	6	20	27.09	90.25	18.47	85.06	25.27	74.88
2009	2	6	21	27	91	18.3	86.69	25.15	76.81
2009	2	6	22	26.89	91.56	18.17	87.88	25.05	77.62
2009	2	6	23	26.78	91.94	17.98	88.94	24.98	78.19
2009	2	7	0	26.66	92.31	17.74	89.75	24.89	78.62
2009	2	7	1	26.56	92.56	17.32	91.25	24.81	78.81
2009	2	7	2	26.48	92.69	17.08	91.12	24.73	78.81
2009	2	7	3	26.4	92.69	16.94	90.31	24.69	78.56
2009	2	7	4	26.33	92.62	16.78	89.81	24.71	77.62
2009	2	7	5	26.29	92.62	16.64	89.31	24.73	76.12
2009	2	7	6	26.33	92.31	17.9	80.88	24.8	74.69
2009	2	7	7	26.65	90.94	20.73	65.31	25.01	72.75
2009	2	7	8	27.05	88.94	23.11	55.5	25.16	71.19
2009	2	7	9	27.57	85.62	24.57	50.94	25.3	69.75
2009	2	7	10	28.03	82.38	25.31	49.75	25.4	68.69
2009	2	7	11	28.34	80	25.71	49.44	25.48	68.25
2009	2	7	12	28.66	77.69	25.58	50.44	25.55	68.25
2009	2	7	13	28.78	76.25	25.03	52.44	25.6	68.62
2009	2	7	14	28.76	75.69	24.08	55.62	25.62	69.31
2009	2	7	15	28.65	75.5	22.83	60.19	25.62	70.56
2009	2	7	16	28.4	76.44	21.31	66.81	25.56	72.44
2009	2	7	17	27.82	80.12	19.83	74.25	25.44	74.56
2009	2	7	18	27.31	83.19	18.75	80.38	25.3	76.31
2009	2	7	19	27.13	84.56	18.21	83.69	25.19	77.75
2009	2	7	20	27.01	85.62	17.92	85.62	25.1	78.94
2009	2	7	21	26.89	86.75	17.72	87.31	25.04	80.19
2009	2	7	22	26.78	87.69	17.57	88.44	24.98	81.44
2009	2	7	23	26.67	88.56	17.36	89.75	24.93	82.94
2009	2	8	0	26.56	89.31	17.16	90.62	24.87	84.12
2009	2	8	1	26.44	90.06	17.05	90.69	24.77	84.56
2009	2	8	2	26.34	90.75	16.87	91	24.58	84.94
2009	2	8	3	26.24	91.31	16.83	90.12	24.59	84.31
2009	2	8	4	26.14	91.75	16.94	88.69	24.7	83.25
2009	2	8	5	26.08	92.12	16.93	88.31	24.79	82.31
2009	2	8	6	26.21	91.62	18.05	81.44	24.79	81.88
2009	2	8	7	26.69	89.44	20.91	65.56	24.82	81.31
2009	2	8	8	27.42	85.06	22.98	57.25	24.92	80.38
2009	2	8	9	28.1	80.31	24.19	54	25.02	79.69
2009	2	8	10	28.62	77.31	24.76	53.62	25.09	79.31
2009	2	8	11	28.94	76	24.94	53.62	25.19	78.81
2009	2	8	12	29.07	75.56	24.62	54.62	25.32	78.06
2009	2	8	13	29.07	75.44	24.54	54.62	25.43	77.38
2009	2	8	14	28.96	75.75	24.25	55.19	25.53	76.81
2009	2	8	15	28.76	76.88	23.46	57.62	25.58	76.62
2009	2	8	16	28.41	79.06	22.26	62.06	25.6	76.75
2009	2	8	17	27.79	83.25	20.76	68.88	25.54	77.44
2009	2	8	18	27.23	87	19.34	77	25.44	78.38
2009	2	8	19	27	88.88	18.73	81.31	25.36	79.25
2009	2	8	20	26.85	90.19	18.64	81.62	25.28	79.81
2009	2	8	21	26.71	91.19	18.65	80.69	25.23	80.19
2009	2	8	22	26.59	91.94	18.57	80.25	25.15	80.62
2009	2	8	23	26.47	92.62	18.4	79.94	25.08	81.06
2009	2	9	0	26.34	93.19	18.02	80.06	25.01	81.31
2009	2	9	1	26.25	93.56	17.73	79.25	24.97	81.19
2009	2	9	2	26.15	93.88	17.51	77.56	24.96	80.81
2009	2	9	3	26.08	94.06	17.44	74.81	24.96	80.5
2009	2	9	4	26.02	94.19	17.55	71.81	24.96	80.19
2009	2	9	5	25.98	94.31	17.69	70.19	24.97	79.88
2009	2	9	6	26.19	93.5	18.65	67.44	25	79.5
2009	2	9	7	26.74	91.06	20.98	58.06	25.14	78.56
2009	2	9	8	27.3	87.62	23.05	52.56	25.27	77.38
2009	2	9	9	27.73	84.44	24.47	49.75	25.45	76
2009	2	9	10	28.13	81.88	25.43	48.31	25.57	74.88
2009	2	9	11	28.4	80.31	26.05	47.62	25.65	74.38
2009	2	9	12	28.49	79.56	26.12	48.31	25.68	74.38
2009	2	9	13	28.5	79.25	25.55	50.75	25.69	74.69
2009	2	9	14	28.46	79.06	24.53	54.31	25.67	75.12
2009	2	9	15	28.46	78.94	23.27	58.69	25.64	75.75
2009	2	9	16	28.26	79.81	21.81	64.56	25.58	76.56
2009	2	9	17	27.67	83.75	20.4	71.06	25.52	77.31
2009	2	9	18	27.05	87.44	19.33	76.62	25.5	77.69
2009	2	9	19	26.75	89.5	18.8	79.56	25.49	77.75
2009	2	9	20	26.54	91.12	18.57	81.06	25.48	77.62
2009	2	9	21	26.35	92.62	18.54	81.38	25.44	77.5
2009	2	9	22	26.17	94.06	18.33	82.56	25.37	77.62
2009	2	9	23	26.05	94.94	18.13	83.19	25.33	77.75
2009	2	10	0	25.98	95.19	18	82.75	25.26	78.06
2009	2	10	1	25.92	95.06	18.03	80.25	25.22	78.25
2009	2	10	2	25.87	94.94	18.2	76.5	25.17	78.44
2009	2	10	3	25.84	94.75	18.28	73.31	25.15	78.62
2009	2	10	4	25.84	94.5	18.29	71.12	25.14	78.81
2009	2	10	5	25.84	94.38	18.26	69.75	25.15	79.12
2009	2	10	6	26.05	93.5	18.83	67.56	25.17	79.38
2009	2	10	7	26.69	90.44	21.18	57.06	25.28	79.12
2009	2	10	8	27.39	85.5	23.33	50.75	25.38	78.81
2009	2	10	9	28.19	79.88	24.84	47.88	25.48	78.56
2009	2	10	10	28.76	77.06	25.8	47.06	25.53	78.38
2009	2	10	11	29.16	74.81	26.39	46.88	25.51	78.25
2009	2	10	12	29.43	72.81	26.55	47.19	25.47	78.31
2009	2	10	13	29.47	71.81	26.4	47.62	25.4	78.56
2009	2	10	14	29.36	71.44	25.92	48.69	25.37	78.56
2009	2	10	15	29.11	72.25	25.02	51.19	25.34	78.56
2009	2	10	16	28.76	74.19	23.75	55.69	25.27	78.81
2009	2	10	17	28.01	79.81	22.04	63	25.2	79
2009	2	10	18	27.15	85.62	20.32	71.94	25.18	78.81
2009	2	10	19	26.81	88.62	19.58	76.75	25.2	78.19
2009	2	10	20	26.57	90.75	19.33	78.44	25.23	77.62
2009	2	10	21	26.39	92.31	19.22	78.75	25.24	77.19
2009	2	10	22	26.21	93.81	19.04	79	25.23	76.88
2009	2	10	23	26.08	94.81	18.85	78.44	25.13	77.19
2009	2	11	0	26	95.06	18.67	77.12	24.97	78.06
2009	2	11	1	25.98	94.88	18.47	75.69	24.8	78.94
2009	2	11	2	25.94	94.81	18.24	74.94	24.71	79.44
2009	2	11	3	26	94.31	18.07	74.62	24.66	79.62
2009	2	11	4	26.03	93.94	17.9	74.62	24.69	79.38
2009	2	11	5	26.05	93.56	17.81	74.5	24.78	78.88
2009	2	11	6	26.19	92.94	18.84	69.5	24.88	78.25
2009	2	11	7	26.69	90.69	21.31	58.69	25.08	77.19
2009	2	11	8	27.19	87.19	23.33	52.62	25.23	76.5
2009	2	11	9	27.75	82.06	24.73	49.56	25.27	76.38
2009	2	11	10	28.25	77.69	25.55	48.69	25.3	76.56
2009	2	11	11	28.65	74.75	25.76	49.44	25.36	76.19
2009	2	11	12	28.97	72.69	25.87	49.5	25.44	75.38
2009	2	11	13	29.15	71.44	25.9	49.19	25.48	74.75
2009	2	11	14	29.17	71	25.58	50.12	25.48	74.44
2009	2	11	15	28.98	71.69	24.67	53.19	25.47	74.19
2009	2	11	16	28.59	73.56	23.46	57.94	25.43	74.12
2009	2	11	17	27.86	78.75	21.78	65.75	25.33	74.19
2009	2	11	18	27.12	84.88	20.1	75.62	25.2	74.12
2009	2	11	19	26.86	87.75	19.26	81.81	25.12	73.69
2009	2	11	20	26.69	89.5	18.89	85.12	25.04	73.06
2009	2	11	21	26.55	90.5	18.69	86.94	24.98	72.25
2009	2	11	22	26.4	91.44	18.59	87.75	24.91	71.25
2009	2	11	23	26.27	92.19	18.44	88.56	24.8	70.81
2009	2	12	0	26.16	92.62	18.27	89.38	24.65	71.06
2009	2	12	1	26.08	93.06	18.13	89.81	24.52	71.38
2009	2	12	2	26.01	93.38	17.89	91	24.43	71.69
2009	2	12	3	25.98	93.56	17.62	92.38	24.36	72
2009	2	12	4	25.98	93.56	17.4	93.44	24.3	72.38
2009	2	12	5	25.98	93.56	17.28	93.81	24.3	72.69
2009	2	12	6	26.19	92.69	18.08	88.38	24.35	72.31
2009	2	12	7	26.79	89.88	20.43	74.75	24.59	71.38
2009	2	12	8	27.48	84.75	22.76	63.5	24.87	70.38
2009	2	12	9	28.2	79	24.33	57.31	25.08	70.12
2009	2	12	10	28.71	76.19	25.2	54.25	25.33	69.75
2009	2	12	11	29.01	74.88	25.66	52.62	25.46	69.25
2009	2	12	12	29.2	73.69	25.39	53.25	25.58	68.62
2009	2	12	13	29.24	73.06	24.95	54.62	25.69	68.06
2009	2	12	14	29.15	73.25	24.39	56.5	25.74	67.69
2009	2	12	15	28.93	74.31	23.6	59.38	25.65	68.5
2009	2	12	16	28.54	76.81	22.65	63.06	25.48	69.88
2009	2	12	17	27.86	81.19	21.17	70.44	25.31	71.62
2009	2	12	18	27.21	86.31	19.76	79.19	25.2	72.94
2009	2	12	19	26.96	88.69	19.21	83.25	25.14	73.88
2009	2	12	20	26.81	90.19	18.95	85	25.15	74.31
2009	2	12	21	26.67	91.25	18.84	85.81	25.17	73.81
2009	2	12	22	26.53	92.06	18.86	85.44	25.19	73.44
2009	2	12	23	26.39	92.62	18.76	85.44	25.17	73.12
2009	2	13	0	26.27	93.06	18.48	86.19	25.08	73.31
2009	2	13	1	26.15	93.38	18.12	87.69	24.96	73.56
2009	2	13	2	26.06	93.62	17.71	89.75	24.84	73.62
2009	2	13	3	26.05	93.5	17.22	92.44	24.77	73.12
2009	2	13	4	26.04	93.56	16.94	93.25	24.83	71.88
2009	2	13	5	26.05	93.56	16.81	92.31	24.89	70.69
2009	2	13	6	26.23	92.88	18.24	82.31	24.93	69.94
2009	2	13	7	26.69	90.81	21.2	64.62	25.03	69.31
2009	2	13	8	27.21	87.56	23.37	54.56	25.09	69.12
2009	2	13	9	27.87	82.88	24.58	50.31	25.23	68.19
2009	2	13	10	28.48	79.56	25.03	49.38	25.39	67.12
2009	2	13	11	28.83	77.44	25.23	49.19	25.48	66.62
2009	2	13	12	28.92	76.56	25.37	49	25.51	66.5
2009	2	13	13	28.87	76.44	25.59	47.88	25.55	66.44
2009	2	13	14	28.72	77	25.33	48.25	25.57	66.31
2009	2	13	15	28.47	78.19	24.37	51.19	25.57	66.56
2009	2	13	16	28.12	80.19	23.05	55.81	25.51	67.38
2009	2	13	17	27.55	83.94	21.4	62.25	25.38	68.56
2009	2	13	18	27.01	88.12	19.56	71.69	25.26	69.56
2009	2	13	19	26.82	90.19	18.61	78	25.17	70.19
2009	2	13	20	26.71	91.31	18.33	79.94	25.1	70.56
2009	2	13	21	26.63	91.75	18.26	80.12	24.98	71.06
2009	2	13	22	26.55	92.06	18.05	81.12	24.83	71.75
2009	2	13	23	26.44	92.44	17.87	81.94	24.69	72.69
2009	2	14	0	26.33	92.69	17.63	83.19	24.59	73.56
2009	2	14	1	26.26	92.88	17.34	85	24.52	74.31
2009	2	14	2	26.16	93.06	16.98	86.94	24.43	75.12
2009	2	14	3	26.09	93.12	16.76	87.56	24.36	75.69
2009	2	14	4	26.05	93.06	16.62	87.5	24.3	76.19
2009	2	14	5	26.01	93.06	16.38	88.06	24.27	76.56
2009	2	14	6	26.13	92.38	16.94	84.31	24.3	76.56
2009	2	14	7	26.57	90.31	19.37	68.94	24.44	76.12
2009	2	14	8	26.98	87.38	21.45	59.06	24.54	75.88
2009	2	14	9	27.37	83.19	22.69	55.31	24.6	75.88
2009	2	14	10	27.7	79.44	23.19	54.75	24.67	75.69
2009	2	14	11	27.88	76.88	23.23	55.44	24.76	75.44
2009	2	14	12	27.88	76	23.21	55.88	24.79	75.81
2009	2	14	13	27.76	76	23.15	55.69	24.77	76.69
2009	2	14	14	27.58	76.5	22.92	56.19	24.76	77.5
2009	2	14	15	27.34	77.81	22.19	58.75	24.73	78.38
2009	2	14	16	27.05	80.12	21.04	63.38	24.67	79.25
2009	2	14	17	26.63	83.62	19.76	69.38	24.65	79.81
2009	2	14	18	26.23	87.31	18.58	75.88	24.67	80.31
2009	2	14	19	26.06	89.19	17.94	80.12	24.71	80.38
2009	2	14	20	25.97	90.31	17.53	82.62	24.73	80.25
2009	2	14	21	25.89	90.94	17.28	83.88	24.72	80.25
2009	2	14	22	25.8	91.25	16.98	85.69	24.69	80.25
2009	2	14	23	25.68	91.69	16.58	88.38	24.7	80.31
2009	2	15	0	25.56	92	16.22	90.44	24.71	80.06
2009	2	15	1	25.47	92.06	15.89	91.88	24.65	79.88
2009	2	15	2	25.39	91.75	15.74	92.38	24.57	79.94
2009	2	15	3	25.33	91.62	15.72	92.19	24.5	80.12
2009	2	15	4	25.31	91.62	15.76	91.5	24.46	80.38
2009	2	15	5	25.28	91.81	15.69	90.12	24.48	80.56
2009	2	15	6	25.39	91.5	16.8	81.19	24.57	80.69
2009	2	15	7	25.75	90.25	18.76	68.31	24.73	80.38
2009	2	15	8	26.13	87.75	20.87	57.31	24.93	79.5
2009	2	15	9	26.58	83.56	22.44	51.44	25.07	78.56
2009	2	15	10	26.97	79.62	24.05	46.75	25.06	78.31
2009	2	15	11	27.33	75.88	25.26	44.06	25.12	77.62
2009	2	15	12	27.85	71.12	25.78	43.75	25.21	77.06
2009	2	15	13	28.27	66.94	25.36	46.5	25.26	76.5
2009	2	15	14	28.54	64.38	24.29	51.38	25.28	75.94
2009	2	15	15	28.73	63.81	22.14	60	25.3	75.5
2009	2	15	16	28.58	65.19	20.45	67.31	25.33	75.06
2009	2	15	17	27.83	71.25	18.91	74.5	25.27	75
2009	2	15	18	27.08	76.38	17.73	80.94	25.17	75.31
2009	2	15	19	26.87	78.5	17.22	84	25.08	75.31
2009	2	15	20	26.74	80.12	16.99	85.25	24.98	75.19
2009	2	15	21	26.6	81.38	16.88	85.75	24.89	74.75
2009	2	15	22	26.45	82.38	16.72	86.62	24.76	74.62
2009	2	15	23	26.33	83.06	16.5	87.94	24.64	74.69
2009	2	16	0	26.2	83.69	16.22	89.62	24.51	74.69
2009	2	16	1	26.08	84.31	15.99	90.94	24.39	74.94
2009	2	16	2	25.99	84.88	15.8	91.88	24.32	75.25
2009	2	16	3	25.9	85.62	15.65	92.5	24.3	75.44
2009	2	16	4	25.83	86.44	15.54	93.12	24.3	75.56
2009	2	16	5	25.78	87.06	15.37	94.06	24.29	75.69
2009	2	16	6	25.87	87.25	16.36	87.56	24.32	75.62
2009	2	16	7	26.23	86	19.24	69.75	24.51	74.88
2009	2	16	8	26.58	84.19	21.93	57.88	24.69	74.31
2009	2	16	9	27.02	81	23.73	52.12	24.88	73.75
2009	2	16	10	27.56	77.31	24.67	50.31	25.09	73.31
2009	2	16	11	28.14	72.94	25.05	50.19	25.26	72.88
2009	2	16	12	28.62	69.31	25.16	50.19	25.44	72.5
2009	2	16	13	28.92	68.25	24.95	50.81	25.59	71.94
2009	2	16	14	29.05	67.81	24.17	53.12	25.7	71.19
2009	2	16	15	28.98	67.75	22.97	57.25	25.76	70
2009	2	16	16	28.61	69.19	21.37	63.75	25.77	69.25
2009	2	16	17	27.82	74.94	19.37	73.31	25.73	70.31
2009	2	16	18	27.12	81.12	17.83	81.75	25.61	72.56
2009	2	16	19	26.88	84.19	17.23	85.5	25.47	74.44
2009	2	16	20	26.73	86.25	17.01	87	25.4	75.44
2009	2	16	21	26.58	87.88	16.94	87.31	25.33	76.19
2009	2	16	22	26.45	89.25	16.84	87.94	25.27	76.81
2009	2	16	23	26.33	90.38	16.69	88.81	25.19	77.44
2009	2	17	0	26.19	91.25	16.53	89.88	25.08	77.94
2009	2	17	1	26.06	92.12	16.39	90.69	24.97	78.19
2009	2	17	2	25.94	92.69	16.25	91.5	24.83	78.5
2009	2	17	3	25.84	93.06	16.15	92.12	24.73	78.44
2009	2	17	4	25.75	93.12	16.08	92.56	24.65	78.31
2009	2	17	5	25.67	93.19	15.99	93.12	24.58	78.62
2009	2	17	6	25.76	92.5	16.63	88.38	24.58	78.94
2009	2	17	7	26.16	90.06	18.94	72.88	24.7	78.44
2009	2	17	8	26.71	85.19	21.13	61.81	24.8	78
2009	2	17	9	27.44	77.69	22.85	55.5	24.93	77.5
2009	2	17	10	28.13	72	23.97	52.06	25.05	77.19
2009	2	17	11	28.7	68.38	24.44	50.62	25.15	76.12
2009	2	17	12	28.96	68.25	24.15	51.5	25.29	74.62
2009	2	17	13	29.06	68.06	23.61	53.38	25.46	73.19
2009	2	17	14	29.01	68.19	22.91	55.81	25.61	72.31
2009	2	17	15	28.74	69.31	21.94	59.25	25.72	71.5
2009	2	17	16	28.45	70.5	20.88	63.81	25.77	71
2009	2	17	17	27.91	73.31	19.56	70.38	25.76	70.94
2009	2	17	18	27.31	77.5	18.33	77.5	25.7	70.88
2009	2	17	19	27.08	79.38	17.73	81.69	25.65	70.69
2009	2	17	20	26.96	80.56	17.47	83.62	25.58	70.62
2009	2	17	21	26.85	81.44	17.42	84.12	25.5	70.81
2009	2	17	22	26.73	81.88	17.32	84.75	25.4	71.31
2009	2	17	23	26.59	82.5	17.08	86.31	25.29	72.25
2009	2	18	0	26.45	83.06	16.76	88.12	25.15	73.75
2009	2	18	1	26.31	83.69	16.39	90.19	25.01	75.25
2009	2	18	2	26.17	84.5	16.01	92.25	24.83	76.75
2009	2	18	3	26.03	85.62	15.73	93.62	24.67	78.25
2009	2	18	4	25.88	86.94	15.66	93.56	24.51	79.5
2009	2	18	5	25.76	88	15.68	92.81	24.37	80.56
2009	2	18	6	25.8	88.31	16.82	85.62	24.28	81.31
2009	2	18	7	26.17	86.56	19.3	71.69	24.32	81.31
2009	2	18	8	26.96	81.69	21.4	62.12	24.33	81.38
2009	2	18	9	27.9	75.88	22.94	56.69	24.39	81.19
2009	2	18	10	28.63	72	23.83	54.06	24.43	81.19
2009	2	18	11	29.12	70.5	24.03	53.62	24.47	81.25
2009	2	18	12	29.5	68	23.98	53.88	24.57	81.19
2009	2	18	13	29.75	65.75	23.83	53.94	24.62	81.19
2009	2	18	14	29.88	64.19	23.26	55.69	24.65	80.62
2009	2	18	15	29.76	64.62	22.39	58.88	24.66	80
2009	2	18	16	29.38	67.94	21.44	62.5	24.62	79.94
2009	2	18	17	28.56	75.25	20.17	68.19	24.54	80.06
2009	2	18	18	27.8	79.88	18.86	75.81	24.45	80.31
2009	2	18	19	27.4	82.19	18.2	80.5	24.44	80.19
2009	2	18	20	27.1	85.06	17.82	83.38	24.42	80.06
2009	2	18	21	26.9	87	17.51	85.62	24.4	80.06
2009	2	18	22	26.75	88.19	17.24	87.38	24.43	79.75
2009	2	18	23	26.58	89.19	16.94	89.06	24.44	79.62
2009	2	19	0	26.42	90.06	16.58	90.88	24.41	79.75
2009	2	19	1	26.27	90.69	16.29	91.94	24.4	79.75
2009	2	19	2	26.12	91.38	16.03	92.56	24.41	79.75
2009	2	19	3	25.99	91.88	16.05	91.69	24.48	79.62
2009	2	19	4	25.88	92.31	16.16	91	24.51	79.81
2009	2	19	5	25.8	92.69	16.12	91.44	24.57	79.81
2009	2	19	6	25.98	92	17.38	84.69	24.68	79.69
2009	2	19	7	26.54	89.19	20.28	70.19	24.81	79.38
2009	2	19	8	27.2	84.44	22.76	58.94	24.94	79.25
2009	2	19	9	27.9	79.56	24.3	53.44	25.07	79.19
2009	2	19	10	28.43	76.62	24.99	51.56	25.23	78.81
2009	2	19	11	28.79	74.75	25.16	50.69	25.25	79.38
2009	2	19	12	29.02	72.81	24.98	50.75	25.25	80
2009	2	19	13	29.14	71.5	24.72	51.12	25.24	80.62
2009	2	19	14	29.03	71.56	24.27	52.31	25.19	81.56
2009	2	19	15	28.76	72.94	23.62	54.12	25.16	82.19
2009	2	19	16	28.38	75.56	22.55	57.62	25.21	81.94
2009	2	19	17	27.69	80.38	21.2	63.06	25.23	81.25
2009	2	19	18	27.02	85.88	19.84	70.06	25.19	80.44
2009	2	19	19	26.79	88.62	18.94	75.88	25.15	79.62
2009	2	19	20	26.7	89.94	18.4	80.06	25.12	79
2009	2	19	21	26.62	90.5	17.87	84.12	25.11	78.62
2009	2	19	22	26.51	90.69	17.42	87.38	25.09	78
2009	2	19	23	26.38	90.81	17.17	89.25	25.09	77.5
2009	2	20	0	26.24	90.81	16.9	91.19	25.1	77.25
2009	2	20	1	26.12	90.69	16.62	93	25.08	77.31
2009	2	20	2	26.01	90.62	16.37	95	25.07	77.19
2009	2	20	3	25.9	90.75	16.14	97.19	25.06	76.81
2009	2	20	4	25.83	91	16.1	98.06	25.06	76.31
2009	2	20	5	25.79	91.12	16.15	97.62	25.01	76.31
2009	2	20	6	25.83	90.5	17.42	89.19	24.99	76.75
2009	2	20	7	26.12	88.44	20.06	74.19	25.09	76.62
2009	2	20	8	26.55	84.19	22.76	59.88	25.2	76.44
2009	2	20	9	27.13	78.94	24.94	49.44	25.33	76.19
2009	2	20	10	27.84	74.06	26.52	43.62	25.44	76.06
2009	2	20	11	28.65	69.5	27.28	41.62	25.53	75.44
2009	2	20	12	29.39	65.75	26.97	42.88	25.62	74.44
2009	2	20	13	30.05	62.25	26.42	44.94	25.69	72.94
2009	2	20	14	30.51	59.69	25.98	46.81	25.8	70.94
2009	2	20	15	30.52	59.56	25.3	49.25	25.9	69
2009	2	20	16	30.06	62.62	23.97	54	26.01	67.44
2009	2	20	17	28.98	71.56	22.38	60.5	26.07	66.94
2009	2	20	18	27.93	78.25	21.01	67.5	26.05	67.94
2009	2	20	19	27.43	81.81	20.02	73.62	25.94	70.69
2009	2	20	20	27.14	85	19.44	76.06	25.73	74.06
2009	2	20	21	26.99	86.88	19.19	76.44	25.58	75.81
2009	2	20	22	26.85	88.06	18.95	77.25	25.53	75.88
2009	2	20	23	26.69	89.06	18.59	78.69	25.49	75.12
2009	2	21	0	26.51	90.06	18.15	81.56	25.38	74.5
2009	2	21	1	26.34	90.88	17.69	84.62	25.29	73.94
2009	2	21	2	26.21	91.5	17.35	86.62	25.23	72.94
2009	2	21	3	26.08	92.06	17.19	87.12	25.27	71
2009	2	21	4	25.98	92.5	17.05	87.31	25.43	68.25
2009	2	21	5	25.9	92.69	16.92	87.31	25.61	66.25
2009	2	21	6	26.01	91.94	17.69	82.88	25.66	65.81
2009	2	21	7	26.55	88.75	19.99	69.94	25.73	66.56
2009	2	21	8	27.25	83.81	22.37	59.12	25.73	68.38
2009	2	21	9	27.9	79.19	23.98	54.12	25.69	70.25
2009	2	21	10	28.48	75.94	24.83	52.81	25.68	71.12
2009	2	21	11	28.81	74.56	25.31	52.25	25.65	71.75
2009	2	21	12	29.05	73.38	25.13	53.12	25.65	71.94
2009	2	21	13	29.11	73.12	24.58	54.69	25.71	71.5
2009	2	21	14	29.02	73.56	23.63	57.75	25.77	71.12
2009	2	21	15	28.73	75.25	22.55	61.94	25.8	71.06
2009	2	21	16	28.29	77.94	21.37	67.31	25.79	71.25
2009	2	21	17	27.65	82.31	20.07	74.44	25.74	71.75
2009	2	21	18	27.17	86.44	18.93	81.62	25.7	71.81
2009	2	21	19	27	88.31	18.31	86.25	25.72	71.25
2009	2	21	20	26.88	89.44	18.03	88.56	25.72	71.12
2009	2	21	21	26.77	90.25	17.94	89.56	25.67	71.31
2009	2	21	22	26.67	91	17.77	90.81	25.63	71.12
2009	2	21	23	26.58	91.56	17.58	91.75	25.59	70.88
2009	2	22	0	26.48	92.06	17.33	92.44	25.56	70.31
2009	2	22	1	26.39	92.44	17.05	93	25.4	71.12
2009	2	22	2	26.35	92.62	16.82	93.5	25.12	72.56
2009	2	22	3	26.3	92.88	16.62	94.06	24.94	72.88
2009	2	22	4	26.25	93.06	16.47	94.62	24.92	71.62
2009	2	22	5	26.22	93.19	16.4	94.69	24.97	70.75
2009	2	22	6	26.34	92.56	17.08	90	25.01	70.38
2009	2	22	7	26.73	90.75	18.98	78	25.13	69.94
2009	2	22	8	27.22	87.5	20.42	70.88	25.29	69.5
2009	2	22	9	27.78	82.94	21.4	66.62	25.42	69.25
2009	2	22	10	28.28	79.31	22.19	62.88	25.56	68.31
2009	2	22	11	28.69	76.88	22.37	61.06	25.69	67.06
2009	2	22	12	28.96	75.44	21.89	62.06	25.81	66.12
2009	2	22	13	29.08	74.62	21.11	64.75	25.9	65.69
2009	2	22	14	29.08	74.31	20.23	68.5	25.95	66
2009	2	22	15	28.92	74.69	19.44	72.19	25.91	67.06
2009	2	22	16	28.59	76.19	18.73	75.94	25.81	68.56
2009	2	22	17	27.95	80.06	17.95	80.38	25.64	70.06
2009	2	22	18	27.34	83.81	17.15	85.69	25.49	71.19
2009	2	22	19	27.07	85.88	16.8	88.44	25.42	72.06
2009	2	22	20	26.92	87.12	16.7	89.56	25.39	72.81
2009	2	22	21	26.81	87.88	16.69	90.38	25.37	73.31
2009	2	22	22	26.74	88.31	16.71	91	25.38	73.38
2009	2	22	23	26.65	88.75	16.67	91.88	25.38	73.31
2009	2	23	0	26.56	89.19	16.61	92.75	25.36	73.38
2009	2	23	1	26.5	89.5	16.55	93.12	25.32	73.56
2009	2	23	2	26.43	89.81	16.4	93.81	25.26	73.81
2009	2	23	3	26.34	90.31	16.26	94.19	25.19	73.81
2009	2	23	4	26.24	90.75	16.26	93.38	25.13	73.75
2009	2	23	5	26.18	91	16.36	92	25.08	73.56
2009	2	23	6	26.3	90.38	16.77	89.38	25.07	72.69
2009	2	23	7	26.78	87.94	18.01	81.31	25.08	72.19
2009	2	23	8	27.43	83.62	19.12	75.44	25.14	72.5
2009	2	23	9	28.28	77.69	20.14	71	25.26	72.25
2009	2	23	10	28.98	74.12	20.89	68	25.41	71.75
2009	2	23	11	29.46	71.88	21.47	65.19	25.5	71.69
2009	2	23	12	29.84	69.88	21.99	62.19	25.5	72.81
2009	2	23	13	30.05	68.75	22.58	59.19	25.47	74.12
2009	2	23	14	30.03	68.88	22.65	58.19	25.43	75.12
2009	2	23	15	29.7	70.38	22.17	59.69	25.38	75.94
2009	2	23	16	29.09	73.38	21.17	63.5	25.31	76.62
2009	2	23	17	28.3	77.94	19.95	68.94	25.24	77.25
2009	2	23	18	27.44	83.81	18.77	75.81	25.19	77.75
2009	2	23	19	27.07	87.06	18.2	80.38	25.15	78.06
2009	2	23	20	26.9	88.62	18.01	82	25.07	78.38
2009	2	23	21	26.76	89.75	17.82	82.56	25.01	78.38
2009	2	23	22	26.63	90.62	17.69	82.38	24.97	78.19
2009	2	23	23	26.5	91.44	17.47	82.75	24.93	77.69
2009	2	24	0	26.37	92	17.26	82.62	24.87	77
2009	2	24	1	26.26	92.25	17.19	80.62	24.79	76.56
2009	2	24	2	26.18	92.44	17.22	77.44	24.72	76.31
2009	2	24	3	26.1	92.56	17.31	74.69	24.69	75.81
2009	2	24	4	26.02	92.75	17.49	71.94	24.73	74.81
2009	2	24	5	25.98	92.81	17.82	69.06	24.77	73.06
2009	2	24	6	26.19	91.69	18.69	66.75	24.8	71.31
2009	2	24	7	26.78	88.38	20.8	57.75	24.98	70.12
2009	2	24	8	27.48	83.38	22.81	52.5	25.14	69.19
2009	2	24	9	28.13	78.88	24.65	48.12	25.3	68.38
2009	2	24	10	28.66	76.19	25.75	46.69	25.44	67.75
2009	2	24	11	28.94	75	26.14	47.44	25.52	67.25
2009	2	24	12	29.07	74.31	25.87	49.94	25.61	66.69
2009	2	24	13	29.06	74.19	25.18	53.31	25.65	66.38
2009	2	24	14	28.94	74.69	24.23	57.19	25.7	66.44
2009	2	24	15	28.7	75.81	23.3	60.81	25.7	67.06
2009	2	24	16	28.37	77.62	22.19	65	25.69	68.06
2009	2	24	17	27.84	80.69	20.68	71.69	25.62	69.19
2009	2	24	18	27.3	84.94	19.02	81.06	25.54	70.31
2009	2	24	19	27.09	87.12	18.4	85.31	25.45	71.62
2009	2	24	20	26.99	88.5	18.09	87.19	25.34	73.19
2009	2	24	21	26.89	89.44	17.81	88.44	25.2	74.81
2009	2	24	22	26.82	89.94	17.37	90	25.06	75.75
2009	2	24	23	26.72	90.38	16.83	91	24.95	76.38
2009	2	25	0	26.61	90.81	16.77	88.25	24.89	77.19
2009	2	25	1	26.52	91.12	16.87	85.12	24.83	78
2009	2	25	2	26.44	91.38	16.7	84.44	24.76	78.69
2009	2	25	3	26.33	91.81	16.5	84.88	24.8	79.19
2009	2	25	4	26.25	92.38	16.35	85.81	24.9	79.25
2009	2	25	5	26.18	92.75	16.17	87	24.98	78.69
2009	2	25	6	26.32	92.25	16.9	82.31	24.95	78.5
2009	2	25	7	26.83	90	18.68	72.31	24.96	78
2009	2	25	8	27.41	85.69	20.65	64	24.98	77.25
2009	2	25	9	28.12	79.94	21.98	59.56	25.04	76.5
2009	2	25	10	28.76	75.88	23.03	56.62	25.14	75.81
2009	2	25	11	29.12	74	24.27	53.12	25.23	75.06
2009	2	25	12	29.12	73.5	24.9	51.25	25.33	74
2009	2	25	13	28.83	74.12	24.95	50.94	25.43	72.94
2009	2	25	14	28.55	75.19	24.26	53.31	25.5	72.19
2009	2	25	15	28.27	76.19	22.94	58.31	25.54	71.5
2009	2	25	16	27.97	77.44	21.41	64.56	25.55	71.44
2009	2	25	17	27.56	79.5	19.96	71.5	25.51	71.31
2009	2	25	18	27.12	82.5	18.8	78.44	25.44	71.38
2009	2	25	19	26.96	83.81	18.23	82.56	25.42	71.06
2009	2	25	20	26.87	84.69	18.01	84.38	25.38	70.94
2009	2	25	21	26.8	85.38	17.98	84.62	25.32	71.19
2009	2	25	22	26.72	86.19	17.8	85.12	25.23	71.62
2009	2	25	23	26.61	87	17.47	86	25.12	72.56
2009	2	26	0	26.49	87.75	17.12	86.38	24.97	73.88
2009	2	26	1	26.38	88.44	16.85	86.31	24.79	75.25
2009	2	26	2	26.3	89	16.58	86.75	24.6	76.5
2009	2	26	3	26.2	89.75	16.37	87.5	24.44	77.44
2009	2	26	4	26.13	90.56	16.22	88.06	24.32	78.06
2009	2	26	5	26.08	91.25	16.07	88.19	24.3	78.06
2009	2	26	6	26.22	91.12	16.9	83.38	24.38	77.88
2009	2	26	7	26.65	89.5	19.39	69.38	24.58	76.94
2009	2	26	8	27.29	85.62	21.85	58.56	24.75	76.12
2009	2	26	9	27.98	80.5	23.47	53.69	24.97	75.12
2009	2	26	10	28.58	76.12	24.39	52	25.12	74.38
2009	2	26	11	29.08	72.75	24.9	51.25	25.23	73.94
2009	2	26	12	29.46	71.12	24.94	51.06	25.3	73.75
2009	2	26	13	29.69	69.75	24.84	50.88	25.3	74.06
2009	2	26	14	29.71	69.38	24.16	52.69	25.24	74.75
2009	2	26	15	29.51	70.19	22.97	56.94	25.18	75.25
2009	2	26	16	29.2	71.5	21.44	63.06	25.12	75.75
2009	2	26	17	28.42	76.25	19.8	70.81	25.05	76.06
2009	2	26	18	27.57	82.5	18.35	79.12	25.02	76.19
2009	2	26	19	27.26	85.12	17.59	84.25	25.04	76.19
2009	2	26	20	27.05	86.94	17.19	87.12	25.05	76.69
2009	2	26	21	26.9	88.06	16.95	88.88	25.05	77.56
2009	2	26	22	26.76	88.88	16.74	90.38	25.05	78.31
2009	2	26	23	26.61	89.62	16.58	91.5	25	79.06
2009	2	27	0	26.45	90.25	16.4	92.69	24.94	79.38
2009	2	27	1	26.32	90.75	16.26	93.5	24.9	79.19
2009	2	27	2	26.18	91.19	16.16	93.75	24.89	78.69
2009	2	27	3	26.05	91.69	16.05	94.19	24.85	78.25
2009	2	27	4	25.98	92	15.94	94.38	24.81	77.88
2009	2	27	5	25.9	92.19	16.01	93	24.8	77.56
2009	2	27	6	26.09	91.25	17.09	85.31	24.83	77.44
2009	2	27	7	26.73	87.75	19.54	71.12	24.96	76.81
2009	2	27	8	27.52	82.25	21.51	62.75	25.09	76.44
2009	2	27	9	28.23	77.38	22.87	58.06	25.21	76.06
2009	2	27	10	28.76	74.44	23.78	54.75	25.31	75.5
2009	2	27	11	29.08	72.75	24.12	52.75	25.38	74.75
2009	2	27	12	29.24	72.06	24.34	50.94	25.44	74.31
2009	2	27	13	29.24	72	24.3	50.44	25.46	74.12
2009	2	27	14	29.08	72.56	23.9	51.44	25.48	74.06
2009	2	27	15	28.8	73.75	23.06	54.19	25.49	74.19
2009	2	27	16	28.37	76	21.91	58.75	25.5	74.38
2009	2	27	17	27.73	80.5	20.4	65.88	25.49	74.81
2009	2	27	18	27.15	85.19	18.88	74.75	25.46	75.69
2009	2	27	19	26.96	87.06	18.12	80.44	25.44	76.44
2009	2	27	20	26.9	88.06	17.73	83.94	25.37	77.12
2009	2	27	21	26.87	88.5	17.46	86.38	25.27	77.88
2009	2	27	22	26.83	88.75	17.28	87.88	25.15	78.44
2009	2	27	23	26.78	89.06	17.09	89.56	25.02	78.75
2009	2	28	0	26.73	89.31	16.94	90.75	24.9	78.94
2009	2	28	1	26.66	89.62	16.85	91.62	24.8	79.06
2009	2	28	2	26.58	90.06	16.76	92.44	24.71	79.12
2009	2	28	3	26.48	90.56	16.66	92.94	24.66	79
2009	2	28	4	26.4	91.06	16.48	93.19	24.63	79
2009	2	28	5	26.34	91.25	16.47	90.44	24.63	79
2009	2	28	6	26.5	90.62	17.89	79.75	24.66	79.06
2009	2	28	7	27.03	88	20.24	65.62	24.75	78.81
2009	2	28	8	27.64	83.81	21.94	57.25	24.81	78.75
2009	2	28	9	28.26	79.31	23.08	53.12	24.91	78.44
2009	2	28	10	28.7	76.25	24.14	49.94	25.03	77.81
2009	2	28	11	28.98	74.44	24.59	48.38	25.15	76.75
2009	2	28	12	29.15	73.31	24.68	47.62	25.27	75.69
2009	2	28	13	29.36	72.31	24.62	47.19	25.36	75.19
2009	2	28	14	29.42	72.19	24.3	47.69	25.41	74.56
2009	2	28	15	29.33	72.5	23.72	49.44	25.4	74.06
2009	2	28	16	29.05	73.69	22.83	52.62	25.37	74.5
2009	2	28	17	28.35	78.62	21.59	58.06	25.29	75.75
2009	2	28	18	27.65	83.88	20.13	66.19	25.19	76.94
2009	2	28	19	27.4	86.31	19.21	72.81	25.09	77.94
2009	2	28	20	27.26	87.88	18.83	75.94	25.04	78.75
2009	2	28	21	27.15	88.88	18.46	78.38	25	79.25
2009	2	28	22	27.04	89.56	18.12	80.12	24.93	79.62
2009	2	28	23	26.9	90.25	17.94	81	24.8	79.94
2009	3	1	0	26.75	91.12	17.75	82.06	24.6	81.06
2009	3	1	1	26.62	91.69	17.57	83.06	24.44	82.12
2009	3	1	2	26.49	92.19	17.41	83.69	24.32	82.69
2009	3	1	3	26.37	92.62	17.33	83.38	24.23	82.94
2009	3	1	4	26.29	92.88	17.33	82.06	24.15	83.19
2009	3	1	5	26.23	93	17.48	79.75	24.14	83.38
2009	3	1	6	26.4	92.31	18.3	75.38	24.22	83.25
2009	3	1	7	26.94	90	20.81	64.06	24.4	82.5
2009	3	1	8	27.47	86.44	23.13	55.06	24.6	81.69
2009	3	1	9	28.08	81.69	25.05	48.31	24.8	80.81
2009	3	1	10	28.62	77.69	26.16	45.12	24.98	79.94
2009	3	1	11	29.07	74.69	26.48	44.88	25.15	78.88
2009	3	1	12	29.39	72.81	26.44	45.25	25.26	77.81
2009	3	1	13	29.54	71.88	26.52	44.62	25.35	77.06
2009	3	1	14	29.54	71.56	26.1	45.31	25.4	76.5
2009	3	1	15	29.35	72.06	25.19	47.69	25.44	76.19
2009	3	1	16	28.94	74	23.94	51.81	25.48	76.19
2009	3	1	17	28.26	78.69	22.25	58.81	25.43	76.75
2009	3	1	18	27.51	84.62	20.55	68	25.31	77.69
2009	3	1	19	27.21	87.62	19.46	75.06	25.23	78.31
2009	3	1	20	27.05	89.38	18.9	79.12	25.16	79
2009	3	1	21	26.96	90.25	18.58	81.56	25.08	79.44
2009	3	1	22	26.9	90.44	18.44	82.62	24.99	79.75
2009	3	1	23	26.84	90.56	18.28	83.5	24.88	80.06
2009	3	2	0	26.76	90.56	18.11	84.38	24.8	80.19
2009	3	2	1	26.68	90.62	17.87	85.62	24.73	80.12
2009	3	2	2	26.62	90.56	17.48	87.62	24.64	80.5
2009	3	2	3	26.54	90.81	17.43	87.5	24.54	81.44
2009	3	2	4	26.47	91.12	17.58	85.94	24.41	82.75
2009	3	2	5	26.42	91.38	17.64	84.69	24.3	84
2009	3	2	6	26.65	90.56	18.48	79.12	24.36	84.38
2009	3	2	7	27.3	87.5	20.73	66.62	24.65	83.5
2009	3	2	8	27.96	82.69	22.75	56.25	25	82.19
2009	3	2	9	28.63	77.56	24.24	50.06	25.38	80.44
2009	3	2	10	29.18	74.19	25.22	47.06	25.7	78.81
2009	3	2	11	29.55	71.88	25.13	47.25	25.85	77.94
2009	3	2	12	29.68	70.88	24.76	48.69	25.91	77.56
2009	3	2	13	29.6	71.06	24.3	50.62	25.95	77.38
2009	3	2	14	29.35	71.94	23.44	54.31	25.94	77.5
2009	3	2	15	29.03	73.38	22.34	59.25	25.89	78
2009	3	2	16	28.65	75.62	21.05	65.69	25.81	78.75
2009	3	2	17	28.11	79.62	19.65	73.62	25.72	79.62
2009	3	2	18	27.65	83.5	18.62	80.5	25.6	80.62
2009	3	2	19	27.51	85.06	18.18	84.06	25.51	81.62
2009	3	2	20	27.42	86.12	17.96	86.31	25.42	82.25
2009	3	2	21	27.33	86.94	17.84	87.75	25.37	82.69
2009	3	2	22	27.23	87.56	17.73	88.94	25.34	82.56
2009	3	2	23	27.12	88.25	17.65	89.69	25.32	82
2009	3	3	0	26.98	88.94	17.55	90.56	25.26	81.5
2009	3	3	1	26.87	89.44	17.41	91.69	25.18	81.38
2009	3	3	2	26.82	89.31	17.27	92.62	25.13	81.31
2009	3	3	3	26.79	89.31	17.15	93.5	25.08	81.38
2009	3	3	4	26.76	89.62	17.08	93.81	25.05	81.44
2009	3	3	5	26.76	90.06	17.03	93.5	25.02	81.44
2009	3	3	6	26.89	90.06	17.65	88.81	25.02	81.5
2009	3	3	7	27.26	88.69	19.65	75.44	25.08	81.38
2009	3	3	8	27.69	86.31	21.56	64.12	25.13	81.38
2009	3	3	9	28.2	82.75	22.99	57.62	25.21	81.25
2009	3	3	10	28.63	80	23.92	54.44	25.32	80.94
2009	3	3	11	29.01	77.94	24.48	52.75	25.48	80.12
2009	3	3	12	29.38	75.94	24.4	52.88	25.62	79.12
2009	3	3	13	29.55	75	23.9	54.44	25.64	78.44
2009	3	3	14	29.57	74.81	23.09	57.56	25.61	78.25
2009	3	3	15	29.41	75.12	22.14	61.75	25.6	77.94
2009	3	3	16	29.04	76.75	21.1	66.94	25.6	77.69
2009	3	3	17	28.43	80.94	19.94	73.5	25.58	77.75
2009	3	3	18	27.83	85.19	18.95	80	25.56	77.94
2009	3	3	19	27.6	86.94	18.46	84.06	25.58	78
2009	3	3	20	27.44	88.12	18.15	86.94	25.58	78.19
2009	3	3	21	27.32	89	17.86	89.44	25.52	78.5
2009	3	3	22	27.19	89.81	17.62	91.12	25.44	78.81
2009	3	3	23	27.08	90.5	17.32	92.56	25.3	79.5
2009	3	4	0	26.94	91.25	16.96	93.88	25.18	80.19
2009	3	4	1	26.8	91.94	16.8	94.06	25.07	80.81
2009	3	4	2	26.69	92.5	16.65	94.69	24.98	81.25
2009	3	4	3	26.63	92.81	16.57	94.88	24.9	81.5
2009	3	4	4	26.62	92.88	16.6	93.62	24.84	81.62
2009	3	4	5	26.6	93	16.68	91.62	24.8	81.69
2009	3	4	6	26.75	92.19	17.8	83.44	24.79	81.5
2009	3	4	7	27.26	89.62	20.87	66.06	24.89	80.88
2009	3	4	8	27.76	86.38	23.06	57.44	24.94	80.38
2009	3	4	9	28.37	82	24.5	53.25	24.99	79.88
2009	3	4	10	28.92	77.75	25.19	52.25	25	79.56
2009	3	4	11	29.37	74.19	25.16	53.38	25.08	78.5
2009	3	4	12	29.48	73	25.17	52.94	25.18	77.12
2009	3	4	13	29.54	72.75	25.05	52.5	25.26	76.12
2009	3	4	14	29.55	72.62	24.33	54.31	25.35	75.31
2009	3	4	15	29.44	72.81	23.19	57.88	25.39	74.81
2009	3	4	16	29.19	73.44	21.87	62.75	25.4	74.25
2009	3	4	17	28.57	77.81	20.4	69.69	25.38	74.25
2009	3	4	18	27.89	82.56	19.07	77.56	25.32	74.94
2009	3	4	19	27.62	84.75	18.4	82.44	25.28	75.75
2009	3	4	20	27.47	86.31	18.08	85.06	25.26	76.31
2009	3	4	21	27.32	87.5	17.95	86.44	25.27	76.56
2009	3	4	22	27.19	88.5	17.86	87.12	25.23	76.81
2009	3	4	23	27.06	89.38	17.44	89.5	25.19	76.69
2009	3	5	0	26.92	90.31	16.87	92.5	25.11	76.81
2009	3	5	1	26.82	90.94	16.62	93.12	24.99	77
2009	3	5	2	26.76	91.31	16.39	93.56	24.9	77.19
2009	3	5	3	26.71	91.75	16.08	95	24.83	77.62
2009	3	5	4	26.69	92.06	15.87	95.88	24.8	77.75
2009	3	5	5	26.68	92.19	15.77	95.69	24.77	77.88
2009	3	5	6	26.79	91.75	16.74	89	24.76	78.31
2009	3	5	7	27.13	90.06	19.52	72.44	24.88	77.88
2009	3	5	8	27.48	87.69	22.33	59.62	24.97	77.31
2009	3	5	9	27.87	84.06	24.01	54.5	24.99	77.25
2009	3	5	10	28.25	80.31	24.96	52.56	24.94	77.56
2009	3	5	11	28.58	77	25.27	52.38	24.96	76.94
2009	3	5	12	28.85	74.5	24.76	54	25.05	76
2009	3	5	13	28.99	73.06	24.15	55.81	25.12	75.5
2009	3	5	14	29.04	72.56	23.58	57.31	25.19	75
2009	3	5	15	28.93	72.94	22.85	59.44	25.25	74.56
2009	3	5	16	28.68	74.31	21.65	64.06	25.28	74.62
2009	3	5	17	28.1	78.88	20.3	70.44	25.26	75.12
2009	3	5	18	27.51	83.56	19.09	77.25	25.23	75.62
2009	3	5	19	27.28	85.94	18.4	81.88	25.21	75.81
2009	3	5	20	27.15	87.38	17.98	85.19	25.17	76.19
2009	3	5	21	27.05	88.38	17.76	87.5	25.13	76.44
2009	3	5	22	26.95	89.25	17.61	89.12	25.08	76.62
2009	3	5	23	26.87	89.81	17.46	90.19	25	76.75
2009	3	6	0	26.76	90.44	17.48	89.88	24.88	76.94
2009	3	6	1	26.69	90.88	17.34	90.25	24.73	77.56
2009	3	6	2	26.62	91.38	17.22	90.31	24.58	78.5
2009	3	6	3	26.53	91.94	17.12	90.44	24.44	79.38
2009	3	6	4	26.44	92.44	16.97	91.12	24.37	79.88
2009	3	6	5	26.38	92.88	16.98	90.5	24.33	80.06
2009	3	6	6	26.56	92.06	17.78	85.19	24.38	79.81
2009	3	6	7	27.2	88.69	19.9	72.56	24.53	78.81
2009	3	6	8	27.87	83.69	22.09	60.88	24.64	78.12
2009	3	6	9	28.64	78.06	23.35	55.94	24.74	77.69
2009	3	6	10	29.36	74.12	24.16	53.62	24.8	77.5
2009	3	6	11	29.88	72.06	24.61	52.69	24.79	78.12
2009	3	6	12	30.25	70.31	24.4	53.62	24.73	79.19
2009	3	6	13	30.39	69.44	24.02	54.56	24.69	80.31
2009	3	6	14	30.33	69.56	23.69	54.94	24.66	81.19
2009	3	6	15	30.04	70.94	22.93	57.19	24.67	81.75
2009	3	6	16	29.53	73.5	22.01	60.5	24.68	81.38
2009	3	6	17	28.78	77.94	20.76	66.12	24.69	80.19
2009	3	6	18	28.05	83.19	19.46	73.38	24.72	78.69
2009	3	6	19	27.75	86	18.73	78.75	24.76	77.19
2009	3	6	20	27.6	87.31	18.33	82.62	24.82	75.88
2009	3	6	21	27.48	88.19	18.1	85.38	24.8	75
2009	3	6	22	27.37	88.81	18.04	86.69	24.74	74.06
2009	3	6	23	27.25	89.44	17.98	87.69	24.67	73.19
2009	3	7	0	27.13	90.06	17.86	88.69	24.65	71.56
2009	3	7	1	26.98	90.81	17.69	89.56	24.62	69.75
2009	3	7	2	26.87	91.44	17.73	88.75	24.47	68.75
2009	3	7	3	26.76	91.94	17.73	88.19	24.19	69.06
2009	3	7	4	26.69	92.31	17.62	88.25	23.95	70
2009	3	7	5	26.62	92.56	17.55	88.06	23.83	70.5
2009	3	7	6	26.74	92	17.9	85.5	23.8	70.44
2009	3	7	7	27.12	89.94	19.39	76.25	23.85	69.88
2009	3	7	8	27.62	86.38	20.71	69.62	23.86	69.62
2009	3	7	9	28.2	81.75	21.65	66.25	23.88	69.38
2009	3	7	10	28.76	78	22.12	65.12	23.98	68.56
2009	3	7	11	29.16	76.12	22.45	64.31	24.11	67
2009	3	7	12	29.34	75.25	22.94	62.62	24.26	64.94
2009	3	7	13	29.43	74.75	23.33	61.25	24.34	63.44
2009	3	7	14	29.33	75.12	23.23	61.62	24.4	62.88
2009	3	7	15	29.15	76.06	22.57	64.12	24.44	63.06
2009	3	7	16	28.88	77.69	21.45	69.25	24.43	64
2009	3	7	17	28.31	81.25	20.19	75.62	24.37	65.69
2009	3	7	18	27.76	84.94	19.1	81.94	24.29	67.31
2009	3	7	19	27.6	86.44	18.44	86.25	24.24	68
2009	3	7	20	27.51	87.31	18.03	89	24.15	68.81
2009	3	7	21	27.4	88.31	17.65	91.31	24.06	69.44
2009	3	7	22	27.3	89.12	17.3	92.44	24.01	69.5
2009	3	7	23	27.19	89.88	17.1	92.25	23.89	69.5
2009	3	8	0	27.08	90.44	16.93	92.25	23.75	69.81
2009	3	8	1	26.94	91.06	16.8	91.88	23.62	69.94
2009	3	8	2	26.85	91.38	16.77	90.38	23.53	69.88
2009	3	8	3	26.73	91.88	16.89	88.25	23.48	69.5
2009	3	8	4	26.64	92.19	16.87	87.75	23.44	69.44
2009	3	8	5	26.55	92.31	16.65	88.25	23.49	69.06
2009	3	8	6	26.73	91.69	17.33	83.81	23.58	68.5
2009	3	8	7	27.23	89.19	19.56	70.88	23.73	67.69
2009	3	8	8	27.91	83.94	21.86	61.12	23.91	66.88
2009	3	8	9	28.87	77.38	24.19	54.19	24.1	66.12
2009	3	8	10	29.54	74.69	25.4	51.44	24.22	65.81
2009	3	8	11	29.93	73.06	25.47	52.38	24.3	65.94
2009	3	8	12	30.08	72.19	24.95	54.81	24.34	66.38
2009	3	8	13	30.03	72.31	24.33	57	24.37	66.81
2009	3	8	14	29.8	73.44	23.43	60.19	24.44	66.81
2009	3	8	15	29.28	76.31	22.03	65.75	24.48	66.81
2009	3	8	16	28.72	79.88	20.67	71.81	24.42	67.94
2009	3	8	17	28.06	83.94	19.58	77.38	24.3	69.31
2009	3	8	18	27.4	88.81	18.83	81.81	24.21	69.94
2009	3	8	19	27.12	90.88	18.62	83.69	24.2	69.69
2009	3	8	20	26.94	92.25	18.59	84.19	24.2	69.69
2009	3	8	21	26.87	92.62	18.66	82.31	24.15	70
2009	3	8	22	26.85	92.62	18.52	80.44	24.07	70.56
2009	3	8	23	26.81	92.75	18.38	78.06	23.98	71.25
2009	3	9	0	26.76	92.75	18.23	75.06	23.9	71.69
2009	3	9	1	26.7	92.81	18.18	70.94	23.85	72.12
2009	3	9	2	26.65	92.81	18.32	66.94	23.82	72.44
2009	3	9	3	26.57	92.5	18.42	65.25	23.83	72.44
2009	3	9	4	26.47	92.38	18.38	65.38	23.83	72.25
2009	3	9	5	26.38	92.06	18.17	66.75	23.84	71.69
2009	3	9	6	26.51	90.75	18.45	67.25	23.9	70.69
2009	3	9	7	26.96	86.94	20.06	62	23.97	70.06
2009	3	9	8	27.7	79.88	22.15	56.19	24.03	69.69
2009	3	9	9	28.67	73	23.83	53.19	24.12	69.19
2009	3	9	10	29.49	69.94	24.91	51.88	24.22	68.81
2009	3	9	11	29.9	69.06	25.21	52.44	24.3	68.62
2009	3	9	12	30.06	68.25	24.48	55.75	24.37	68.5
2009	3	9	13	29.98	68.12	23.39	60.38	24.41	68.5
2009	3	9	14	29.75	68.69	22.44	64.25	24.45	68.62
2009	3	9	15	29.33	69.94	21.55	68.12	24.46	68.94
2009	3	9	16	28.83	72.31	20.54	72.88	24.47	68.94
2009	3	9	17	28.08	77.44	19.4	78.81	24.49	68.69
2009	3	9	18	27.39	83.31	18.39	84.44	24.49	68.75
2009	3	9	19	27.16	85.75	17.88	87.5	24.48	69.06
2009	3	9	20	27.03	87.25	17.65	88.94	24.41	69.31
2009	3	9	21	26.88	88.31	17.72	88.62	24.33	69.38
2009	3	9	22	26.71	89.31	17.69	88.69	24.26	69.44
2009	3	9	23	26.55	90.25	17.32	90.44	24.18	69.94
2009	3	10	0	26.38	91.06	17.11	91.12	24.08	70.5
2009	3	10	1	26.26	91.75	17.04	90.75	23.99	70.94
2009	3	10	2	26.17	92.31	17.05	90	23.94	71.25
2009	3	10	3	26.12	92.81	17	89.44	23.94	71.31
2009	3	10	4	26.09	92.94	16.95	88.75	23.95	71.25
2009	3	10	5	26.1	92.94	16.92	87.62	23.99	70.69
2009	3	10	6	26.42	91.88	17.69	82.5	24.08	69.94
2009	3	10	7	27.15	88.69	20.44	67.19	24.29	68.69
2009	3	10	8	27.99	83.38	23.14	55.5	24.48	67.56
2009	3	10	9	28.83	78.06	24.94	49.88	24.67	66.62
2009	3	10	10	29.36	75.69	25.69	49.12	24.85	65.69
2009	3	10	11	29.66	74.12	25.61	51.12	24.98	64.62
2009	3	10	12	29.81	73.12	25.21	53	25.11	63.69
2009	3	10	13	29.73	73.5	24.87	53.81	25.16	63.31
2009	3	10	14	29.48	74.88	24.44	54.69	25.23	63
2009	3	10	15	29.13	76.56	23.65	57.19	25.25	63.12
2009	3	10	16	28.73	78.75	22.5	61.38	25.24	63.56
2009	3	10	17	28.15	83	20.9	68.38	25.2	64.56
2009	3	10	18	27.66	87.31	19.36	76.5	25.13	65.62
2009	3	10	19	27.48	89.06	18.62	81.06	25.08	66.06
2009	3	10	20	27.35	90.06	18.38	83	25.07	66
2009	3	10	21	27.25	90.69	18.07	84.81	25.06	65.88
2009	3	10	22	27.13	91.06	17.73	86.25	25.09	65.31
2009	3	10	23	27.01	91.38	17.56	86.62	25.07	65.25
2009	3	11	0	26.87	91.69	17.37	87.19	24.98	65.44
2009	3	11	1	26.73	91.94	17.15	88.12	24.87	65.75
2009	3	11	2	26.61	92.06	16.87	89.62	24.76	66.06
2009	3	11	3	26.51	92.19	16.5	91.81	24.68	66.31
2009	3	11	4	26.42	92.5	16.2	93.44	24.63	66.62
2009	3	11	5	26.37	92.5	15.99	94.38	24.6	66.88
2009	3	11	6	26.54	92.06	16.78	89.06	24.63	66.69
2009	3	11	7	27	90.44	19.68	72.12	24.77	65.69
2009	3	11	8	27.46	87.06	22.1	61.06	24.84	64.88
2009	3	11	9	28	83.06	23.64	55.69	24.89	64.62
2009	3	11	10	28.55	79.38	24.64	52.94	24.93	64.75
2009	3	11	11	29	76.38	25.3	51.25	24.95	64.81
2009	3	11	12	29.16	75.75	25.72	49.69	24.96	64.94
2009	3	11	13	29.26	74.81	25.8	48.88	24.94	65.19
2009	3	11	14	29.29	73.88	25.38	49.81	24.93	65.56
2009	3	11	15	29.15	74.56	24.35	53.06	24.9	66.12
2009	3	11	16	28.87	76	22.79	58.94	24.85	67.06
2009	3	11	17	28.26	80.06	20.8	67.75	24.76	68.38
2009	3	11	18	27.55	85.62	19.19	76.25	24.62	70
2009	3	11	19	27.26	87.62	18.33	81.38	24.56	70.88
2009	3	11	20	27.1	88.88	17.92	84.12	24.48	71.38
2009	3	11	21	26.98	89.81	17.75	85.12	24.4	71.62
2009	3	11	22	26.86	90.5	17.57	85.88	24.3	71.62
2009	3	11	23	26.76	90.94	17.15	87.38	24.17	72
2009	3	12	0	26.61	91.38	16.61	89.25	24.07	72.69
2009	3	12	1	26.47	91.56	16.58	88.12	24.01	73.06
2009	3	12	2	26.31	91.56	16.52	86.25	24	73.19
2009	3	12	3	26.17	91.69	16.24	85.25	24.02	72.75
2009	3	12	4	26.07	91.88	16.14	83.38	24.08	71.94
2009	3	12	5	25.98	92.25	16.46	79.06	24.17	71.12
2009	3	12	6	26.18	91.69	17.72	71.94	24.24	70.38
2009	3	12	7	26.71	89.5	20.66	59.19	24.42	69
2009	3	12	8	27.62	84.25	22.89	52.56	24.58	67.94
2009	3	12	9	28.62	76.94	24.54	48.69	24.72	67.44
2009	3	12	10	29.23	72.69	26.06	45.25	24.82	67.81
2009	3	12	11	29.48	71.88	27.04	43.69	24.89	67.88
2009	3	12	12	29.59	71.94	27.1	45.12	24.93	67.88
2009	3	12	13	29.55	72.25	26.49	47.94	24.94	67.94
2009	3	12	14	29.3	73.38	25.48	51.19	24.94	68.19
2009	3	12	15	29	74.94	24.01	55.94	24.89	68.56
2009	3	12	16	28.58	77.88	22.21	62.81	24.78	69.06
2009	3	12	17	27.96	82.75	19.94	73.56	24.63	69.62
2009	3	12	18	27.44	86.81	18.23	82.75	24.5	70
2009	3	12	19	27.3	88.38	17.51	86.69	24.44	69.88
2009	3	12	20	27.22	89.38	17.15	88.44	24.39	69.88
2009	3	12	21	27.12	90.19	16.89	89.69	24.32	70.06
2009	3	12	22	27.01	90.88	16.71	90.62	24.23	70.38
2009	3	12	23	26.9	91.56	16.54	91.88	24.14	70.81
2009	3	13	0	26.76	92.19	16.4	92.75	24.07	71.38
2009	3	13	1	26.65	92.69	16.26	93.56	24	71.88
2009	3	13	2	26.53	93.19	16.16	93.94	23.94	72.44
2009	3	13	3	26.44	93.56	16.06	94.19	23.86	73.44
2009	3	13	4	26.41	93.81	15.92	94.62	23.81	74.69
2009	3	13	5	26.41	93.94	15.8	94.94	23.89	75.19
2009	3	13	6	26.56	93.5	16.55	89.75	24.13	74.5
2009	3	13	7	26.89	92.31	19.24	73.31	24.47	72.88
2009	3	13	8	27.25	90.25	21.43	63.06	24.71	71.19
2009	3	13	9	27.67	86.38	23.1	57.06	24.81	70.06
2009	3	13	10	28.05	82.62	23.81	54.94	24.85	69.5
2009	3	13	11	28.31	79.88	24.03	54.12	24.89	69.06
2009	3	13	12	28.44	78.12	24.09	53.56	24.9	69.12
2009	3	13	13	28.47	77.06	23.48	55.31	24.89	69.62
2009	3	13	14	28.37	76.69	22.73	57.69	24.87	70.25
2009	3	13	15	28.23	76.62	21.76	61.38	24.81	70.81
2009	3	13	16	28	77.56	20.4	67.25	24.74	71.38
2009	3	13	17	27.51	81.12	19.07	73.88	24.67	72
2009	3	13	18	26.99	84.56	18.13	79.56	24.63	72.12
2009	3	13	19	26.84	85.88	17.66	82.69	24.65	71.5
2009	3	13	20	26.77	86.81	17.41	84.5	24.66	70.69
2009	3	13	21	26.73	87.44	17.29	85.25	24.65	70
2009	3	13	22	26.68	87.75	17.16	86	24.6	69.81
2009	3	13	23	26.59	88.5	16.9	87.5	24.52	69.38
2009	3	14	0	26.51	89.19	16.55	89.75	24.44	68.94
2009	3	14	1	26.51	89.44	16.28	91.62	24.39	68.56
2009	3	14	2	26.55	89.31	16.12	92.69	24.37	68
2009	3	14	3	26.55	89.38	15.99	93.5	24.33	67.75
2009	3	14	4	26.5	89.81	15.89	94	24.33	67.69
2009	3	14	5	26.4	90.31	15.81	93.94	24.33	67.69
2009	3	14	6	26.53	90.12	16.4	89.38	24.33	67.69
2009	3	14	7	26.98	88.19	18.85	73.06	24.43	67.31
2009	3	14	8	27.7	83.44	21.13	62.19	24.55	66.69
2009	3	14	9	28.51	77.88	22.67	56.38	24.67	66.06
2009	3	14	10	29.19	73.69	23.69	53.12	24.77	65.56
2009	3	14	11	29.71	70.94	24.21	50.69	24.9	64.94
2009	3	14	12	30.03	70.12	24.63	48.38	25.01	64.44
2009	3	14	13	30.2	69.25	24.54	48.25	25.08	64.31
2009	3	14	14	30.18	69.06	23.54	51.69	25.15	64.44
2009	3	14	15	29.9	70.31	22.37	56.38	25.15	65.19
2009	3	14	16	29.51	72.94	21.08	62.06	25.1	66.88
2009	3	14	17	28.88	77.38	19.84	68.31	24.88	70.06
2009	3	14	18	28.23	81.81	18.98	73.25	24.6	73.19
2009	3	14	19	27.87	84.31	18.8	74.44	24.43	75.25
2009	3	14	20	27.63	86.19	18.7	74.69	24.4	75.94
2009	3	14	21	27.48	87.31	18.5	74.94	24.44	76.62
2009	3	14	22	27.33	88.19	18.15	75.44	24.46	77.62
2009	3	14	23	27.18	88.94	17.76	76.69	24.43	78
2009	3	15	0	27	89.69	17.51	78.62	24.38	77.62
2009	3	15	1	26.83	90.31	17.13	82.12	24.35	76.94
2009	3	15	2	26.71	90.69	16.73	85.44	24.3	76.25
2009	3	15	3	26.55	91.19	16.48	87.19	24.17	76.38
2009	3	15	4	26.4	91.5	16.4	87.06	24.15	76.12
2009	3	15	5	26.29	91.38	16.41	86.25	24.27	76
2009	3	15	6	26.38	90.5	17.08	82	24.37	76.19
2009	3	15	7	26.84	87.75	19.23	70.19	24.49	76.06
2009	3	15	8	27.51	82.62	21.63	59.31	24.58	76
2009	3	15	9	28.37	76.62	23.29	54.06	24.73	75.75
2009	3	15	10	29.19	72.06	24.22	51.81	24.93	75.19
2009	3	15	11	29.88	69.25	24.48	51.69	25.15	74.06
2009	3	15	12	30.3	68.12	24.02	53.44	25.29	73.44
2009	3	15	13	30.58	66.56	23.58	55	25.3	73.12
2009	3	15	14	30.63	65.94	23.25	55.94	25.16	73.38
2009	3	15	15	30.42	67.06	22.58	58.31	25.03	73.62
2009	3	15	16	29.94	69.62	21.49	62.81	24.99	73.56
2009	3	15	17	29.12	74.81	20.1	69.5	24.99	73.69
2009	3	15	18	28.18	80.81	18.81	76.88	24.95	73.75
2009	3	15	19	27.75	84.38	18.04	82.12	24.94	73.88
2009	3	15	20	27.54	86.44	17.58	85.62	24.88	74.19
2009	3	15	21	27.41	87.81	17.34	87.5	24.82	74.62
2009	3	15	22	27.3	88.69	17.12	88.94	24.76	75.12
2009	3	15	23	27.19	89.25	16.99	89.38	24.69	75.75
2009	3	16	0	27.02	90.06	16.97	88.94	24.57	76.5
2009	3	16	1	26.87	90.75	16.93	88.38	24.5	77.06
2009	3	16	2	26.73	91.12	16.89	87.44	24.51	77.38
2009	3	16	3	26.62	91.44	16.84	86.69	24.58	77.5
2009	3	16	4	26.52	91.62	16.8	86.25	24.63	77.81
2009	3	16	5	26.44	91.75	16.66	86.19	24.65	78
2009	3	16	6	26.55	91.12	17.41	81.94	24.68	77.81
2009	3	16	7	27.02	88.5	20.4	66.75	24.76	77.38
2009	3	16	8	27.68	84.19	23.01	55.81	24.88	76.81
2009	3	16	9	28.4	79.62	24.62	50.62	25.09	76.06
2009	3	16	10	28.98	76.44	25.4	49	25.15	76.69
2009	3	16	11	29.32	74.94	25.29	50.38	25.02	78.31
2009	3	16	12	29.51	74.25	24.51	53.38	24.91	79.62
2009	3	16	13	29.55	73.88	24.09	54.69	24.84	80.69
2009	3	16	14	29.48	74	23.98	54.44	24.8	81.44
2009	3	16	15	29.19	75.12	23.6	55.06	24.74	82.12
2009	3	16	16	28.79	77.25	22.64	58	24.74	82.38
2009	3	16	17	28.17	81.5	21.14	63.81	24.78	82
2009	3	16	18	27.64	85.38	19.41	72.25	24.8	81.31
2009	3	16	19	27.43	87.12	18.48	77.62	24.74	81.06
2009	3	16	20	27.29	88.25	17.9	80.88	24.66	81.06
2009	3	16	21	27.17	88.88	17.38	83.62	24.65	80.88
2009	3	16	22	27.06	89.19	17.06	85.25	24.65	80.31
2009	3	16	23	26.93	89.5	16.87	86	24.58	80.12
2009	3	17	0	26.76	90	16.56	87.5	24.48	80.25
2009	3	17	1	26.58	90.38	16.18	89.56	24.37	80.31
2009	3	17	2	26.44	90.62	15.76	91.62	24.3	80.31
2009	3	17	3	26.32	91	15.49	92.44	24.3	79.75
2009	3	17	4	26.26	91.06	15.44	91.88	24.26	79.06
2009	3	17	5	26.2	91.12	15.49	90.88	24.23	77.88
2009	3	17	6	26.41	90.12	16.23	85.75	24.29	76.19
2009	3	17	7	27.03	86.81	18.94	70.38	24.51	73.81
2009	3	17	8	27.92	81.56	21.34	59.44	24.81	71
2009	3	17	9	28.78	76.25	22.87	54.56	25.08	68.25
2009	3	17	10	29.3	73.56	23.98	52	25.3	66.19
2009	3	17	11	29.6	72.38	24.69	50.62	25.45	65.12
2009	3	17	12	29.84	70.88	24.92	50.12	25.54	64.69
2009	3	17	13	29.87	70.25	25.06	49.44	25.61	64.5
2009	3	17	14	29.77	70.25	24.5	50.88	25.65	64.5
2009	3	17	15	29.55	71.06	23.57	53.5	25.69	64.81
2009	3	17	16	29.16	72.56	22.22	57.94	25.63	65.88
2009	3	17	17	28.5	76.5	20.38	65.12	25.5	67.94
2009	3	17	18	27.83	81.38	18.48	73.94	25.26	70.88
2009	3	17	19	27.58	83.81	17.55	78.94	25.03	73.62
2009	3	17	20	27.4	85.44	16.95	82.38	24.85	75.56
2009	3	17	21	27.26	86.56	16.37	85.88	24.72	76.5
2009	3	17	22	27.12	87.62	16.13	86.81	24.59	77.12
2009	3	17	23	27	88.31	16.07	85.94	24.46	77.81
2009	3	18	0	26.83	89.19	15.97	85.19	24.29	78.5
2009	3	18	1	26.67	89.94	15.76	85	24.19	78.31
2009	3	18	2	26.53	90.44	15.52	85.06	24.14	77.5
2009	3	18	3	26.38	91.12	15.37	84.94	24.15	76.19
2009	3	18	4	26.24	91.69	15.3	84.25	24.21	74.81
2009	3	18	5	26.12	92.19	15.19	83.81	24.3	73.25
2009	3	18	6	26.37	90.94	16.1	78.25	24.48	71.19
2009	3	18	7	27.08	86.5	19.32	63.19	24.74	68.56
2009	3	18	8	28.05	79.75	22.26	53.06	24.95	66.62
2009	3	18	9	29	74	23.81	49.5	25.11	65.56
2009	3	18	10	29.74	70.75	24.52	48.94	25.3	64.81
2009	3	18	11	30.32	67.44	24.79	49.5	25.48	64.06
2009	3	18	12	30.75	64.5	24.5	51.19	25.62	63.38
2009	3	18	13	30.92	63.38	23.8	53.44	25.7	63.19
2009	3	18	14	30.73	64.38	23.13	55.31	25.76	63.25
2009	3	18	15	30.3	66.56	22.25	57.88	25.74	63.75
2009	3	18	16	29.63	69.88	21.12	61.88	25.7	64.5
2009	3	18	17	28.72	74.81	19.64	68	25.62	65.69
2009	3	18	18	27.76	81.81	18.26	74.62	25.47	67.31
2009	3	18	19	27.33	85.5	17.56	78.38	25.32	68.94
2009	3	18	20	27.15	87.06	17.15	80.94	25.19	70.44
2009	3	18	21	27.08	87.38	16.87	82.88	25.05	71.75
2009	3	18	22	27.03	87.25	16.44	85.69	24.92	72.56
2009	3	18	23	26.96	87.19	16	88.56	24.76	73.44
2009	3	19	0	26.87	87.25	15.78	89.75	24.64	73.94
2009	3	19	1	26.78	87.31	15.82	88.88	24.55	73.69
2009	3	19	2	26.69	87.44	15.92	87.5	24.48	72.69
2009	3	19	3	26.56	87.62	15.92	86.81	24.48	71.19
2009	3	19	4	26.45	87.94	15.8	86.75	24.49	69.88
2009	3	19	5	26.34	88.25	15.68	86.69	24.51	68.12
2009	3	19	6	26.5	87.56	16.36	82.12	24.66	65.94
2009	3	19	7	27.18	83.25	19.06	69	24.92	64
2009	3	19	8	28.33	75.19	21.51	60	25.1	62.94
2009	3	19	9	29.35	69.25	22.98	55.69	25.3	62.25
2009	3	19	10	30.01	67.06	23.83	53.81	25.48	61.88
2009	3	19	11	30.42	65.38	24.19	52.31	25.65	61.69
2009	3	19	12	30.57	64.5	24.18	51.12	25.76	61.94
2009	3	19	13	30.47	64.75	24.19	50	25.83	62.75
2009	3	19	14	30.14	65.88	23.9	50.19	25.81	64.19
2009	3	19	15	29.65	67.75	23.09	52.56	25.76	65.62
2009	3	19	16	29.03	71	21.82	57.06	25.69	67.12
2009	3	19	17	28.24	76.38	20.26	63.81	25.52	69.12
2009	3	19	18	27.55	82.44	18.69	72.25	25.37	71.31
2009	3	19	19	27.22	85.88	17.78	78.19	25.28	72.56
2009	3	19	20	27.05	87.75	17.25	82.31	25.2	72.81
2009	3	19	21	26.88	88.81	16.94	85.06	25.15	72.19
2009	3	19	22	26.73	89.38	16.67	87.38	25.12	71.44
2009	3	19	23	26.58	90	16.44	89.06	25.06	71.06
2009	3	20	0	26.42	90.56	16.3	90.19	24.98	71.19
2009	3	20	1	26.28	91	16.19	90.88	24.87	71.62
2009	3	20	2	26.12	91.44	16.19	90.94	24.78	72.06
2009	3	20	3	25.98	91.88	16.23	90.62	24.67	72.5
2009	3	20	4	25.85	92.12	16.19	90.44	24.58	72.94
2009	3	20	5	25.73	92.19	16.13	89.94	24.56	72.75
2009	3	20	6	25.87	91.25	16.84	84.81	24.62	72.5
2009	3	20	7	26.34	88.19	19.91	67.38	24.71	71.94
2009	3	20	8	26.87	83.94	22.58	55.81	24.78	71.06
2009	3	20	9	27.37	80.38	24.29	50.56	24.88	69.88
2009	3	20	10	27.76	78.5	25.09	49.38	25.01	69
2009	3	20	11	27.99	77.31	25.24	49.94	25.15	68.31
2009	3	20	12	28.17	76	24.98	50.56	25.29	67.88
2009	3	20	13	28.4	74.19	24.64	50.31	25.39	67.81
2009	3	20	14	28.51	72.94	23.98	51.62	25.44	68.06
2009	3	20	15	28.56	72.19	23.11	54.38	25.45	68.69
2009	3	20	16	28.44	72.75	21.87	59.06	25.42	69.69
2009	3	20	17	27.95	76.75	20.27	66.12	25.35	71
2009	3	20	18	27.3	82.19	18.77	74.44	25.23	72.62
2009	3	20	19	27.11	84.69	17.97	80	25.15	73.88
2009	3	20	20	26.98	86.5	17.49	83.88	25.05	75
2009	3	20	21	26.87	87.69	17.23	86.31	24.94	76.06
2009	3	20	22	26.73	88.56	17.02	88.31	24.81	76.94
2009	3	20	23	26.57	89.38	16.83	89.88	24.67	77.56
2009	3	21	0	26.37	90.19	16.62	90.94	24.53	77.94
2009	3	21	1	26.2	90.81	16.57	90.94	24.46	78
2009	3	21	2	26.05	91.31	16.57	90.62	24.4	78.06
2009	3	21	3	25.92	91.75	16.55	90.25	24.4	78
2009	3	21	4	25.81	92.5	16.55	89.44	24.4	77.94
2009	3	21	5	25.74	93.12	16.57	88.06	24.41	77.69
2009	3	21	6	25.98	92	17.24	83.38	24.48	77.25
2009	3	21	7	26.66	88.56	19.95	68.69	24.63	76.31
2009	3	21	8	27.54	83.25	22.48	57.75	24.76	75.44
2009	3	21	9	28.32	78.38	24.04	53.19	24.89	74.62
2009	3	21	10	28.93	75.19	24.83	52.06	25.04	73.69
2009	3	21	11	29.35	73.25	24.96	52.69	25.22	72.38
2009	3	21	12	29.55	72.44	24.3	55.25	25.4	70.88
2009	3	21	13	29.61	72.12	23.98	56.19	25.58	69.38
2009	3	21	14	29.58	72.25	23.5	57.5	25.72	68
2009	3	21	15	29.28	73.5	22.48	61.12	25.83	66.88
2009	3	21	16	28.73	76.69	20.98	67.62	25.87	66.5
2009	3	21	17	27.99	81.69	19.54	75.06	25.83	67.19
2009	3	21	18	27.36	86.81	18.57	81.06	25.71	68.69
2009	3	21	19	27.09	89.31	18.14	84.25	25.62	69.88
2009	3	21	20	26.9	91	17.83	86.81	25.51	70.69
2009	3	21	21	26.79	91.88	17.52	89.19	25.37	71.44
2009	3	21	22	26.66	92.44	17.33	90.69	25.22	72.12
2009	3	21	23	26.55	92.75	17.2	91.56	25.07	72.75
2009	3	22	0	26.43	93.12	17.1	92.25	24.92	73.38
2009	3	22	1	26.34	93.5	17.01	92.62	24.81	73.94
2009	3	22	2	26.28	93.62	16.85	93.19	24.71	74.38
2009	3	22	3	26.21	93.88	16.69	93.56	24.65	74.62
2009	3	22	4	26.15	94	16.65	93.06	24.62	74.75
2009	3	22	5	26.17	93.75	16.69	91.88	24.56	75
2009	3	22	6	26.44	92.56	17.29	87.44	24.58	74.94
2009	3	22	7	27.07	89.44	19.59	74	24.71	74.62
2009	3	22	8	27.73	84.81	22.12	61.44	24.78	74.38
2009	3	22	9	28.37	80.12	23.98	54.19	24.86	73.75
2009	3	22	10	28.9	76.88	24.8	52.12	24.9	73
2009	3	22	11	29.27	74.94	24.75	52.56	25.02	71.75
2009	3	22	12	29.34	74.5	25.05	50.56	25.19	70.25
2009	3	22	13	29.26	74.62	25.33	48	25.34	68.75
2009	3	22	14	29.15	74.81	25.16	47.19	25.51	67.06
2009	3	22	15	28.88	75.88	24.56	48.19	25.63	65.62
2009	3	22	16	28.45	78.12	23.37	51.81	25.72	64.69
2009	3	22	17	27.87	82.06	21.65	58.5	25.75	64.88
2009	3	22	18	27.32	86.5	19.93	67.19	25.69	66.25
2009	3	22	19	27.12	88.38	19.01	73.12	25.63	67.75
2009	3	22	20	27	89.5	18.7	75.19	25.61	69
2009	3	22	21	26.9	90.31	18.43	75.44	25.55	70.19
2009	3	22	22	26.81	91.06	18.19	75.38	25.46	71.69
2009	3	22	23	26.68	91.94	18.01	75.19	25.33	72.94
2009	3	23	0	26.56	92.69	17.78	75.81	25.19	74.06
2009	3	23	1	26.48	93.12	17.5	77	25.06	74.94
2009	3	23	2	26.41	93.31	17.27	77.81	24.93	75.69
2009	3	23	3	26.38	93.31	17.04	78.94	24.84	76.12
2009	3	23	4	26.37	93.31	16.62	82.19	24.78	76.31
2009	3	23	5	26.34	93.31	16.19	85.69	24.74	76.62
2009	3	23	6	26.57	92.31	16.51	84.19	24.76	77
2009	3	23	7	27.11	89.56	19.16	68.44	24.85	76.81
2009	3	23	8	27.69	85.5	21.74	57.56	24.94	76.5
2009	3	23	9	28.26	81.62	23.31	53.19	25.05	75.81
2009	3	23	10	28.69	78.75	24.23	51.5	25.12	74.94
2009	3	23	11	29.05	76.69	24.36	51.88	25.2	73.81
2009	3	23	12	29.19	75.81	24.33	51.94	25.26	72.75
2009	3	23	13	29.16	75.56	24.48	50.94	25.36	71.94
2009	3	23	14	29.06	75.56	23.76	53.12	25.4	71.5
2009	3	23	15	28.94	75.5	22.3	58.75	25.46	71.44
2009	3	23	16	28.69	76.25	20.66	66.31	25.46	71.88
2009	3	23	17	28.22	79	19.3	73.5	25.44	72.81
2009	3	23	18	27.62	83.38	18.43	78.75	25.38	73.81
2009	3	23	19	27.4	85.38	18.23	80.38	25.33	74.25
2009	3	23	20	27.24	86.69	18.32	79.69	25.32	74.56
2009	3	23	21	27.1	87.88	18.25	79.44	25.28	74.69
2009	3	23	22	26.94	89	17.95	80.12	25.21	75
2009	3	23	23	26.83	89.81	17.69	80.5	25.13	75.38
2009	3	24	0	26.71	90.5	17.43	80.88	25.03	75.88
2009	3	24	1	26.59	90.81	17.23	80.62	24.9	76.81
2009	3	24	2	26.48	90.88	17.09	80.12	24.8	77.75
2009	3	24	3	26.38	90.5	16.87	80.12	24.7	78.62
2009	3	24	4	26.26	90.38	16.69	80	24.62	79.5
2009	3	24	5	26.14	90.5	16.51	80.81	24.54	80.19
2009	3	24	6	26.42	89	16.9	79.69	24.55	80.31
2009	3	24	7	27.19	84.31	19.31	69	24.65	80.12
2009	3	24	8	28.16	77.38	21.31	62.5	24.73	80
2009	3	24	9	28.99	72.56	22.85	57.81	24.77	79.81
2009	3	24	10	29.51	70.56	23.81	55.12	24.76	79.88
2009	3	24	11	29.93	69.5	24.24	53.94	24.81	79.56
2009	3	24	12	30.23	68.44	24.06	54.25	24.85	79.25
2009	3	24	13	30.35	68	24.19	53.38	24.86	79.06
2009	3	24	14	30.28	68.25	23.41	55.75	24.83	79
2009	3	24	15	29.94	69.81	22.37	59.5	24.87	78.81
2009	3	24	16	29.38	72.44	21.23	64.06	24.9	78.88
2009	3	24	17	28.58	76.75	19.97	69.81	24.92	79.19
2009	3	24	18	27.79	82.62	19.02	74.81	24.9	79.62
2009	3	24	19	27.48	85.88	18.64	77	24.91	79.81
2009	3	24	20	27.3	87.75	18.38	77.62	24.93	79.88
2009	3	24	21	27.15	88.94	18.02	78	24.88	80.06
2009	3	24	22	27.03	89.94	17.73	77.69	24.82	80.19
2009	3	24	23	26.93	90.69	17.45	77.31	24.72	80.25
2009	3	25	0	26.82	91.25	16.88	79.38	24.57	80.44
2009	3	25	1	26.69	91.81	16.62	80.5	24.43	80.62
2009	3	25	2	26.6	92.12	16.6	79.75	24.31	80.75
2009	3	25	3	26.48	92.81	16.65	78.31	24.2	80.81
2009	3	25	4	26.43	93.25	16.65	77.44	24.12	80.94
2009	3	25	5	26.4	93.5	16.47	78.25	24.08	81.12
[truncated: 15,522 more rows]
